# Supplementary material for: Exploring multiple effects of Zn0.15Mg0.85O nanoparticles on Bacillus subtilis and macrophages
Source: Sci Rep. 2018 Aug 16;8:12276. doi: 10.1038/s41598-018-30719-9 (PMC6095908; doi:10.1038/s41598-018-30719-9)
Supplement: Supplementary file 2 — Dataset 1 [file 41598_2018_30719_MOESM2_ESM.xlsx]

## Sheet: proteins
			Supporting information Table S1. Identification by LC-MS/MS of proteins present in the 6 samples
			Filter list proteins: proteins filtered from original list of X!TandemPipeline. Here we conserved only proteins if number of peptides>2 ; Maximum peptide Evalue = O.01 ; Maximum protein Evalue = -4
			1557 functionals groups; total of 1582 proteins
	Results from X!Tandem (version 2015.04.01.1)
	Parser 3.4.3 developped by PAPPSO platform ( http://pappso.inra.fr/bioinfo /)
Modifications on amino acids
	Carbamidomethylation of Cys residues = +57.04
	Oxidation of Met residues = +15.99
	Deamidation of peptide N-terminus = -17.0265
	-H2O Nterminal Glutamic acid = -18.01
Informations Table
Group ID	Group to which protein belongs. Proteins sharing at least one peptide are grouped
Sub-groups	Corresponds to unique proteins. All the proteins in a sub group are identified with the same valid peptides
Protein ID	Protein ID in the sub-group
Description	Protein description
New protein name	New protein ID in NCBI database
Evalue	Statistical value representing the number of times this protein would be identified randomly, calculated as the product of unique peptide E-values in the sample
Coverage	Percentage of coverage on the sequence protein, MW: Molecular weight in KDa
MW	Molecular Weight (Da)
Size	Number of amino acids of the protein sequence
Spectra	Total number of MS/MS spectra identified per protein
Specific	Total number of spectra that are specific to this sub-group of proteins. Only availalbe if there are more than one sub-gropu within a group
Uniques	Number of unique peptide sequence identified for the protein
Specific uniques	Number of unique peptides specific to the protein, compared to other proteins of the same group
Uniques peptide-mod-charge	The number of unique peptide assigned to this protein, counting separately sequences obtained with different modifications and charges.
Theoretical number of tryptic peptides	Based on trypsin cleavage sites (K and R except when a P follows)
PAI	Protein Abondance Index
emPAI	Exponentially modified protein abundance index 10^(PAI)-1
spectral count AI	Abundance index computed as the number of spectra assigned to the protein divided by the number
Sub-group proteins	of theoretical tryptic peptides
number of MS samples	The number of samples in which the protein is identified
Group ID	Sub-group ID	Protein ID	Description	log(E value)	Coverage	MW	size	Spectra	Specific	Uniques	Specific uniques	Uniques peptide-mod-charge	Theoretical number of tryptic peptides	PAI	emPAI	spectral count AI	Sub-group proteins	number of MS samples
a1	a1.a1	a1.a1.a1	sp|Q04747|SRFAB_BACSU Surfactin synthase subunit 2 OS=Bacillus subtilis (strain 168) GN=srfAB PE=1 SV=3	-2169.22	74	400.4	3583	1927	1594	278	230	448	154	2.90909	810.131	12.513	1	6
a1	a1.a2	a1.a2.a1	sp|P27206|SRFAA_BACSU Surfactin synthase subunit 1 OS=Bacillus subtilis (strain 168) GN=srfAA PE=1 SV=4	-2080.06	79	401.6	3587	1768	1424	266	216	404	140	2.88571	767.625	12.6286	1	6
a1	a1.a3	a1.a3.a1	sp|P39847|PPSC_BACSU Plipastatin synthase subunit C OS=Bacillus subtilis (strain 168) GN=ppsC PE=1 SV=2	-162.774	16	287.1	2555	119	58	26	13	30	102	0.294118	0.968419	1.16667	1	6
a1	a1.a4	a1.a4.a1	sp|P94459|PPSD_BACSU Plipastatin synthase subunit D OS=Bacillus subtilis (strain 168) GN=ppsD PE=1 SV=2	-129.369	10	406.3	3603	90	33	25	12	29	144	0.201389	0.58997	0.625	1	6
a1	a1.a5	a1.a5.a1	sp|P39845|PPSA_BACSU Plipastatin synthase subunit A OS=Bacillus subtilis (strain 168) GN=ppsA PE=1 SV=2	-141.999	15	288.8	2561	87	28	25	11	28	103	0.271845	0.870013	0.84466	1	6
a1	a1.a6	a1.a6.a1	sp|P39846|PPSB_BACSU Plipastatin synthase subunit B OS=Bacillus subtilis (strain 168) GN=ppsB PE=1 SV=1	-58.2539	8	289.8	2560	32	31	14	13	15	95	0.157895	0.43845	0.336842	1	6
a2	a2.a1	a2.a1.a1	sp|P33166|EFTU_BACSU Elongation factor Tu OS=Bacillus subtilis (strain 168) GN=tuf PE=3 SV=1	-778.346	95	43.5	396	1222		106		167	20	8.35	2.23872e+08	61.1	1	6
a3	a3.a1	a3.a1.a1	sp|O34788|BDHA_BACSU (R,R)-butanediol dehydrogenase OS=Bacillus subtilis (strain 168) GN=bdhA PE=3 SV=1	-471.109	70	37.2	346	899		58		85	12	7.08333	1.21153e+07	74.9167	1	6
a4	a4.a1	a4.a1.a1	sp|P80868|EFG_BACSU Elongation factor G OS=Bacillus subtilis (strain 168) GN=fusA PE=1 SV=3	-651.876	90	76.5	692	797		79		147	29	5.06897	117209	27.4828	1	6
a5	a5.a1	a5.a1.a1	sp|P37871|RPOC_BACSU DNA-directed RNA polymerase subunit beta' OS=Bacillus subtilis (strain 168) GN=rpoC PE=1 SV=4	-856.221	87	134	1199	727		122		186	62	3	999	11.7258	1	6
a6	a6.a1	a6.a1.a1	sp|P18158|GLPD_BACSU Aerobic glycerol-3-phosphate dehydrogenase OS=Bacillus subtilis (strain 168) GN=glpD PE=2 SV=2	-596.476	84	62.4	555	698		84		127	27	4.7037	50547	25.8519	1	6
a7	a7.a1	a7.a1.a1	sp|P37870|RPOB_BACSU DNA-directed RNA polymerase subunit beta OS=Bacillus subtilis (strain 168) GN=rpoB PE=1 SV=2	-728.098	83	133.5	1193	631		106		160	55	2.90909	810.131	11.4727	1	6
a8	a8.a1	a8.a1.a1	sp|P09124|G3P1_BACSU Glyceraldehyde-3-phosphate dehydrogenase 1 OS=Bacillus subtilis (strain 168) GN=gapA PE=1 SV=2	-457.374	95	35.7	335	595		55		90	12	7.5	3.16228e+07	49.5833	1	6
a9	a9.a1	a9.a1.a1	sp|P37809|ATPB_BACSU ATP synthase subunit beta OS=Bacillus subtilis (strain 168) GN=atpD PE=1 SV=1	-483.835	97	51.3	473	580		51		90	21	4.28571	19306	27.619	1	6
b10	b10.a1	b10.a1.a1	sp|P94391|ROCA2_BACSU 1-pyrroline-5-carboxylate dehydrogenase 2 OS=Bacillus subtilis (strain 168) GN=putC PE=2 SV=2	-391.967	80	56.3	515	329	324	51	50	74	25	2.96	911.011	13.16	1	6
b10	b10.a2	b10.a2.a1	sp|P39634|ROCA_BACSU 1-pyrroline-5-carboxylate dehydrogenase OS=Bacillus subtilis (strain 168) GN=rocA PE=2 SV=1	-291.95	75	56.2	515	255	250	36	35	59	18	3.27778	1894.74	14.1667	1	6
b11	b11.a1	b11.a1.a1	sp|O34425|G3P2_BACSU Glyceraldehyde-3-phosphate dehydrogenase 2 OS=Bacillus subtilis (strain 168) GN=gapB PE=1 SV=1	-519.601	85	37.4	340	550		60		89	13	6.84615	7.01704e+06	42.3077	1	6
b12	b12.a1	b12.a1.a1	sp|P42175|NARG_BACSU Nitrate reductase alpha chain OS=Bacillus subtilis (strain 168) GN=narG PE=3 SV=2	-602.223	78	138.9	1228	529		83		126	59	2.13559	135.645	8.9661	1	6
b13	b13.a1	b13.a1.a1	sp|P28598|CH60_BACSU 60 kDa chaperonin OS=Bacillus subtilis (strain 168) GN=groL PE=1 SV=3	-479.36	79	57.3	544	515		58		97	27	3.59259	3912.75	19.0741	1	6
b14	b14.a1	b14.a1.a1	sp|P09339|ACNA_BACSU Aconitate hydratase A OS=Bacillus subtilis (strain 168) GN=citB PE=1 SV=4	-580.593	78	99.2	909	514		68		104	35	2.97143	935.329	14.6857	1	6
b15	b15.a1	b15.a1.a1	sp|P54418|PCKA_BACSU Phosphoenolpyruvate carboxykinase [ATP] OS=Bacillus subtilis (strain 168) GN=pckA PE=3 SV=3	-600.116	84	58.1	527	503		66		106	22	4.81818	65792.3	22.8636	1	6
b16	b16.a1	b16.a1.a1	sp|P80859|6PGD_BACSU 6-phosphogluconate dehydrogenase, NADP(+)-dependent, decarboxylating OS=Bacillus subtilis (strain 168) GN=gndA PE=1 SV=4	-483.889	97	51.6	469	438	420	53	51	89	26	3.42308	2647.97	16.8462	1	6
b16	b16.a2	b16.a2.a1	sp|P12013|6PGDH_BACSU 6-phosphogluconate dehydrogenase, NAD(+)-dependent, decarboxylating OS=Bacillus subtilis (strain 168) GN=gntZ PE=1 SV=1	-74.6856	45	51.9	468	63	45	16	14	17	20	0.85	6.07946	3.15	1	6
b17	b17.a1	b17.a1.a1	sp|P49814|MDH_BACSU Malate dehydrogenase OS=Bacillus subtilis (strain 168) GN=mdh PE=1 SV=3	-366.131	85	33.5	312	479		44		75	10	7.5	3.16228e+07	47.9	1	6
b18	b18.a1	b18.a1.a1	sp|P37571|CLPC_BACSU Negative regulator of genetic competence ClpC/MecB OS=Bacillus subtilis (strain 168) GN=clpC PE=1 SV=1	-568.639	80	89.9	810	477		79		123	36	3.41667	2609.16	13.25	1	6
b19	b19.a1	b19.a1.a1	sp|P21879|IMDH_BACSU Inosine-5'-monophosphate dehydrogenase OS=Bacillus subtilis (strain 168) GN=guaB PE=1 SV=2	-392.054	81	52.9	488	477		48		86	25	3.44	2753.23	19.08	1	6
b20	b20.a1	b20.a1.a1	sp|Q08787|SRFAC_BACSU Surfactin synthase subunit 3 OS=Bacillus subtilis (strain 168) GN=srfAC PE=1 SV=2	-644.513	68	143.6	1275	470		81		127	49	2.59184	389.694	9.59184	1	6
b21	b21.a1	b21.a1.a1	sp|P40924|PGK_BACSU Phosphoglycerate kinase OS=Bacillus subtilis (strain 168) GN=pgk PE=1 SV=3	-437.563	93	42.1	394	456		56		88	22	4	9999	20.7273	1	6
b22	b22.a1	b22.a1.a1	sp|Q07833|WAPA_BACSU tRNA nuclease WapA OS=Bacillus subtilis (strain 168) GN=wapA PE=1 SV=2	-737.074	46	257.8	2334	443		95		115	106	1.08491	11.1592	4.17925	1	6
b23	b23.a1	b23.a1.a1	sp|O34591|ACOB_BACSU Acetoin:2,6-dichlorophenolindophenol oxidoreductase subunit beta OS=Bacillus subtilis (strain 168) GN=acoB PE=3 SV=3	-305.548	78	36.7	342	346	345	39	38	54	17	3.17647	1500.31	20.3529	1	6
b23	b23.a2	b23.a2.a1	sp|P37941|ODBB_BACSU 2-oxoisovalerate dehydrogenase subunit beta OS=Bacillus subtilis (strain 168) GN=bfmBAB PE=1 SV=1	-118.523	61	35.7	327	94	93	16	15	23	14	1.64286	42.9397	6.71429	1	6
b24	b24.a1	b24.a1.a1	sp|P45694|TKT_BACSU Transketolase OS=Bacillus subtilis (strain 168) GN=tkt PE=3 SV=2	-456.545	88	72.2	667	429		63		106	24	4.41667	26100.6	17.875	1	6
b25	b25.a1	b25.a1.a1	sp|P12425|GLNA_BACSU Glutamine synthetase OS=Bacillus subtilis (strain 168) GN=glnA PE=1 SV=3	-352.149	89	50.2	444	412		50		79	21	3.7619	5778.69	19.619	1	6
b26	b26.a1	b26.a1.a1	sp|P80700|EFTS_BACSU Elongation factor Ts OS=Bacillus subtilis (strain 168) GN=tsf PE=1 SV=3	-374.345	90	32.2	293	410		45		82	15	5.46667	292863	27.3333	1	6
b27	b27.a1	b27.a1.a1	sp|P37869|ENO_BACSU Enolase OS=Bacillus subtilis (strain 168) GN=eno PE=1 SV=4	-390.674	90	46.5	430	408		45		70	15	4.66667	46414.9	27.2	1	6
b28	b28.a1	b28.a1.a1	sp|P21880|DLDH1_BACSU Dihydrolipoyl dehydrogenase OS=Bacillus subtilis (strain 168) GN=pdhD PE=3 SV=1	-357.662	67	49.6	470	386		44		67	18	3.72222	5274	21.4444	1	6
b29	b29.a1	b29.a1.a1	sp|P23129|ODO1_BACSU 2-oxoglutarate dehydrogenase E1 component OS=Bacillus subtilis (strain 168) GN=odhA PE=3 SV=3	-492.599	65	106.1	944	371		62		85	37	2.2973	197.288	10.027	1	6
b30	b30.a1	b30.a1.a1	sp|Q9KWU4|PYC_BACSU Pyruvate carboxylase OS=Bacillus subtilis (strain 168) GN=pyc PE=3 SV=1	-500.428	65	127.7	1148	366		70		96	49	1.95918	90.0298	7.46939	1	6
b31	b31.a1	b31.a1.a1	sp|P16263|ODO2_BACSU Dihydrolipoyllysine-residue succinyltransferase component of 2-oxoglutarate dehydrogenase complex OS=Bacillus subtilis (strain 168) GN=odhB PE=3 SV=2	-375.059	79	45.9	417	365		42		69	17	4.05882	11449.5	21.4706	1	6
b32	b32.a1	b32.a1.a1	sp|P39126|IDH_BACSU Isocitrate dehydrogenase [NADP] OS=Bacillus subtilis (strain 168) GN=icd PE=1 SV=1	-377.221	77	46.3	423	355		57		80	19	4.21053	16236.8	18.6842	1	6
b33	b33.a1	b33.a1.a1	sp|O31404|ACOA_BACSU Acetoin:2,6-dichlorophenolindophenol oxidoreductase subunit alpha OS=Bacillus subtilis (strain 168) GN=acoA PE=2 SV=2	-326.932	67	36	333	339	337	37	36	59	14	4.21429	16377.9	24.2143	1	6
b33	b33.a2	b33.a2.a1	sp|P94420|YCLP_BACSU Uncharacterized ABC transporter ATP-binding protein YclP OS=Bacillus subtilis (strain 168) GN=yclP PE=3 SV=1	-19.8636	14	28.4	252	8	6	4	3	4	10	0.4	1.51189	0.8	1	5
b34	b34.a1	b34.a1.a1	sp|P26901|CATA_BACSU Vegetative catalase OS=Bacillus subtilis (strain 168) GN=katA PE=1 SV=5	-395.043	89	54.7	483	344		54		81	20	4.05	11219.2	17.2	1	6
b35	b35.a1	b35.a1.a1	sp|P17889|IF2_BACSU Translation initiation factor IF-2 OS=Bacillus subtilis (strain 168) GN=infB PE=3 SV=1	-502.133	77	78.5	716	344		63		87	24	3.625	4215.97	14.3333	1	6
b36	b36.a1	b36.a1.a1	sp|P24327|PRSA_BACSU Foldase protein PrsA OS=Bacillus subtilis (strain 168) GN=prsA PE=1 SV=1	-425.717	79	32.4	292	331		51		77	15	5.13333	135935	22.0667	1	6
b37	b37.a1	b37.a1.a1	sp|P08065|SDHA_BACSU Succinate dehydrogenase flavoprotein subunit OS=Bacillus subtilis (strain 168) GN=sdhA PE=3 SV=4	-331.896	76	65	586	330		48		76	29	2.62069	416.532	11.3793	1	6
b38	b38.a1	b38.a1.a1	sp|Q08352|DHA_BACSU Alanine dehydrogenase OS=Bacillus subtilis (strain 168) GN=ald PE=1 SV=1	-301.938	92	39.6	378	326		42		71	18	3.94444	8798.23	18.1111	1	6
b39	b39.a1	b39.a1.a1	sp|P71011|ALBA_BACSU Antilisterial bacteriocin subtilosin biosynthesis protein AlbA OS=Bacillus subtilis (strain 168) GN=albA PE=1 SV=1	-298.986	88	51.4	448	325		40		68	25	2.72	523.807	13	1	6
b40	b40.a1	b40.a1.a1	sp|P28366|SECA_BACSU Protein translocase subunit SecA OS=Bacillus subtilis (strain 168) GN=secA PE=1 SV=1	-394.243	70	95.4	841	324		60		86	44	1.95455	89.0628	7.36364	1	6
b41	b41.a1	b41.a1.a1	sp|P50849|PNP_BACSU Polyribonucleotide nucleotidyltransferase OS=Bacillus subtilis (strain 168) GN=pnp PE=1 SV=3	-419.988	71	77.3	705	321		59		86	32	2.6875	485.968	10.0312	1	6
b42	b42.a1	b42.a1.a1	sp|P80886|SUCC_BACSU Succinate--CoA ligase [ADP-forming] subunit beta OS=Bacillus subtilis (strain 168) GN=sucC PE=1 SV=2	-318.639	84	41.3	385	319		40		64	23	2.78261	605.19	13.8696	1	6
b43	b43.a1	b43.a1.a1	sp|P39120|CISY2_BACSU Citrate synthase 2 OS=Bacillus subtilis (strain 168) GN=citZ PE=1 SV=2	-300.045	75	41.6	372	316		42		67	15	4.46667	29285.4	21.0667	1	6
b44	b44.a1	b44.a1.a1	sp|P37808|ATPA_BACSU ATP synthase subunit alpha OS=Bacillus subtilis (strain 168) GN=atpA PE=1 SV=3	-305.971	59	54.5	502	314		38		61	19	3.21053	1622.78	16.5263	1	6
b45	b45.a1	b45.a1.a1	sp|O34660|ALDH4_BACSU Putative aldehyde dehydrogenase DhaS OS=Bacillus subtilis (strain 168) GN=dhaS PE=3 SV=1	-300.481	69	53.8	495	306		40		66	20	3.3	1994.26	15.3	1	6
b46	b46.a1	b46.a1.a1	sp|O34909|YERA_BACSU Putative adenine deaminase YerA OS=Bacillus subtilis (strain 168) GN=yerA PE=1 SV=1	-287.841	68	66.5	580	303		46		80	23	3.47826	3006.88	13.1739	1	6
b47	b47.a1	b47.a1.a1	sp|P37465|SYM_BACSU Methionine--tRNA ligase OS=Bacillus subtilis (strain 168) GN=metG PE=3 SV=1	-364.19	66	76	664	289		53		76	35	2.17143	147.398	8.25714	1	6
b48	b48.a1	b48.a1.a1	sp|P80885|KPYK_BACSU Pyruvate kinase OS=Bacillus subtilis (strain 168) GN=pyk PE=1 SV=2	-343.982	72	62	585	289		39		74	20	3.7	5010.87	14.45	1	6
b49	b49.a1	b49.a1.a1	sp|P17820|DNAK_BACSU Chaperone protein DnaK OS=Bacillus subtilis (strain 168) GN=dnaK PE=1 SV=3	-371.654	83	65.9	611	288		51		70	32	2.1875	152.993	9	1	6
b50	b50.a1	b50.a1.a1	sp|P08838|PT1_BACSU Phosphoenolpyruvate-protein phosphotransferase OS=Bacillus subtilis (strain 168) GN=ptsI PE=1 SV=3	-375.559	78	62.9	570	286		48		68	26	2.61538	411.463	11	1	6
b51	b51.a1	b51.a1.a1	sp|P42921|RL4_BACSU 50S ribosomal protein L4 OS=Bacillus subtilis (strain 168) GN=rplD PE=1 SV=1	-101.756	60	22.3	207	286		11		14	4	3.5	3161.28	71.5	1	6
b52	b52.a1	b52.a1.a1	sp|P46906|SYR_BACSU Arginine--tRNA ligase OS=Bacillus subtilis (strain 168) GN=argS PE=3 SV=2	-407.326	87	62.6	556	285		47		75	29	2.58621	384.662	9.82759	1	6
b53	b53.a1	b53.a1.a1	sp|P17922|SYFB_BACSU Phenylalanine--tRNA ligase beta subunit OS=Bacillus subtilis (strain 168) GN=pheT PE=3 SV=2	-364.405	74	87.8	804	285		52		72	36	2	99	7.91667	1	6
b54	b54.a1	b54.a1.a1	sp|P13242|PYRG_BACSU CTP synthase OS=Bacillus subtilis (strain 168) GN=pyrG PE=3 SV=1	-365.835	89	59.6	535	279		47		69	25	2.76	574.44	11.16	1	6
b55	b55.a1	b55.a1.a1	sp|P21881|ODPA_BACSU Pyruvate dehydrogenase E1 component subunit alpha OS=Bacillus subtilis (strain 168) GN=pdhA PE=1 SV=3	-331.176	81	41.4	371	279		38		56	13	4.30769	20308.2	21.4615	1	6
b56	b56.a1	b56.a1.a1	sp|P80860|G6PI_BACSU Glucose-6-phosphate isomerase OS=Bacillus subtilis (strain 168) GN=pgi PE=1 SV=4	-300.733	79	50.4	450	279		35		59	17	3.47059	2954.21	16.4118	1	6
b57	b57.a1	b57.a1.a1	sp|O32165|SUFD_BACSU FeS cluster assembly protein SufD OS=Bacillus subtilis (strain 168) GN=sufD PE=3 SV=1	-323.639	78	48.2	437	278		35		54	18	3	999	15.4444	1	6
b58	b58.a1	b58.a1.a1	sp|Q45477|SYI_BACSU Isoleucine--tRNA ligase OS=Bacillus subtilis (strain 168) GN=ileS PE=3 SV=3	-306.901	58	104.7	921	277		53		71	34	2.08824	121.528	8.14706	1	6
b59	b59.a1	b59.a1.a1	sp|P18159|PGCA_BACSU Phosphoglucomutase OS=Bacillus subtilis (strain 168) GN=pgcA PE=1 SV=3	-342.043	81	64.5	581	272		46		68	30	2.26667	183.785	9.06667	1	6
b60	b60.a1	b60.a1.a1	sp|P21882|ODPB_BACSU Pyruvate dehydrogenase E1 component subunit beta OS=Bacillus subtilis (strain 168) GN=pdhB PE=3 SV=2	-262.633	79	35.4	325	271		31		51	15	3.4	2510.89	18.0667	1	6
b61	b61.a1	b61.a1.a1	sp|P18255|SYT1_BACSU Threonine--tRNA ligase 1 OS=Bacillus subtilis (strain 168) GN=thrS PE=2 SV=1	-240.815	60	73.4	643	211	204	37	36	53	25	2.12	130.826	8.44	1	6
b61	b61.a2	b61.a2.a1	sp|P13485|TAGF_BACSU CDP-glycerol:poly(glycerophosphate) glycerophosphotransferase OS=Bacillus subtilis (strain 168) GN=tagF PE=1 SV=1	-88.1491	29	87.9	746	63	56	18	17	21	39	0.538462	2.45511	1.61538	1	6
b62	b62.a1	b62.a1.a1	sp|O06491|GATA_BACSU Glutamyl-tRNA(Gln) amidotransferase subunit A OS=Bacillus subtilis (strain 168) GN=gatA PE=3 SV=3	-313.403	77	52.5	485	267		37		60	23	2.6087	405.159	11.6087	1	6
b63	b63.a1	b63.a1.a1	sp|P42974|DHNA_BACSU NADH dehydrogenase OS=Bacillus subtilis (strain 168) GN=ahpF PE=1 SV=2	-290.54	79	54.7	509	267		35		51	19	2.68421	482.293	14.0526	1	6
b64	b64.a1	b64.a1.a1	sp|P42919|RL2_BACSU 50S ribosomal protein L2 OS=Bacillus subtilis (strain 168) GN=rplB PE=1 SV=3	-278.433	70	30.2	277	265		45		64	10	6.4	2.51189e+06	26.5	1	6
b65	b65.a1	b65.a1.a1	sp|P36947|RBSA_BACSU Ribose import ATP-binding protein RbsA OS=Bacillus subtilis (strain 168) GN=rbsA PE=3 SV=2	-304.669	71	54.4	493	263		46		67	22	3.04545	1109.34	11.9545	1	6
b66	b66.a1	b66.a1.a1	sp|P13243|ALF_BACSU Probable fructose-bisphosphate aldolase OS=Bacillus subtilis (strain 168) GN=fbaA PE=1 SV=2	-275.967	90	30.3	285	262		33		53	12	4.41667	26100.6	21.8333	1	6
b67	b67.a1	b67.a1.a1	sp|P45745|DHBF_BACSU Dimodular nonribosomal peptide synthase OS=Bacillus subtilis (strain 168) GN=dhbF PE=1 SV=4	-341.088	42	263.4	2378	259		59		76	93	0.817204	5.56454	2.78495	1	6
b68	b68.a1	b68.a1.a1	sp|P21466|RS4_BACSU 30S ribosomal protein S4 OS=Bacillus subtilis (strain 168) GN=rpsD PE=1 SV=3	-233.494	86	22.7	200	258		37		55	13	4.23077	17011.5	19.8462	1	6
b69	b69.a1	b69.a1.a1	sp|P39812|GLTA_BACSU Glutamate synthase [NADPH] large chain OS=Bacillus subtilis (strain 168) GN=gltA PE=2 SV=3	-389.75	55	168.5	1520	258		64		76	76	1	9	3.39474	1	6
b70	b70.a1	b70.a1.a1	sp|O31605|PEPF_BACSU Oligoendopeptidase F homolog OS=Bacillus subtilis (strain 168) GN=yjbG PE=3 SV=2	-323.092	54	76.9	670	258		42		68	28	2.42857	267.27	9.21429	1	6
b71	b71.a1	b71.a1.a1	sp|O31777|BIOF1_BACSU 8-amino-7-oxononanoate synthase 1 OS=Bacillus subtilis (strain 168) GN=kbl PE=3 SV=1	-256.855	77	43.2	392	257		37		57	19	3	999	13.5263	1	6
b72	b72.a1	b72.a1.a1	sp|P36430|SYL_BACSU Leucine--tRNA ligase OS=Bacillus subtilis (strain 168) GN=leuS PE=3 SV=3	-335.922	71	91.4	804	257		45		61	29	2.10345	125.896	8.86207	1	6
b73	b73.a1	b73.a1.a1	sp|P38021|OAT_BACSU Ornithine aminotransferase OS=Bacillus subtilis (strain 168) GN=rocD PE=1 SV=2	-265.407	81	43.6	401	256		31		51	16	3.1875	1538.93	16	1	6
b74	b74.a1	b74.a1.a1	sp|Q05873|SYV_BACSU Valine--tRNA ligase OS=Bacillus subtilis (strain 168) GN=valS PE=1 SV=3	-270.021	61	101.6	880	255		46		65	45	1.44444	26.8256	5.66667	1	6
b75	b75.a1	b75.a1.a1	sp|P0CI73|GLMS_BACSU Glutamine--fructose-6-phosphate aminotransferase [isomerizing] OS=Bacillus subtilis (strain 168) GN=glmS PE=2 SV=1	-341.653	76	65.2	600	254		46		62	28	2.21429	162.789	9.07143	1	6
b76	b76.a1	b76.a1.a1	sp|P37476|FTSH_BACSU ATP-dependent zinc metalloprotease FtsH OS=Bacillus subtilis (strain 168) GN=ftsH PE=1 SV=1	-310.538	71	70.8	637	253		41		60	23	2.6087	405.159	11	1	6
b77	b77.a1	b77.a1.a1	sp|O30509|GATB_BACSU Aspartyl/glutamyl-tRNA(Asn/Gln) amidotransferase subunit B OS=Bacillus subtilis (strain 168) GN=gatB PE=1 SV=2	-309.596	66	53.4	476	252		40		61	29	2.10345	125.896	8.68966	1	6
b78	b78.a1	b78.a1.a1	sp|P96614|CSHA_BACSU DEAD-box ATP-dependent RNA helicase CshA OS=Bacillus subtilis (strain 168) GN=cshA PE=1 SV=2	-272.955	67	55.2	494	252		35		58	19	3.05263	1127.84	13.2632	1	6
b79	b79.a1	b79.a1.a1	sp|P54466|YQFA_BACSU UPF0365 protein YqfA OS=Bacillus subtilis (strain 168) GN=yqfA PE=3 SV=1	-256.963	78	35.5	331	250		31		62	17	3.64706	4435.69	14.7059	1	6
b80	b80.a1	b80.a1.a1	sp|P21464|RS2_BACSU 30S ribosomal protein S2 OS=Bacillus subtilis (strain 168) GN=rpsB PE=1 SV=3	-212.316	75	27.9	246	250		33		51	10	5.1	125892	25	1	6
b81	b81.a1	b81.a1.a1	sp|P53001|AAT1_BACSU Aspartate aminotransferase OS=Bacillus subtilis (strain 168) GN=aspB PE=3 SV=1	-164.06	66	43	393	130	128	24	23	31	18	1.72222	51.75	7.22222	1	6
b81	b81.a2	b81.a2.a1	sp|P16524|PATA_BACSU Putative N-acetyl-LL-diaminopimelate aminotransferase OS=Bacillus subtilis (strain 168) GN=patA PE=1 SV=3	-134.436	69	43.4	393	122	120	21	20	29	20	1.45	27.1838	6.1	1	6
b82	b82.a1	b82.a1.a1	sp|P54381|SYGB_BACSU Glycine--tRNA ligase beta subunit OS=Bacillus subtilis (strain 168) GN=glyS PE=3 SV=2	-313.477	75	76.1	679	248		44		65	34	1.91176	80.614	7.29412	1	6
b83	b83.a1	b83.a1.a1	sp|O32162|SUFB_BACSU FeS cluster assembly protein SufB OS=Bacillus subtilis (strain 168) GN=sufB PE=3 SV=1	-198.855	79	52.6	465	246		28		50	22	2.27273	186.382	11.1818	1	6
b84	b84.a1	b84.a1.a1	sp|P50735|GUDB_BACSU Cryptic catabolic NAD-specific glutamate dehydrogenase GudB OS=Bacillus subtilis (strain 168) GN=gudB PE=1 SV=2	-158.71	58	47.2	427	138	127	24	22	30	16	1.875	73.9894	8.625	1	6
b84	b84.a2	b84.a2.a1	sp|P39633|DHE2_BACSU Catabolic NAD-specific glutamate dehydrogenase RocG OS=Bacillus subtilis (strain 168) GN=rocG PE=1 SV=3	-142.258	62	46.4	424	118	107	21	19	29	19	1.52632	32.5982	6.21053	1	6
b85	b85.a1	b85.a1.a1	sp|P37877|ACKA_BACSU Acetate kinase OS=Bacillus subtilis (strain 168) GN=ackA PE=1 SV=1	-284.285	88	43	395	244		37		54	20	2.7	500.187	12.2	1	6
b86	b86.a1	b86.a1.a1	sp|O07021|LUTB_BACSU Lactate utilization protein B OS=Bacillus subtilis (strain 168) GN=lutB PE=1 SV=2	-274.118	67	53.3	479	243		37		59	20	2.95	890.251	12.15	1	6
b87	b87.a1	b87.a1.a1	sp|P21465|RS3_BACSU 30S ribosomal protein S3 OS=Bacillus subtilis (strain 168) GN=rpsC PE=1 SV=4	-280.627	76	24.2	218	242		43		57	7	8.14286	1.3895e+08	34.5714	1	6
b88	b88.a1	b88.a1.a1	sp|P19669|TAL_BACSU Transaldolase OS=Bacillus subtilis (strain 168) GN=tal PE=1 SV=4	-215.343	90	22.9	212	239		27		47	15	3.13333	1358.36	15.9333	1	6
b89	b89.a1	b89.a1.a1	sp|P24141|OPPA_BACSU Oligopeptide-binding protein OppA OS=Bacillus subtilis (strain 168) GN=oppA PE=1 SV=1	-330.634	70	61.4	545	237		42		60	24	2.5	315.228	9.875	1	6
b90	b90.a1	b90.a1.a1	sp|P38494|RS1H_BACSU 30S ribosomal protein S1 homolog OS=Bacillus subtilis (strain 168) GN=ypfD PE=1 SV=1	-316.331	97	42.3	382	237		45		62	20	3.1	1257.93	11.85	1	6
b91	b91.a1	b91.a1.a1	sp|P37527|PDXS_BACSU Pyridoxal 5'-phosphate synthase subunit PdxS OS=Bacillus subtilis (strain 168) GN=pdxS PE=1 SV=3	-186.536	79	31.5	294	235		24		48	12	4	9999	19.5833	1	6
b92	b92.a1	b92.a1.a1	sp|P13714|LDH_BACSU L-lactate dehydrogenase OS=Bacillus subtilis (strain 168) GN=ldh PE=1 SV=3	-308.137	86	34.7	320	233		39		51	11	4.63636	43286.6	21.1818	1	6
b93	b93.a1	b93.a1.a1	sp|P32397|PPOX_BACSU Protoporphyrinogen oxidase OS=Bacillus subtilis (strain 168) GN=hemY PE=1 SV=1	-232.527	84	51.1	470	232		32		54	20	2.7	500.187	11.6	1	6
b94	b94.a1	b94.a1.a1	sp|P22250|SYE_BACSU Glutamate--tRNA ligase OS=Bacillus subtilis (strain 168) GN=gltX PE=3 SV=1	-230.776	63	55.6	483	231		33		50	20	2.5	315.228	11.55	1	6
b95	b95.a1	b95.a1.a1	sp|P80866|SUFC_BACSU Vegetative protein 296 OS=Bacillus subtilis (strain 168) GN=sufC PE=1 SV=3	-186.046	91	28.9	261	230		24		55	15	3.66667	4640.59	15.3333	1	6
b96	b96.a1	b96.a1.a1	sp|P39773|GPMI_BACSU 2,3-bisphosphoglycerate-independent phosphoglycerate mutase OS=Bacillus subtilis (strain 168) GN=gpmI PE=1 SV=4	-291.141	79	56.2	511	230		40		58	20	2.9	793.328	11.5	1	6
b97	b97.a1	b97.a1.a1	sp|P07343|FUMC_BACSU Fumarate hydratase class II OS=Bacillus subtilis (strain 168) GN=fumC PE=3 SV=2	-233.398	70	50.4	462	228		29		54	12	4.5	31621.8	19	1	6
b98	b98.a1	b98.a1.a1	sp|Q01465|MREB_BACSU Rod shape-determining protein MreB OS=Bacillus subtilis (strain 168) GN=mreB PE=3 SV=3	-225.627	71	35.8	337	228		27		50	16	3.125	1332.52	14.25	1	6
b99	b99.a1	b99.a1.a1	sp|O34645|AGAL_BACSU Alpha-galactosidase OS=Bacillus subtilis (strain 168) GN=melA PE=3 SV=1	-274.576	70	49.1	432	227		34		49	18	2.72222	526.5	12.6111	1	6
c100	c100.a1	c100.a1.a1	sp|P20429|RPOA_BACSU DNA-directed RNA polymerase subunit alpha OS=Bacillus subtilis (strain 168) GN=rpoA PE=1 SV=1	-200.805	75	34.7	314	224		30		50	13	3.84615	7016.04	17.2308	1	6
c101	c101.a1	c101.a1.a1	sp|P50620|RIR1_BACSU Ribonucleoside-diphosphate reductase subunit alpha OS=Bacillus subtilis (strain 168) GN=nrdE PE=3 SV=1	-262.405	63	80.5	700	223	167	42	30	60	28	2.14286	137.95	7.96429	1	6
c101	c101.a2	c101.a2.a1	sp|O31875|NRDEB_BACSU Ribonucleoside-diphosphate reductase NrdEB subunit alpha OS=Bacillus subtilis (strain 168) GN=nrdEB PE=3 SV=2	-57.694	8	124.4	1084	57	1	13	1	16	48	0.333333	1.15443	1.1875	1	6
c102	c102.a1	c102.a1.a1	sp|P29727|GUAA_BACSU GMP synthase [glutamine-hydrolyzing] OS=Bacillus subtilis (strain 168) GN=guaA PE=3 SV=3	-293.513	74	57.7	513	223		37		53	23	2.30435	200.534	9.69565	1	6
c103	c103.a1	c103.a1.a1	sp|P42176|NARH_BACSU Nitrate reductase beta chain OS=Bacillus subtilis (strain 168) GN=narH PE=3 SV=1	-252.742	77	55.3	487	222		32		57	20	2.85	706.946	11.1	1	6
c104	c104.a1	c104.a1.a1	sp|P39793|PBPA_BACSU Penicillin-binding protein 1A/1B OS=Bacillus subtilis (strain 168) GN=ponA PE=1 SV=1	-349.156	59	99.4	914	221		45		59	46	1.28261	18.1694	4.80435	1	6
c105	c105.a1	c105.a1.a1	sp|P46208|HTPG_BACSU Chaperone protein HtpG OS=Bacillus subtilis (strain 168) GN=htpG PE=3 SV=1	-294.302	72	72.1	626	221		41		55	31	1.77419	58.4557	7.12903	1	6
c106	c106.a1	c106.a1.a1	sp|P39148|GLYA_BACSU Serine hydroxymethyltransferase OS=Bacillus subtilis (strain 168) GN=glyA PE=1 SV=1	-257.438	64	45.4	415	220		32		46	15	3.06667	1164.91	14.6667	1	6
c107	c107.a1	c107.a1.a1	sp|P34957|QOX2_BACSU Quinol oxidase subunit 2 OS=Bacillus subtilis (strain 168) GN=qoxA PE=3 SV=4	-163.895	61	36.2	321	217		21		38	10	3.8	6308.57	21.7	1	6
c108	c108.a1	c108.a1.a1	sp|P12877|RL5_BACSU 50S ribosomal protein L5 OS=Bacillus subtilis (strain 168) GN=rplE PE=1 SV=1	-194.408	82	20.1	179	217		27		44	10	4.4	25117.9	21.7	1	6
c109	c109.a1	c109.a1.a1	sp|P05653|GYRA_BACSU DNA gyrase subunit A OS=Bacillus subtilis (strain 168) GN=gyrA PE=1 SV=1	-227.846	54	91.9	821	216		39		55	38	1.44737	27.0136	5.68421	1	6
c110	c110.a1	c110.a1.a1	sp|O31689|YKVY_BACSU Putative dipeptidase YkvY OS=Bacillus subtilis (strain 168) GN=ykvY PE=3 SV=1	-136.535	61	40.2	363	112	106	18	17	24	14	1.71429	50.7947	8	1	6
c110	c110.a2	c110.a2.a1	sp|P54518|YQHT_BACSU Uncharacterized peptidase YqhT OS=Bacillus subtilis (strain 168) GN=yqhT PE=3 SV=1	-142.997	81	38	353	108	102	18	17	26	12	2.16667	145.78	9	1	6
c111	c111.a1	c111.a1.a1	sp|P21467|RS5_BACSU 30S ribosomal protein S5 OS=Bacillus subtilis (strain 168) GN=rpsE PE=1 SV=3	-218.157	83	17.5	166	214		33		43	9	4.77778	59947.4	23.7778	1	6
c112	c112.a1	c112.a1.a1	sp|P37887|CYSK_BACSU Cysteine synthase OS=Bacillus subtilis (strain 168) GN=cysK PE=1 SV=3	-265.772	90	32.7	308	214		30		48	13	3.69231	4922.88	16.4615	1	6
c113	c113.a1	c113.a1.a1	sp|P27876|TPIS_BACSU Triosephosphate isomerase OS=Bacillus subtilis (strain 168) GN=tpiA PE=1 SV=3	-281.813	91	26.9	253	213		31		49	11	4.45455	28479.4	19.3636	1	6
c114	c114.a1	c114.a1.a1	sp|O34529|PFKA_BACSU ATP-dependent 6-phosphofructokinase OS=Bacillus subtilis (strain 168) GN=pfkA PE=1 SV=1	-235.417	64	34.1	319	213		25		41	13	3.15385	1424.1	16.3846	1	6
c115	c115.a1	c115.a1.a1	sp|P39772|SYN_BACSU Asparagine--tRNA ligase OS=Bacillus subtilis (strain 168) GN=asnS PE=3 SV=2	-284.682	79	49	430	213		36		50	20	2.5	315.228	10.65	1	6
c116	c116.a1	c116.a1.a1	sp|P21883|ODP2_BACSU Dihydrolipoyllysine-residue acetyltransferase component of pyruvate dehydrogenase complex OS=Bacillus subtilis (strain 168) GN=pdhC PE=1 SV=2	-335.748	75	47.4	442	212		43		56	21	2.66667	463.159	10.0952	1	6
c117	c117.a1	c117.a1.a1	sp|P18157|GLPK_BACSU Glycerol kinase OS=Bacillus subtilis (strain 168) GN=glpK PE=1 SV=2	-251.692	69	55	496	212		31		47	22	2.13636	135.887	9.63636	1	6
c118	c118.a1	c118.a1.a1	sp|P37477|SYK_BACSU Lysine--tRNA ligase OS=Bacillus subtilis (strain 168) GN=lysS PE=3 SV=1	-231.994	73	57.4	499	211		35		51	22	2.31818	207.057	9.59091	1	6
c119	c119.a1	c119.a1.a1	sp|P39778|CLPY_BACSU ATP-dependent protease ATPase subunit ClpY OS=Bacillus subtilis (strain 168) GN=clpY PE=1 SV=1	-234.398	64	52.5	467	210		29		50	21	2.38095	239.41	10	1	6
c120	c120.a1	c120.a1.a1	sp|O06478|ALDH5_BACSU Putative aldehyde dehydrogenase YfmT OS=Bacillus subtilis (strain 168) GN=yfmT PE=2 SV=1	-245.488	81	53.2	485	210		36		55	21	2.61905	414.956	10	1	6
c121	c121.a1	c121.a1.a1	sp|P22326|SYY1_BACSU Tyrosine--tRNA ligase 1 OS=Bacillus subtilis (strain 168) GN=tyrS1 PE=2 SV=2	-296.619	81	47.6	422	209		37		55	21	2.61905	414.956	9.95238	1	6
c122	c122.a1	c122.a1.a1	sp|P39646|PTAS_BACSU Phosphate acetyltransferase OS=Bacillus subtilis (strain 168) GN=pta PE=1 SV=3	-202.68	88	34.7	323	206		26		43	14	3.07143	1177.77	14.7143	1	6
c123	c123.a1	c123.a1.a1	sp|O31716|YKPA_BACSU Uncharacterized ABC transporter ATP-binding protein YkpA OS=Bacillus subtilis (strain 168) GN=ykpA PE=3 SV=1	-220.52	71	60.9	540	205		34		52	27	1.92593	83.3191	7.59259	1	6
c124	c124.a1	c124.a1.a1	sp|P08750|DACA_BACSU D-alanyl-D-alanine carboxypeptidase DacA OS=Bacillus subtilis (strain 168) GN=dacA PE=1 SV=3	-259.954	73	48.5	443	204		32		44	18	2.44444	277.256	11.3333	1	6
c125	c125.a1	c125.a1.a1	sp|P39912|AROG_BACSU Protein AroA(G) OS=Bacillus subtilis (strain 168) GN=aroA PE=1 SV=1	-240.558	84	39.4	358	203		30		49	11	4.45455	28479.4	18.4545	1	6
c126	c126.a1	c126.a1.a1	sp|O31550|ACOC_BACSU Dihydrolipoyllysine-residue acetyltransferase component of acetoin cleaving system OS=Bacillus subtilis (strain 168) GN=acoC PE=3 SV=1	-207.216	55	42.8	398	201		33		45	12	3.75	5622.41	16.75	1	6
c127	c127.a1	c127.a1.a1	sp|O31760|RNJ2_BACSU Ribonuclease J2 OS=Bacillus subtilis (strain 168) GN=rnjB PE=1 SV=3	-306.729	78	61	555	199		41		49	27	1.81481	64.2852	7.37037	1	6
c128	c128.a1	c128.a1.a1	sp|Q45493|RNJ1_BACSU Ribonuclease J1 OS=Bacillus subtilis (strain 168) GN=rnjA PE=1 SV=1	-249.836	78	61.4	555	199		34		47	27	1.74074	54.0479	7.37037	1	6
c129	c129.a1	c129.a1.a1	sp|P54542|YQJE_BACSU Uncharacterized protein YqjE OS=Bacillus subtilis (strain 168) GN=yqjE PE=3 SV=2	-224.621	89	39.5	371	198		27		40	20	2	99	9.9	1	6
c130	c130.a1	c130.a1.a1	sp|O31778|MIAB_BACSU tRNA-2-methylthio-N(6)-dimethylallyladenosine synthase OS=Bacillus subtilis (strain 168) GN=miaB PE=1 SV=1	-244.671	57	58	509	196		39		52	21	2.47619	298.358	9.33333	1	6
c131	c131.a1	c131.a1.a1	sp|O34526|SYA_BACSU Alanine--tRNA ligase OS=Bacillus subtilis (strain 168) GN=alaS PE=3 SV=1	-291.554	67	97.1	878	196		48		63	38	1.65789	44.4878	5.15789	1	6
c132	c132.a1	c132.a1.a1	sp|O32176|FADE_BACSU Probable acyl-CoA dehydrogenase OS=Bacillus subtilis (strain 168) GN=fadE PE=2 SV=1	-275.833	73	65.2	594	196		34		49	26	1.88462	75.6682	7.53846	1	6
c133	c133.a1	c133.a1.a1	sp|P39645|YWFI_BACSU Putative heme-dependent peroxidase YwfI OS=Bacillus subtilis (strain 168) GN=ywfI PE=3 SV=1	-143.587	88	29.4	254	195		25		38	11	3.45455	2847.04	17.7273	1	6
c134	c134.a1	c134.a1.a1	sp|P30950|HEM2_BACSU Delta-aminolevulinic acid dehydratase OS=Bacillus subtilis (strain 168) GN=hemB PE=3 SV=1	-203.57	79	36.1	324	195		28		47	18	2.61111	407.424	10.8333	1	6
c135	c135.a1	c135.a1.a1	sp|P39142|PDP_BACSU Pyrimidine-nucleoside phosphorylase OS=Bacillus subtilis (strain 168) GN=pdp PE=1 SV=2	-242.479	75	46.1	433	195		27		47	17	2.76471	580.709	11.4706	1	6
c136	c136.a1	c136.a1.a1	sp|P42920|RL3_BACSU 50S ribosomal protein L3 OS=Bacillus subtilis (strain 168) GN=rplC PE=1 SV=2	-249.432	72	22.6	209	194		31		43	6	7.16667	1.4678e+07	32.3333	1	6
c137	c137.a1	c137.a1.a1	sp|P80861|YJLD_BACSU NADH dehydrogenase-like protein YjlD OS=Bacillus subtilis (strain 168) GN=yjlD PE=1 SV=3	-242.724	61	41.8	392	193		33		45	10	4.5	31621.8	19.3	1	6
c138	c138.a1	c138.a1.a1	sp|P54420|ASNB_BACSU Asparagine synthetase [glutamine-hydrolyzing] 1 OS=Bacillus subtilis (strain 168) GN=asnB PE=1 SV=2	-258.186	64	72.5	632	192		37		49	35	1.4	24.1189	5.48571	1	6
c139	c139.a1	c139.a1.a1	sp|P49787|ACCC1_BACSU Biotin carboxylase 1 OS=Bacillus subtilis (strain 168) GN=accC1 PE=3 SV=3	-209.204	86	49.3	450	190		27		46	21	2.19048	154.052	9.04762	1	6
c140	c140.a1	c140.a1.a1	sp|P30949|GSA_BACSU Glutamate-1-semialdehyde 2,1-aminomutase OS=Bacillus subtilis (strain 168) GN=hemL PE=1 SV=1	-206.691	87	46.3	430	189		25		39	16	2.4375	272.842	11.8125	1	6
c141	c141.a1	c141.a1.a1	sp|P25994|CARB_BACSU Carbamoyl-phosphate synthase pyrimidine-specific large chain OS=Bacillus subtilis (strain 168) GN=pyrAB PE=3 SV=1	-288.644	54	117.4	1071	188		40		47	46	1.02174	9.5133	4.08696	1	6
c142	c142.a1	c142.a1.a1	sp|P14193|KPRS_BACSU Ribose-phosphate pyrophosphokinase OS=Bacillus subtilis (strain 168) GN=prs PE=1 SV=1	-203.673	80	34.8	317	188		26		37	13	2.84615	700.704	14.4615	1	6
c143	c143.a1	c143.a1.a1	sp|P37487|PPAC_BACSU Manganese-dependent inorganic pyrophosphatase OS=Bacillus subtilis (strain 168) GN=ppaC PE=1 SV=1	-250.52	92	33.9	309	187		30		46	14	3.28571	1929.7	13.3571	1	6
c144	c144.a1	c144.a1.a1	sp|O07631|TYPA_BACSU GTP-binding protein TypA/BipA homolog OS=Bacillus subtilis (strain 168) GN=typA PE=3 SV=1	-272.44	71	68.2	612	186		34		52	25	2.08	119.226	7.44	1	6
c145	c145.a1	c145.a1.a1	sp|O05268|FENR2_BACSU Ferredoxin--NADP reductase 2 OS=Bacillus subtilis (strain 168) GN=yumC PE=1 SV=2	-198.745	89	36.7	332	186		27		41	19	2.15789	142.845	9.78947	1	6
c146	c146.a1	c146.a1.a1	sp|O05239|YUGJ_BACSU Probable NADH-dependent butanol dehydrogenase 1 OS=Bacillus subtilis (strain 168) GN=yugJ PE=3 SV=1	-164.36	65	42.6	387	127	114	22	20	29	19	1.52632	32.5982	6.68421	1	6
c146	c146.a2	c146.a2.a1	sp|O05240|YUGK_BACSU Probable NADH-dependent butanol dehydrogenase 2 OS=Bacillus subtilis (strain 168) GN=yugK PE=3 SV=1	-96.5439	43	43.3	390	71	58	14	12	19	18	1.05556	10.3646	3.94444	1	6
c147	c147.a1	c147.a1.a1	sp|O34340|FABF_BACSU 3-oxoacyl-[acyl-carrier-protein] synthase 2 OS=Bacillus subtilis (strain 168) GN=fabF PE=1 SV=1	-214.334	91	43.9	413	184		25		42	12	3.5	3161.28	15.3333	1	6
c148	c148.a1	c148.a1.a1	sp|P17865|FTSZ_BACSU Cell division protein FtsZ OS=Bacillus subtilis (strain 168) GN=ftsZ PE=1 SV=3	-177.767	65	40.3	382	183		19		38	17	2.23529	170.907	10.7647	1	6
c149	c149.a1	c149.a1.a1	sp|P37945|LON1_BACSU Lon protease 1 OS=Bacillus subtilis (strain 168) GN=lon1 PE=1 SV=1	-258.113	56	86.4	774	181		40		53	29	1.82759	66.2336	6.24138	1	6
c150	c150.a1	c150.a1.a1	sp|P80865|SUCD_BACSU Succinate--CoA ligase [ADP-forming] subunit alpha OS=Bacillus subtilis (strain 168) GN=sucD PE=1 SV=3	-181.035	83	31.3	300	180		23		40	9	4.44444	27824.6	20	1	6
c151	c151.a1	c151.a1.a1	sp|P35163|RESD_BACSU Transcriptional regulatory protein ResD OS=Bacillus subtilis (strain 168) GN=resD PE=3 SV=2	-183.689	82	27.4	240	180		24		37	11	3.36364	2309.13	16.3636	1	6
c152	c152.a1	c152.a1.a1	sp|O31755|SYP_BACSU Proline--tRNA ligase OS=Bacillus subtilis (strain 168) GN=proS PE=3 SV=1	-255.406	61	63.2	564	180		40		53	26	2.03846	108.26	6.92308	1	6
c153	c153.a1	c153.a1.a1	sp|P50866|CLPX_BACSU ATP-dependent Clp protease ATP-binding subunit ClpX OS=Bacillus subtilis (strain 168) GN=clpX PE=2 SV=3	-224.139	65	46.2	420	180		31		40	19	2.10526	126.427	9.47368	1	6
c154	c154.a1	c154.a1.a1	sp|P54423|WPRA_BACSU Cell wall-associated protease OS=Bacillus subtilis (strain 168) GN=wprA PE=1 SV=2	-239.878	39	96.3	894	180		30		40	38	1.05263	10.2884	4.73684	1	6
c155	c155.a1	c155.a1.a1	sp|P96613|MURF_BACSU UDP-N-acetylmuramoyl-tripeptide--D-alanyl-D-alanine ligase OS=Bacillus subtilis (strain 168) GN=murF PE=3 SV=1	-213.165	74	49.6	457	180		25		43	18	2.38889	243.844	10	1	6
c156	c156.a1	c156.a1.a1	sp|P39795|TREC_BACSU Trehalose-6-phosphate hydrolase OS=Bacillus subtilis (strain 168) GN=treA PE=1 SV=2	-217.342	74	65	561	179		40		57	28	2.03571	107.571	6.39286	1	6
c157	c157.a1	c157.a1.a1	sp|Q06752|SYC_BACSU Cysteine--tRNA ligase OS=Bacillus subtilis (strain 168) GN=cysS PE=1 SV=1	-224.648	85	53.8	466	179		34		48	25	1.92	82.1764	7.16	1	6
c158	c158.a1	c158.a1.a1	sp|P42297|YXIE_BACSU Universal stress protein YxiE OS=Bacillus subtilis (strain 168) GN=yxiE PE=3 SV=1	-137.62	88	15.9	148	178		20		28	7	4	9999	25.4286	1	6
c159	c159.a1	c159.a1.a1	sp|O32047|SECDF_BACSU Protein translocase subunit SecDF OS=Bacillus subtilis (strain 168) GN=secDF PE=1 SV=2	-238.234	37	81.5	737	177		28		42	22	1.90909	80.1131	8.04545	1	6
c160	c160.a1	c160.a1.a1	sp|Q06797|RL1_BACSU 50S ribosomal protein L1 OS=Bacillus subtilis (strain 168) GN=rplA PE=1 SV=4	-181.275	63	24.9	232	177		23		35	10	3.5	3161.28	17.7	1	6
c161	c161.a1	c161.a1.a1	sp|P80698|TIG_BACSU Trigger factor OS=Bacillus subtilis (strain 168) GN=tig PE=1 SV=3	-216.588	66	47.4	424	176		28		41	17	2.41176	257.086	10.3529	1	6
c162	c162.a1	c162.a1.a1	sp|P37814|ATPF_BACSU ATP synthase subunit b OS=Bacillus subtilis (strain 168) GN=atpF PE=1 SV=1	-158.072	64	19.1	170	175		25		38	9	4.22222	16680	19.4444	1	6
c163	c163.a1	c163.a1.a1	sp|O31501|SWRC_BACSU Swarming motility protein SwrC OS=Bacillus subtilis (strain 168) GN=swrC PE=1 SV=2	-262.041	42	113.3	1052	175		34		40	26	1.53846	33.5511	6.73077	1	6
c164	c164.a1	c164.a1.a1	sp|P42971|PBPC_BACSU Penicillin-binding protein 3 OS=Bacillus subtilis (strain 168) GN=pbpC PE=3 SV=1	-223.544	54	74.3	668	175		32		45	27	1.66667	45.4159	6.48148	1	6
c165	c165.a1	c165.a1.a1	sp|P55180|GALE_BACSU UDP-glucose 4-epimerase OS=Bacillus subtilis (strain 168) GN=galE PE=3 SV=1	-214.762	75	36.9	339	175		25		41	14	2.92857	847.343	12.5	1	6
c166	c166.a1	c166.a1.a1	sp|O34324|DLDH3_BACSU Dihydrolipoyl dehydrogenase OS=Bacillus subtilis (strain 168) GN=acoL PE=3 SV=1	-222.193	67	48.7	458	173		27		42	15	2.8	629.957	11.5333	1	6
c167	c167.a1	c167.a1.a1	sp|O31662|MTNA_BACSU Methylthioribose-1-phosphate isomerase OS=Bacillus subtilis (strain 168) GN=mtnA PE=1 SV=1	-199.764	86	38.7	353	172		26		40	17	2.35294	224.393	10.1176	1	6
c168	c168.a1	c168.a1.a1	sp|P80239|AHPC_BACSU Alkyl hydroperoxide reductase subunit C OS=Bacillus subtilis (strain 168) GN=ahpC PE=1 SV=2	-226.4	96	20.5	187	172		27		38	10	3.8	6308.57	17.2	1	6
c169	c169.a1	c169.a1.a1	sp|P08066|SDHB_BACSU Succinate dehydrogenase iron-sulfur subunit OS=Bacillus subtilis (strain 168) GN=sdhB PE=3 SV=3	-144.946	78	28.3	253	170		20		38	11	3.45455	2847.04	15.4545	1	6
c170	c170.a1	c170.a1.a1	sp|P54419|METK_BACSU S-adenosylmethionine synthase OS=Bacillus subtilis (strain 168) GN=metK PE=3 SV=2	-252.344	86	43.9	400	170		30		44	12	3.66667	4640.59	14.1667	1	6
c171	c171.a1	c171.a1.a1	sp|O34334|YJOA_BACSU Uncharacterized protein YjoA OS=Bacillus subtilis (strain 168) GN=yjoA PE=1 SV=1	-141.687	92	17.7	154	169		18		34	11	3.09091	1231.85	15.3636	1	6
c172	c172.a1	c172.a1.a1	sp|P39214|MCPA_BACSU Methyl-accepting chemotaxis protein McpA OS=Bacillus subtilis (strain 168) GN=mcpA PE=1 SV=2	-138.961	39	72.2	661	94	82	20	17	28	22	1.27273	17.7382	4.27273	1	6
c172	c172.a2	c172.a2.a1	sp|P39215|MCPB_BACSU Methyl-accepting chemotaxis protein McpB OS=Bacillus subtilis (strain 168) GN=mcpB PE=1 SV=2	-144.059	56	71.8	662	83	71	21	18	27	27	1	9	3.07407	1	6
c172	c172.a3	c172.a3.a1	sp|P39217|TLPB_BACSU Methyl-accepting chemotaxis protein TlpB OS=Bacillus subtilis (strain 168) GN=tlpB PE=3 SV=1	-35.2471	17	71.4	662	16	4	7	4	8	24	0.333333	1.15443	0.666667	1	6
c173	c173.a1	c173.a1.a1	sp|P25812|MNMG_BACSU tRNA uridine 5-carboxymethylaminomethyl modification enzyme MnmG OS=Bacillus subtilis (strain 168) GN=mnmG PE=3 SV=1	-211.059	63	69.6	628	167		33		46	30	1.53333	33.1455	5.56667	1	6
c174	c174.a1	c174.a1.a1	sp|P54547|G6PD_BACSU Glucose-6-phosphate 1-dehydrogenase OS=Bacillus subtilis (strain 168) GN=zwf PE=1 SV=2	-180.234	65	55.5	489	167		25		35	23	1.52174	32.246	7.26087	1	6
c175	c175.a1	c175.a1.a1	sp|O34628|YVLB_BACSU Uncharacterized protein YvlB OS=Bacillus subtilis (strain 168) GN=yvlB PE=4 SV=1	-214.403	87	41	365	165		32		45	12	3.75	5622.41	13.75	1	6
c176	c176.a1	c176.a1.a1	sp|O31774|RNY_BACSU Ribonuclease Y OS=Bacillus subtilis (strain 168) GN=rny PE=1 SV=1	-216.212	60	58.8	520	164		36		48	20	2.4	250.189	8.2	1	6
c177	c177.a1	c177.a1.a1	sp|O34962|MAO4_BACSU Probable NAD-dependent malic enzyme 4 OS=Bacillus subtilis (strain 168) GN=ytsJ PE=3 SV=1	-186.309	81	43.5	410	164		23		37	17	2.17647	149.131	9.64706	1	6
c178	c178.a1	c178.a1.a1	sp|O32090|PNCB_BACSU Nicotinate phosphoribosyltransferase OS=Bacillus subtilis (strain 168) GN=pncB PE=3 SV=1	-205.253	75	56	490	163		31		40	25	1.6	38.8107	6.52	1	6
c179	c179.a1	c179.a1.a1	sp|P54377|GCSPB_BACSU Probable glycine dehydrogenase (decarboxylating) subunit 2 OS=Bacillus subtilis (strain 168) GN=gcvPB PE=3 SV=1	-216.165	64	54.3	488	162		29		46	15	3.06667	1164.91	10.8	1	6
c180	c180.a1	c180.a1.a1	sp|P46320|LICH_BACSU Probable 6-phospho-beta-glucosidase OS=Bacillus subtilis (strain 168) GN=licH PE=2 SV=1	-205.268	67	48.6	442	161		31		45	19	2.36842	232.572	8.47368	1	6
c181	c181.a1	c181.a1.a1	sp|O31776|TDH_BACSU L-threonine 3-dehydrogenase OS=Bacillus subtilis (strain 168) GN=tdh PE=3 SV=1	-191.804	74	36.9	347	160		20		38	10	3.8	6308.57	16	1	6
c182	c182.a1	c182.a1.a1	sp|P50848|CBP1_BACSU Carboxypeptidase 1 OS=Bacillus subtilis (strain 168) GN=ypwA PE=1 SV=1	-225.905	69	58	501	159		32		45	25	1.8	62.0957	6.36	1	6
c183	c183.a1	c183.a1.a1	sp|P37518|YCHF_BACSU Ribosome-binding ATPase YchF OS=Bacillus subtilis (strain 168) GN=ychF PE=2 SV=1	-231.705	84	40	366	159		30		41	16	2.5625	364.174	9.9375	1	6
c184	c184.a1	c184.a1.a1	sp|Q04797|DHAS_BACSU Aspartate-semialdehyde dehydrogenase OS=Bacillus subtilis (strain 168) GN=asd PE=1 SV=1	-230.942	76	37.7	346	157		27		45	13	3.46154	2893.27	12.0769	1	6
c185	c185.a1	c185.a1.a1	sp|O32223|IOLW_BACSU scyllo-inositol 2-dehydrogenase (NADP(+)) OS=Bacillus subtilis (strain 168) GN=iolW PE=1 SV=1	-213.994	75	40	358	155		25		37	12	3.08333	1210.53	12.9167	1	6
c186	c186.a1	c186.a1.a1	sp|O34824|GLMM_BACSU Phosphoglucosamine mutase OS=Bacillus subtilis (strain 168) GN=glmM PE=1 SV=1	-188.876	67	48.3	448	155		29		42	20	2.1	124.893	7.75	1	6
c187	c187.a1	c187.a1.a1	sp|O32038|SYDND_BACSU Aspartate--tRNA(Asp/Asn) ligase OS=Bacillus subtilis (strain 168) GN=aspS PE=3 SV=1	-181.636	52	65.8	592	155		28		39	22	1.77273	58.2553	7.04545	1	6
c188	c188.a1	c188.a1.a1	sp|O06973|YVCJ_BACSU Nucleotide-binding protein YvcJ OS=Bacillus subtilis (strain 168) GN=yvcJ PE=1 SV=1	-191.041	82	33.7	295	155		25		43	14	3.07143	1177.77	11.0714	1	6
c189	c189.a1	c189.a1.a1	sp|P40740|BGLH_BACSU Aryl-phospho-beta-D-glucosidase BglH OS=Bacillus subtilis (strain 168) GN=bglH PE=1 SV=2	-167.214	68	53.2	469	155		23		41	22	1.86364	72.0527	7.04545	1	6
c190	c190.a1	c190.a1.a1	sp|P32727|NUSA_BACSU Transcription termination/antitermination protein NusA OS=Bacillus subtilis (strain 168) GN=nusA PE=1 SV=2	-220.65	68	41.6	371	155		30		40	17	2.35294	224.393	9.11765	1	6
c191	c191.a1	c191.a1.a1	sp|O05496|YDHE_BACSU Uncharacterized UDP-glucosyltransferase YdhE OS=Bacillus subtilis (strain 168) GN=ydhE PE=3 SV=2	-205.878	67	44.4	395	153		25		40	20	2	99	7.65	1	6
c192	c192.a1	c192.a1.a1	sp|O34385|MNTA_BACSU Manganese-binding lipoprotein MntA OS=Bacillus subtilis (strain 168) GN=mntA PE=3 SV=1	-182.173	73	33.3	306	152		26		39	17	2.29412	195.842	8.94118	1	6
c193	c193.a1	c193.a1.a1	sp|P39814|TOP1_BACSU DNA topoisomerase 1 OS=Bacillus subtilis (strain 168) GN=topA PE=3 SV=1	-180.836	49	78.9	691	151		31		44	29	1.51724	31.9034	5.2069	1	6
c194	c194.a1	c194.a1.a1	sp|O31766|YMFH_BACSU Uncharacterized zinc protease YmfH OS=Bacillus subtilis (strain 168) GN=ymfH PE=3 SV=2	-173.85	51	48.8	428	151		26		37	18	2.05556	112.646	8.38889	1	6
c195	c195.a1	c195.a1.a1	sp|P54531|DHLE_BACSU Leucine dehydrogenase OS=Bacillus subtilis (strain 168) GN=yqiT PE=3 SV=1	-206.153	63	39.9	364	149		28		36	16	2.25	176.828	9.3125	1	6
c196	c196.a1	c196.a1.a1	sp|P33189|YHXA_BACSU Uncharacterized aminotransferase YhxA OS=Bacillus subtilis (strain 168) GN=yhxA PE=3 SV=4	-216.352	76	49.8	450	149		32		40	22	1.81818	64.7933	6.77273	1	6
c197	c197.a1	c197.a1.a1	sp|P16971|RECA_BACSU Protein RecA OS=Bacillus subtilis (strain 168) GN=recA PE=1 SV=2	-187.81	83	37.9	348	148		25		34	12	2.83333	680.292	12.3333	1	6
c198	c198.a1	c198.a1.a1	sp|P51831|FABG_BACSU 3-oxoacyl-[acyl-carrier-protein] reductase FabG OS=Bacillus subtilis (strain 168) GN=fabG PE=3 SV=3	-151.169	76	26.2	246	148		17		32	12	2.66667	463.159	12.3333	1	6
c199	c199.a1	c199.a1.a1	sp|P02394|RL7_BACSU 50S ribosomal protein L7/L12 OS=Bacillus subtilis (strain 168) GN=rplL PE=1 SV=4	-131.148	92	12.7	123	148		17		25	6	4.16667	14677	24.6667	1	6
c200	c200.a1	c200.a1.a1	sp|P37464|SYS_BACSU Serine--tRNA ligase OS=Bacillus subtilis (strain 168) GN=serS PE=3 SV=1	-189.39	64	48.7	425	146		26		38	18	2.11111	128.155	8.11111	1	6
c201	c201.a1	c201.a1.a1	sp|P54169|YPGR_BACSU Uncharacterized protein YpgR OS=Bacillus subtilis (strain 168) GN=ypgR PE=4 SV=1	-158.524	68	42.5	377	146		22		35	19	1.84211	68.5193	7.68421	1	6
c202	c202.a1	c202.a1.a1	sp|P36949|RBSB_BACSU Ribose import binding protein RbsB OS=Bacillus subtilis (strain 168) GN=rbsB PE=3 SV=2	-176.995	54	32.1	305	145		22		32	10	3.2	1583.89	14.5	1	6
c203	c203.a1	c203.a1.a1	sp|P46354|PUNA_BACSU Purine nucleoside phosphorylase 1 OS=Bacillus subtilis (strain 168) GN=punA PE=1 SV=1	-142.159	86	29	271	145		14		30	9	3.33333	2153.43	16.1111	1	6
c204	c204.a1	c204.a1.a1	sp|O07603|YHFE_BACSU Putative aminopeptidase YhfE OS=Bacillus subtilis (strain 168) GN=yhfE PE=3 SV=1	-148.953	61	38.6	346	143		23		32	15	2.13333	134.936	9.53333	1	6
c205	c205.a1	c205.a1.a1	sp|P54576|MCPC_BACSU Methyl-accepting chemotaxis protein McpC OS=Bacillus subtilis (strain 168) GN=mcpC PE=1 SV=2	-197.256	54	71.9	655	138	132	27	26	35	35	1	9	3.94286	1	6
c205	c205.a2	c205.a2.a1	sp|P39209|TLPC_BACSU Methyl-accepting chemotaxis protein TlpC OS=Bacillus subtilis (strain 168) GN=tlpC PE=3 SV=3	-22.0555	7	61.6	573	10	4	3	2	3	19	0.157895	0.43845	0.526316	1	6
c206	c206.a1	c206.a1.a1	sp|P26899|ASPA_BACSU Aspartate ammonia-lyase OS=Bacillus subtilis (strain 168) GN=ansB PE=3 SV=2	-170.79	67	52.4	475	142		22		35	16	2.1875	152.993	8.875	1	6
c207	c207.a1	c207.a1.a1	sp|P37810|ATPG_BACSU ATP synthase gamma chain OS=Bacillus subtilis (strain 168) GN=atpG PE=1 SV=2	-146.022	68	31.6	287	142		20		29	12	2.41667	260.016	11.8333	1	6
c208	c208.a1	c208.a1.a1	sp|Q05852|GTAB_BACSU UTP--glucose-1-phosphate uridylyltransferase OS=Bacillus subtilis (strain 168) GN=gtaB PE=1 SV=1	-198.919	82	33	292	140		29		39	12	3.25	1777.28	11.6667	1	6
c209	c209.a1	c209.a1.a1	sp|P35136|SERA_BACSU D-3-phosphoglycerate dehydrogenase OS=Bacillus subtilis (strain 168) GN=serA PE=3 SV=3	-185.631	65	57	525	140		28		36	24	1.5	30.6228	5.83333	1	6
c210	c210.a1	c210.a1.a1	sp|O32178|FADN_BACSU Probable 3-hydroxyacyl-CoA dehydrogenase OS=Bacillus subtilis (strain 168) GN=fadN PE=2 SV=2	-201.074	50	86.9	789	140		31		40	39	1.02564	9.60818	3.58974	1	6
c211	c211.a1	c211.a1.a1	sp|O31645|PTN3B_BACSU PTS system mannose-specific EIIBCA component OS=Bacillus subtilis (strain 168) GN=manP PE=1 SV=2	-187.438	43	68.9	650	139		26		38	23	1.65217	43.8925	6.04348	1	6
c212	c212.a1	c212.a1.a1	sp|Q03523|MURE_BACSU UDP-N-acetylmuramoyl-L-alanyl-D-glutamate--2,6-diaminopimelate ligase OS=Bacillus subtilis (strain 168) GN=murE PE=3 SV=1	-198.97	68	54.2	494	138		28		34	21	1.61905	40.5956	6.57143	1	6
c213	c213.a1	c213.a1.a1	sp|O34925|DEOD_BACSU Purine nucleoside phosphorylase DeoD-type OS=Bacillus subtilis (strain 168) GN=deoD PE=1 SV=1	-169.983	91	25.3	233	138		18		32	9	3.55556	3592.81	15.3333	1	6
c214	c214.a1	c214.a1.a1	sp|P54378|GCST_BACSU Aminomethyltransferase OS=Bacillus subtilis (strain 168) GN=gcvT PE=1 SV=2	-201.765	74	39.7	362	137		24		32	17	1.88235	75.2699	8.05882	1	6
c215	c215.a1	c215.a1.a1	sp|P54376|GCSPA_BACSU Probable glycine dehydrogenase (decarboxylating) subunit 1 OS=Bacillus subtilis (strain 168) GN=gcvPA PE=3 SV=2	-181.894	62	49.3	448	136		23		35	12	2.91667	824.404	11.3333	1	6
c216	c216.a1	c216.a1.a1	sp|O54408|RELA_BACSU GTP pyrophosphokinase OS=Bacillus subtilis (strain 168) GN=relA PE=1 SV=3	-149.666	40	84.7	734	135		28		33	39	0.846154	6.01704	3.46154	1	6
c217	c217.a1	c217.a1.a1	sp|P94356|YXKC_BACSU Uncharacterized protein YxkC OS=Bacillus subtilis (strain 168) GN=yxkC PE=1 SV=2	-166.148	71	19.3	180	134		21		29	6	4.83333	68128.2	22.3333	1	6
c218	c218.a1	c218.a1.a1	sp|P37942|ODB2_BACSU Lipoamide acyltransferase component of branched-chain alpha-keto acid dehydrogenase complex OS=Bacillus subtilis (strain 168) GN=bfmBB PE=3 SV=1	-176.544	54	45.7	424	134		22		33	18	1.83333	67.1292	7.44444	1	6
c219	c219.a1	c219.a1.a1	sp|P31103|NDK_BACSU Nucleoside diphosphate kinase OS=Bacillus subtilis (strain 168) GN=ndk PE=1 SV=3	-86.5601	64	16.9	149	134		15		23	8	2.875	748.894	16.75	1	6
c220	c220.a1	c220.a1.a1	sp|P37949|LEPA_BACSU Elongation factor 4 OS=Bacillus subtilis (strain 168) GN=lepA PE=3 SV=2	-220.085	57	68.4	612	134		31		37	22	1.68182	47.0638	6.09091	1	6
c221	c221.a1	c221.a1.a1	sp|C0SP93|ACCD_BACSU Acetyl-coenzyme A carboxylase carboxyl transferase subunit beta OS=Bacillus subtilis (strain 168) GN=accD PE=1 SV=1	-135.005	62	31.9	290	133		21		32	12	2.66667	463.159	11.0833	1	6
c222	c222.a1	c222.a1.a1	sp|O31629|YJCG_BACSU Putative phosphoesterase YjcG OS=Bacillus subtilis (strain 168) GN=yjcG PE=1 SV=1	-111.924	83	19.6	171	133		16		25	9	2.77778	598.484	14.7778	1	6
c223	c223.a1	c223.a1.a1	sp|P96583|TOP3_BACSU DNA topoisomerase 3 OS=Bacillus subtilis (strain 168) GN=topB PE=3 SV=1	-175.188	47	81.3	727	132		27		32	37	0.864865	6.32597	3.56757	1	6
c224	c224.a1	c224.a1.a1	sp|P50863|APBC_BACSU Iron-sulfur cluster carrier protein OS=Bacillus subtilis (strain 168) GN=salA PE=2 SV=1	-142.454	69	38.5	352	132		20		32	11	2.90909	810.131	12	1	6
c225	c225.a1	c225.a1.a1	sp|Q03224|GLPX_BACSU Fructose-1,6-bisphosphatase class 2 OS=Bacillus subtilis (strain 168) GN=glpX PE=1 SV=1	-168.673	77	33.8	321	131		22		32	12	2.66667	463.159	10.9167	1	6
c226	c226.a1	c226.a1.a1	sp|O34996|DPO1_BACSU DNA polymerase I OS=Bacillus subtilis (strain 168) GN=polA PE=3 SV=1	-214.659	51	98.9	880	130		34		43	47	0.914894	7.22041	2.76596	1	6
c227	c227.a1	c227.a1.a1	sp|Q06796|RL11_BACSU 50S ribosomal protein L11 OS=Bacillus subtilis (strain 168) GN=rplK PE=1 SV=3	-118.559	62	14.8	141	129		15		25	7	3.57143	3726.59	18.4286	1	6
c228	c228.a1	c228.a1.a1	sp|P29726|PURA_BACSU Adenylosuccinate synthetase OS=Bacillus subtilis (strain 168) GN=purA PE=3 SV=1	-181.003	64	47.8	430	129		29		35	22	1.59091	37.986	5.86364	1	6
c229	c229.a1	c229.a1.a1	sp|O32210|GR_BACSU Glyoxal reductase OS=Bacillus subtilis (strain 168) GN=yvgN PE=1 SV=1	-172.676	80	31.6	276	129		21		32	13	2.46154	288.427	9.92308	1	6
c230	c230.a1	c230.a1.a1	sp|O31663|MTNK_BACSU Methylthioribose kinase OS=Bacillus subtilis (strain 168) GN=mtnK PE=1 SV=2	-162.309	64	45	397	129		20		26	13	2	99	9.92308	1	6
c231	c231.a1	c231.a1.a1	sp|P39751|MBL_BACSU MreB-like protein OS=Bacillus subtilis (strain 168) GN=mbl PE=3 SV=1	-166.589	54	35.8	333	128		21		27	15	1.8	62.0957	8.53333	1	6
c232	c232.a1	c232.a1.a1	sp|P12047|PUR8_BACSU Adenylosuccinate lyase OS=Bacillus subtilis (strain 168) GN=purB PE=1 SV=1	-161.188	67	49.4	431	128		28		35	25	1.4	24.1189	5.12	1	6
c233	c233.a1	c233.a1.a1	sp|P13800|DEGU_BACSU Transcriptional regulatory protein DegU OS=Bacillus subtilis (strain 168) GN=degU PE=1 SV=2	-152.556	83	25.8	229	127		21		33	14	2.35714	226.585	9.07143	1	6
c234	c234.a1	c234.a1.a1	sp|O34934|NADK2_BACSU NAD kinase 2 OS=Bacillus subtilis (strain 168) GN=nadK2 PE=3 SV=1	-154.075	85	30.2	267	125		19		28	10	2.8	629.957	12.5	1	6
c235	c235.a1	c235.a1.a1	sp|P13799|DEGS_BACSU Signal transduction histidine-protein kinase/phosphatase DegS OS=Bacillus subtilis (strain 168) GN=degS PE=1 SV=2	-139.107	61	44.8	385	110	109	24	23	32	23	1.3913	23.6209	4.78261	1	6
c235	c235.a2	c235.a2.a1	sp|O31782|PKSN_BACSU Polyketide synthase PksN OS=Bacillus subtilis (strain 168) GN=pksN PE=1 SV=3	-33.8301	1	608.8	5488	16	15	7	6	7	237	0.0295359	0.0703748	0.0675105	1	6
c236	c236.a1	c236.a1.a1	sp|P28264|FTSA_BACSU Cell division protein FtsA OS=Bacillus subtilis (strain 168) GN=ftsA PE=1 SV=2	-163.555	71	48.1	440	125		22		35	17	2.05882	113.505	7.35294	1	6
c237	c237.a1	c237.a1.a1	sp|O32218|BDBD_BACSU Disulfide bond formation protein D OS=Bacillus subtilis (strain 168) GN=bdbD PE=1 SV=1	-153.223	81	24.8	222	124		17		25	11	2.27273	186.382	11.2727	1	6
c238	c238.a1	c238.a1.a1	sp|P05649|DPO3B_BACSU DNA polymerase III subunit beta OS=Bacillus subtilis (strain 168) GN=dnaN PE=1 SV=1	-176.122	77	42	378	124		22		29	21	1.38095	23.041	5.90476	1	6
c239	c239.a1	c239.a1.a1	sp|P55179|PEPT_BACSU Peptidase T OS=Bacillus subtilis (strain 168) GN=pepT PE=3 SV=1	-158.801	66	45.4	410	123		23		36	12	3	999	10.25	1	6
c240	c240.a1	c240.a1.a1	sp|P54475|CSHB_BACSU DEAD-box ATP-dependent RNA helicase CshB OS=Bacillus subtilis (strain 168) GN=cshB PE=1 SV=1	-153.922	58	49.9	438	123		24		35	23	1.52174	32.246	5.34783	1	6
c241	c241.a1	c241.a1.a1	sp|P20691|AROA_BACSU 3-phosphoshikimate 1-carboxyvinyltransferase OS=Bacillus subtilis (strain 168) GN=aroA PE=3 SV=1	-150.347	77	45.1	428	122		21		31	20	1.55	34.4813	6.1	1	6
c242	c242.a1	c242.a1.a1	sp|P46343|PHOL_BACSU PhoH-like protein OS=Bacillus subtilis (strain 168) GN=phoH PE=3 SV=3	-146.72	70	35.4	319	122		19		29	15	1.93333	84.7696	8.13333	1	6
c243	c243.a1	c243.a1.a1	sp|O32164|SUFS_BACSU Cysteine desulfurase SufS OS=Bacillus subtilis (strain 168) GN=sufS PE=1 SV=1	-142.93	71	44.8	406	121		21		33	19	1.73684	53.5559	6.36842	1	6
c244	c244.a1	c244.a1.a1	sp|O05389|YRBE_BACSU Uncharacterized oxidoreductase YrbE OS=Bacillus subtilis (strain 168) GN=yrbE PE=3 SV=2	-135.001	74	37.7	341	121		22		35	17	2.05882	113.505	7.11765	1	6
c245	c245.a1	c245.a1.a1	sp|O31688|ZOSA_BACSU Zinc-transporting ATPase OS=Bacillus subtilis (strain 168) GN=zosA PE=1 SV=1	-167.869	52	68.4	637	121		24		35	19	1.84211	68.5193	6.36842	1	6
c246	c246.a1	c246.a1.a1	sp|P70965|MURA1_BACSU UDP-N-acetylglucosamine 1-carboxyvinyltransferase 1 OS=Bacillus subtilis (strain 168) GN=murAA PE=1 SV=1	-153.405	60	46.6	436	121		18		27	21	1.28571	18.307	5.7619	1	6
c247	c247.a1	c247.a1.a1	sp|P37105|SRP54_BACSU Signal recognition particle protein OS=Bacillus subtilis (strain 168) GN=ffh PE=1 SV=1	-150.516	60	49.4	446	121		19		31	22	1.40909	24.6502	5.5	1	6
c248	c248.a1	c248.a1.a1	sp|O34948|YKWC_BACSU Uncharacterized oxidoreductase YkwC OS=Bacillus subtilis (strain 168) GN=ykwC PE=3 SV=1	-135.423	84	30.6	288	121		16		28	9	3.11111	1290.55	13.4444	1	6
c249	c249.a1	c249.a1.a1	sp|P46919|GPDA_BACSU Glycerol-3-phosphate dehydrogenase [NAD(P)+] OS=Bacillus subtilis (strain 168) GN=gpsA PE=3 SV=2	-158.641	73	37.3	345	121		19		32	16	2	99	7.5625	1	6
c250	c250.a1	c250.a1.a1	sp|C0SPB0|YTCI_BACSU Uncharacterized acyl--CoA ligase YtcI OS=Bacillus subtilis (strain 168) GN=ytcI PE=3 SV=1	-187.153	57	59.2	529	121		28		38	31	1.22581	15.8192	3.90323	1	6
c251	c251.a1	c251.a1.a1	sp|O32129|LIPA_BACSU Lipoyl synthase OS=Bacillus subtilis (strain 168) GN=lipA PE=1 SV=2	-145.1	65	33.8	298	120		20		34	15	2.26667	183.785	8	1	6
c252	c252.a1	c252.a1.a1	sp|O34580|PCRA_BACSU ATP-dependent DNA helicase PcrA OS=Bacillus subtilis (strain 168) GN=pcrA PE=1 SV=1	-182.359	47	83.4	739	120		30		34	38	0.894737	6.8476	3.15789	1	6
c253	c253.a1	c253.a1.a1	sp|O34338|MNTB_BACSU Manganese transport system ATP-binding protein MntB OS=Bacillus subtilis (strain 168) GN=mntB PE=3 SV=1	-139.326	67	27.8	250	119		18		29	11	2.63636	431.876	10.8182	1	6
c254	c254.a1	c254.a1.a1	sp|Q04796|DAPA_BACSU 4-hydroxy-tetrahydrodipicolinate synthase OS=Bacillus subtilis (strain 168) GN=dapA PE=1 SV=1	-139.061	81	30.9	290	119		21		29	15	1.93333	84.7696	7.93333	1	6
c255	c255.a1	c255.a1.a1	sp|P39779|CODY_BACSU GTP-sensing transcriptional pleiotropic repressor CodY OS=Bacillus subtilis (strain 168) GN=codY PE=1 SV=3	-156.042	88	28.9	259	119		24		33	11	3	999	10.8182	1	6
c256	c256.a1	c256.a1.a1	sp|P12879|RS8_BACSU 30S ribosomal protein S8 OS=Bacillus subtilis (strain 168) GN=rpsH PE=1 SV=4	-109.619	87	14.8	132	119		16		25	5	5	99999	23.8	1	6
c257	c257.a1	c257.a1.a1	sp|O32219|CADA_BACSU Cadmium, zinc and cobalt-transporting ATPase OS=Bacillus subtilis (strain 168) GN=cadA PE=1 SV=1	-199.68	44	75.3	702	119		24		40	24	1.66667	45.4159	4.95833	1	6
c258	c258.a1	c258.a1.a1	sp|P20166|PTG3C_BACSU PTS system glucose-specific EIICBA component OS=Bacillus subtilis (strain 168) GN=ptsG PE=1 SV=2	-116.584	34	75.4	699	118		19		31	19	1.63158	41.8133	6.21053	1	6
c259	c259.a1	c259.a1.a1	sp|P32395|DCUP_BACSU Uroporphyrinogen decarboxylase OS=Bacillus subtilis (strain 168) GN=hemE PE=1 SV=1	-190.823	75	39.5	353	117		22		32	12	2.66667	463.159	9.75	1	6
c260	c260.a1	c260.a1.a1	sp|O34944|PEPVL_BACSU Putative dipeptidase YtjP OS=Bacillus subtilis (strain 168) GN=ytjP PE=3 SV=1	-161.723	67	50.9	463	116		25		34	25	1.36	21.9087	4.64	1	6
c261	c261.a1	c261.a1.a1	sp|P39138|ARGI_BACSU Arginase OS=Bacillus subtilis (strain 168) GN=rocF PE=1 SV=1	-121.202	54	32	296	116		16		23	9	2.55556	358.381	12.8889	1	6
c262	c262.a1	c262.a1.a1	sp|O32106|AMPA_BACSU Probable cytosol aminopeptidase OS=Bacillus subtilis (strain 168) GN=pepA PE=3 SV=1	-137.101	47	53.5	500	115		21		29	21	1.38095	23.041	5.47619	1	6
c263	c263.a1	c263.a1.a1	sp|O32039|SYH_BACSU Histidine--tRNA ligase OS=Bacillus subtilis (strain 168) GN=hisS PE=3 SV=1	-180.316	67	48	424	115		26		32	23	1.3913	23.6209	5	1	6
c264	c264.a1	c264.a1.a1	sp|O34499|6PGL_BACSU 6-phosphogluconolactonase OS=Bacillus subtilis (strain 168) GN=pgl PE=1 SV=1	-172.482	81	38.3	349	115		21		26	12	2.16667	145.78	9.58333	1	6
c265	c265.a1	c265.a1.a1	sp|O34926|CYPX_BACSU Pulcherriminic acid synthase OS=Bacillus subtilis (strain 168) GN=cypX PE=1 SV=1	-152.602	66	45.4	405	115		22		31	18	1.72222	51.75	6.38889	1	6
c266	c266.a1	c266.a1.a1	sp|P14802|YOXD_BACSU Uncharacterized oxidoreductase YoxD OS=Bacillus subtilis (strain 168) GN=yoxD PE=3 SV=2	-127.033	80	25.2	238	115		16		24	12	2	99	9.58333	1	6
c267	c267.a1	c267.a1.a1	sp|P94551|ETFA_BACSU Electron transfer flavoprotein subunit alpha OS=Bacillus subtilis (strain 168) GN=etfA PE=3 SV=1	-160.522	85	34.4	325	115		20		28	15	1.86667	72.5642	7.66667	1	6
c268	c268.a1	c268.a1.a1	sp|O34764|SAT1_BACSU Sulfate adenylyltransferase OS=Bacillus subtilis (strain 168) GN=sat PE=2 SV=1	-142.526	56	42.8	382	114		22		27	23	1.17391	13.925	4.95652	1	6
c269	c269.a1	c269.a1.a1	sp|P13484|TAGE_BACSU Probable poly(glycerol-phosphate) alpha-glucosyltransferase OS=Bacillus subtilis (strain 168) GN=tagE PE=1 SV=1	-166.182	48	78.1	673	113		26		33	30	1.1	11.5893	3.76667	1	6
c270	c270.a1	c270.a1.a1	sp|P37253|ILVC_BACSU Ketol-acid reductoisomerase (NADP(+)) OS=Bacillus subtilis (strain 168) GN=ilvC PE=1 SV=1	-165.926	79	37.3	342	113		22		28	16	1.75	55.2341	7.0625	1	6
c271	c271.a1	c271.a1.a1	sp|P39149|UPP_BACSU Uracil phosphoribosyltransferase OS=Bacillus subtilis (strain 168) GN=upp PE=3 SV=1	-127.981	91	22.9	209	113		18		27	12	2.25	176.828	9.41667	1	6
c272	c272.a1	c272.a1.a1	sp|P32396|HEMH_BACSU Ferrochelatase OS=Bacillus subtilis (strain 168) GN=hemH PE=1 SV=1	-139.886	84	35.2	310	113		20		29	11	2.63636	431.876	10.2727	1	6
c273	c273.a1	c273.a1.a1	sp|P96612|DDL_BACSU D-alanine--D-alanine ligase OS=Bacillus subtilis (strain 168) GN=ddl PE=3 SV=1	-169.245	58	39	354	113		21		29	13	2.23077	169.125	8.69231	1	6
c274	c274.a1	c274.a1.a1	sp|P05648|DNAA_BACSU Chromosomal replication initiator protein DnaA OS=Bacillus subtilis (strain 168) GN=dnaA PE=1 SV=1	-156.78	66	50.7	446	113		21		29	26	1.11538	12.0432	4.34615	1	6
c275	c275.a1	c275.a1.a1	sp|P46920|OPUAA_BACSU Glycine betaine transport ATP-binding protein OpuAA OS=Bacillus subtilis (strain 168) GN=opuAA PE=1 SV=3	-136.527	54	46.3	418	113		19		30	12	2.5	315.228	9.41667	1	6
c276	c276.a1	c276.a1.a1	sp|P54482|ISPG_BACSU 4-hydroxy-3-methylbut-2-en-1-yl diphosphate synthase (flavodoxin) OS=Bacillus subtilis (strain 168) GN=ispG PE=3 SV=1	-147.22	66	40.5	377	112		20		30	20	1.5	30.6228	5.6	1	6
c277	c277.a1	c277.a1.a1	sp|O07608|LPLJ_BACSU Lipoate-protein ligase LplJ OS=Bacillus subtilis (strain 168) GN=lplJ PE=1 SV=1	-163.571	79	37.9	331	112		23		28	21	1.33333	20.5443	5.33333	1	6
c278	c278.a1	c278.a1.a1	sp|P39121|DEOC_BACSU Deoxyribose-phosphate aldolase OS=Bacillus subtilis (strain 168) GN=deoC PE=1 SV=3	-118.398	80	23.2	223	111		15		22	14	1.57143	36.2759	7.92857	1	6
c279	c279.a1	c279.a1.a1	sp|P51834|SMC_BACSU Chromosome partition protein Smc OS=Bacillus subtilis (strain 168) GN=smc PE=1 SV=3	-183.32	39	135.3	1186	111		32		37	55	0.672727	3.70682	2.01818	1	6
c280	c280.a1	c280.a1.a1	sp|P94535|GLCD_BACSU Glycolate oxidase subunit GlcD OS=Bacillus subtilis (strain 168) GN=glcD PE=3 SV=1	-155.681	61	50.8	470	111		21		29	19	1.52632	32.5982	5.84211	1	6
c281	c281.a1	c281.a1.a1	sp|P40871|DHBE_BACSU 2,3-dihydroxybenzoate-AMP ligase OS=Bacillus subtilis (strain 168) GN=dhbE PE=1 SV=2	-160.372	58	59.8	539	110		21		30	21	1.42857	25.827	5.2381	1	6
c282	c282.a1	c282.a1.a1	sp|O34981|DAPH_BACSU 2,3,4,5-tetrahydropyridine-2,6-dicarboxylate N-acetyltransferase OS=Bacillus subtilis (strain 168) GN=dapH PE=1 SV=2	-95.0429	54	24.9	236	110		13		24	8	3	999	13.75	1	6
c283	c283.a1	c283.a1.a1	sp|P11998|RISB_BACSU 6,7-dimethyl-8-ribityllumazine synthase OS=Bacillus subtilis (strain 168) GN=ribH PE=1 SV=2	-129.539	87	16.2	154	110		13		22	6	3.66667	4640.59	18.3333	1	6
c284	c284.a1	c284.a1.a1	sp|P28367|RF2_BACSU Peptide chain release factor 2 OS=Bacillus subtilis (strain 168) GN=prfB PE=3 SV=2	-153.371	58	42	366	109		19		28	17	1.64706	43.3669	6.41176	1	6
c285	c285.a1	c285.a1.a1	sp|P71018|PLSX_BACSU Phosphate acyltransferase OS=Bacillus subtilis (strain 168) GN=plsX PE=1 SV=2	-139.376	62	35.7	333	109		16		25	16	1.5625	35.5174	6.8125	1	6
c286	c286.a1	c286.a1.a1	sp|P17618|RIBD_BACSU Riboflavin biosynthesis protein RibD OS=Bacillus subtilis (strain 168) GN=ribD PE=1 SV=1	-125.359	65	39.2	361	109		20		26	21	1.2381	16.302	5.19048	1	6
c287	c287.a1	c287.a1.a1	sp|P54716|GLVA_BACSU Maltose-6'-phosphate glucosidase OS=Bacillus subtilis (strain 168) GN=glvA PE=1 SV=1	-141.969	60	50.4	449	109		24		30	20	1.5	30.6228	5.45	1	6
c288	c288.a1	c288.a1.a1	sp|P46336|IOLS_BACSU Protein IolS OS=Bacillus subtilis (strain 168) GN=iolS PE=1 SV=1	-133.979	80	35.1	310	109		20		26	16	1.625	41.1697	6.8125	1	6
c289	c289.a1	c289.a1.a1	sp|P70974|RL13_BACSU 50S ribosomal protein L13 OS=Bacillus subtilis (strain 168) GN=rplM PE=1 SV=2	-123.965	71	16.3	145	108		22		29	7	4.14286	13894	15.4286	1	6
c290	c290.a1	c290.a1.a1	sp|P71079|FABL_BACSU Enoyl-[acyl-carrier-protein] reductase [NADPH] FabL OS=Bacillus subtilis (strain 168) GN=fabL PE=1 SV=1	-123.588	69	27.1	250	108		19		30	15	2	99	7.2	1	6
c291	c291.a1	c291.a1.a1	sp|P46353|DEOB_BACSU Phosphopentomutase OS=Bacillus subtilis (strain 168) GN=drm PE=3 SV=3	-106.009	47	43.9	394	108		18		27	13	2.07692	118.378	8.30769	1	6
c292	c292.a1	c292.a1.a1	sp|O31986|SUNS_BACSU SPBc2 prophage-derived glycosyltransferase SunS OS=Bacillus subtilis (strain 168) GN=sunS PE=1 SV=1	-130.982	60	49.6	422	108		24		33	19	1.73684	53.5559	5.68421	1	6
c293	c293.a1	c293.a1.a1	sp|O34863|UVRA_BACSU UvrABC system protein A OS=Bacillus subtilis (strain 168) GN=uvrA PE=3 SV=1	-147.787	43	105.8	957	108		29		34	40	0.85	6.07946	2.7	1	6
c294	c294.a1	c294.a1.a1	sp|P16616|HEM3_BACSU Porphobilinogen deaminase OS=Bacillus subtilis (strain 168) GN=hemC PE=3 SV=3	-149.832	58	34.7	314	108		18		24	12	2	99	9	1	6
c295	c295.a1	c295.a1.a1	sp|P80862|SERC_BACSU Phosphoserine aminotransferase OS=Bacillus subtilis (strain 168) GN=serC PE=1 SV=2	-112.405	64	40	359	107		17		28	12	2.33333	214.443	8.91667	1	6
c296	c296.a1	c296.a1.a1	sp|P45872|RF1_BACSU Peptide chain release factor 1 OS=Bacillus subtilis (strain 168) GN=prfA PE=3 SV=1	-147.998	66	40.1	356	107		20		27	18	1.5	30.6228	5.94444	1	6
c297	c297.a1	c297.a1.a1	sp|P37474|MFD_BACSU Transcription-repair-coupling factor OS=Bacillus subtilis (strain 168) GN=mfd PE=3 SV=1	-180.055	34	133.6	1177	106		31		33	59	0.559322	2.62512	1.79661	1	6
c298	c298.a1	c298.a1.a1	sp|P46323|CINA_BACSU Putative competence-damage inducible protein OS=Bacillus subtilis (strain 168) GN=cinA PE=3 SV=3	-140.695	60	45.4	416	106		17		25	12	2.08333	120.153	8.83333	1	6
c299	c299.a1	c299.a1.a1	sp|P45743|DHBB_BACSU Isochorismatase OS=Bacillus subtilis (strain 168) GN=dhbB PE=1 SV=1	-128.626	76	35	312	105		15		24	13	1.84615	69.1704	8.07692	1	6
c300	c300.a1	c300.a1.a1	sp|P54550|NAMA_BACSU NADPH dehydrogenase OS=Bacillus subtilis (strain 168) GN=namA PE=1 SV=3	-108.533	66	37.5	338	104		16		24	14	1.71429	50.7947	7.42857	1	6
c301	c301.a1	c301.a1.a1	sp|O31571|YFHC_BACSU Putative NAD(P)H nitroreductase YfhC OS=Bacillus subtilis (strain 168) GN=yfhC PE=3 SV=1	-119.313	73	22.4	194	104		12		19	9	2.11111	128.155	11.5556	1	6
c302	c302.a1	c302.a1.a1	sp|P94545|MUTS2_BACSU Endonuclease MutS2 OS=Bacillus subtilis (strain 168) GN=mutSB PE=3 SV=2	-141.757	37	87.2	785	103		26		30	29	1.03448	9.82637	3.55172	1	6
c303	c303.a1	c303.a1.a1	sp|Q04795|AK1_BACSU Aspartokinase 1 OS=Bacillus subtilis (strain 168) GN=dapG PE=3 SV=3	-144.373	76	42.8	404	103		22		28	15	1.86667	72.5642	6.86667	1	6
c304	c304.a1	c304.a1.a1	sp|O31567|YFIY_BACSU Probable siderophore-binding lipoprotein YfiY OS=Bacillus subtilis (strain 168) GN=yfiY PE=1 SV=1	-136.403	65	36.2	325	102		17		26	14	1.85714	70.9686	7.28571	1	6
c305	c305.a1	c305.a1.a1	sp|O34833|YCEH_BACSU Uncharacterized protein YceH OS=Bacillus subtilis (strain 168) GN=yceH PE=3 SV=1	-127.531	63	41.6	363	101		18		29	23	1.26087	17.2335	4.3913	1	6
c306	c306.a1	c306.a1.a1	sp|O31764|YMFF_BACSU Probable inactive metalloprotease YmfF OS=Bacillus subtilis (strain 168) GN=ymfF PE=3 SV=2	-149.593	57	48.1	426	101		20		25	16	1.5625	35.5174	6.3125	1	6
c307	c307.a1	c307.a1.a1	sp|P17921|SYFA_BACSU Phenylalanine--tRNA ligase alpha subunit OS=Bacillus subtilis (strain 168) GN=pheS PE=3 SV=2	-101.126	52	38.6	344	101		16		23	16	1.4375	26.3842	6.3125	1	6
c308	c308.a1	c308.a1.a1	sp|P39763|MREBH_BACSU Protein MreBH OS=Bacillus subtilis (strain 168) GN=mreBH PE=2 SV=1	-126.81	59	35.6	335	101		19		26	13	2	99	7.76923	1	6
c309	c309.a1	c309.a1.a1	sp|P42923|RL10_BACSU 50S ribosomal protein L10 OS=Bacillus subtilis (strain 168) GN=rplJ PE=1 SV=4	-109.83	71	18	166	101		16		22	9	2.44444	277.256	11.2222	1	6
c310	c310.a1	c310.a1.a1	sp|O32000|YOKG_BACSU SPBc2 prophage-derived pesticidal crystal protein-like YokG OS=Bacillus subtilis (strain 168) GN=yokG PE=3 SV=1	-136.606	58	40.6	357	100		18		23	15	1.53333	33.1455	6.66667	1	6
c311	c311.a1	c311.a1.a1	sp|P54375|SODM_BACSU Superoxide dismutase [Mn] OS=Bacillus subtilis (strain 168) GN=sodA PE=1 SV=5	-121.344	73	22.4	202	100		14		19	11	1.72727	52.367	9.09091	1	6
c312	c312.a1	c312.a1.a1	sp|P20282|RS13_BACSU 30S ribosomal protein S13 OS=Bacillus subtilis (strain 168) GN=rpsM PE=1 SV=3	-134.965	76	13.7	121	99		28		32	6	5.33333	215442	16.5	1	6
c313	c313.a1	c313.a1.a1	sp|P94544|POLX_BACSU DNA polymerase/3'-5' exonuclease PolX OS=Bacillus subtilis (strain 168) GN=polX PE=1 SV=1	-143.358	44	64	570	99		22		27	30	0.9	6.94328	3.3	1	6
c314	c314.a1	c314.a1.a1	sp|Q03222|RHO_BACSU Transcription termination factor Rho OS=Bacillus subtilis (strain 168) GN=rho PE=3 SV=3	-149.487	67	48.5	427	99		24		30	23	1.30435	19.1534	4.30435	1	6
c315	c315.a1	c315.a1.a1	sp|P14577|RL16_BACSU 50S ribosomal protein L16 OS=Bacillus subtilis (strain 168) GN=rplP PE=1 SV=2	-110.585	72	16.1	144	99		17		21	4	5.25	177827	24.75	1	6
c316	c316.a1	c316.a1.a1	sp|P42976|DAPB_BACSU 4-hydroxy-tetrahydrodipicolinate reductase OS=Bacillus subtilis (strain 168) GN=dapB PE=3 SV=2	-97.0368	64	29.4	267	99		12		23	15	1.53333	33.1455	6.6	1	6
c317	c317.a1	c317.a1.a1	sp|P96608|YDBM_BACSU Putative acyl-CoA dehydrogenase YdbM OS=Bacillus subtilis (strain 168) GN=ydbM PE=2 SV=1	-139.756	57	42	381	98		16		25	17	1.47059	28.5521	5.76471	1	6
c318	c318.a1	c318.a1.a1	sp|P94428|GABD_BACSU Succinate-semialdehyde dehydrogenase [NADP(+)] OS=Bacillus subtilis (strain 168) GN=gabD PE=1 SV=1	-148.339	58	50.1	462	98		20		25	17	1.47059	28.5521	5.76471	1	6
c319	c319.a1	c319.a1.a1	sp|P71012|PTF3A_BACSU PTS system fructose-specific EIIABC component OS=Bacillus subtilis (strain 168) GN=fruA PE=1 SV=2	-150.219	45	67	635	98		18		29	15	1.93333	84.7696	6.53333	1	6
c320	c320.a1	c320.a1.a1	sp|P71007|ALBE_BACSU Antilisterial bacteriocin subtilosin biosynthesis protein AlbE OS=Bacillus subtilis (strain 168) GN=albE PE=2 SV=1	-123.373	50	43.2	386	98		19		26	21	1.2381	16.302	4.66667	1	6
c321	c321.a1	c321.a1.a1	sp|P39062|ACSA_BACSU Acetyl-coenzyme A synthetase OS=Bacillus subtilis (strain 168) GN=acsA PE=1 SV=1	-124.524	44	64.8	572	97		20		28	23	1.21739	15.4965	4.21739	1	6
c322	c322.a1	c322.a1.a1	sp|O34483|HPRK_BACSU HPr kinase/phosphorylase OS=Bacillus subtilis (strain 168) GN=hprK PE=1 SV=3	-119.626	59	34.6	310	97		17		25	17	1.47059	28.5521	5.70588	1	6
c323	c323.a1	c323.a1.a1	sp|P28368|HPF_BACSU Ribosome hibernation promotion factor OS=Bacillus subtilis (strain 168) GN=yvyD PE=1 SV=2	-103.602	68	21.9	189	96		15		23	5	4.6	39809.7	19.2	1	6
c324	c324.a1	c324.a1.a1	sp|P18579|MURB_BACSU UDP-N-acetylenolpyruvoylglucosamine reductase OS=Bacillus subtilis (strain 168) GN=murB PE=3 SV=1	-134.926	76	32.7	303	96		19		24	11	2.18182	150.991	8.72727	1	6
c325	c325.a1	c325.a1.a1	sp|P94521|YSDC_BACSU Putative aminopeptidase YsdC OS=Bacillus subtilis (strain 168) GN=ysdC PE=1 SV=1	-145.087	59	39.1	361	96		17		27	12	2.25	176.828	8	1	6
c326	c326.a1	c326.a1.a1	sp|P08821|DBH1_BACSU DNA-binding protein HU 1 OS=Bacillus subtilis (strain 168) GN=hupA PE=1 SV=2	-109.534	92	9.8	92	96		14		21	4	5.25	177827	24	1	6
c327	c327.a1	c327.a1.a1	sp|P37940|ODBA_BACSU 2-oxoisovalerate dehydrogenase subunit alpha OS=Bacillus subtilis (strain 168) GN=bfmBAA PE=1 SV=1	-113.429	66	36.2	330	95		19		26	17	1.52941	32.8386	5.58824	1	6
c328	c328.a1	c328.a1.a1	sp|O32213|CYSI_BACSU Sulfite reductase [NADPH] hemoprotein beta-component OS=Bacillus subtilis (strain 168) GN=cysI PE=1 SV=1	-120.69	53	64.7	571	95		22		30	29	1.03448	9.82637	3.27586	1	6
c329	c329.a1	c329.a1.a1	sp|P06224|SIGA_BACSU RNA polymerase sigma factor SigA OS=Bacillus subtilis (strain 168) GN=sigA PE=1 SV=2	-123.812	49	42.8	371	95		16		27	12	2.25	176.828	7.91667	1	6
c330	c330.a1	c330.a1.a1	sp|P37472|HPRT_BACSU Hypoxanthine-guanine phosphoribosyltransferase OS=Bacillus subtilis (strain 168) GN=hprT PE=3 SV=1	-102.907	91	20.1	180	95		16		23	5	4.6	39809.7	19	1	6
c331	c331.a1	c331.a1.a1	sp|P94549|FADB_BACSU Probable enoyl-CoA hydratase OS=Bacillus subtilis (strain 168) GN=fadB PE=2 SV=1	-129.867	84	27.5	258	95		16		22	14	1.57143	36.2759	6.78571	1	6
c332	c332.a1	c332.a1.a1	sp|Q03522|MURD_BACSU UDP-N-acetylmuramoylalanine--D-glutamate ligase OS=Bacillus subtilis (strain 168) GN=murD PE=3 SV=1	-130.248	59	49.5	451	94		22		27	23	1.17391	13.925	4.08696	1	6
c333	c333.a1	c333.a1.a1	sp|O31743|RBGA_BACSU Ribosome biogenesis GTPase A OS=Bacillus subtilis (strain 168) GN=rbgA PE=1 SV=1	-133.609	65	31.9	282	94		18		23	16	1.4375	26.3842	5.875	1	6
c334	c334.a1	c334.a1.a1	sp|P54569|YQKF_BACSU Uncharacterized oxidoreductase YqkF OS=Bacillus subtilis (strain 168) GN=yqkF PE=3 SV=1	-119.031	64	34.6	306	93		17		23	13	1.76923	57.7802	7.15385	1	6
c335	c335.a1	c335.a1.a1	sp|P29072|CHEA_BACSU Chemotaxis protein CheA OS=Bacillus subtilis (strain 168) GN=cheA PE=1 SV=2	-143.886	36	74.7	672	93		18		24	23	1.04348	10.053	4.04348	1	6
c336	c336.a1	c336.a1.a1	sp|P54616|FABI_BACSU Enoyl-[acyl-carrier-protein] reductase [NADH] FabI OS=Bacillus subtilis (strain 168) GN=fabI PE=1 SV=2	-113.474	74	27.8	258	93		15		20	14	1.42857	25.827	6.64286	1	6
c337	c337.a1	c337.a1.a1	sp|P14192|GLMU_BACSU Bifunctional protein GlmU OS=Bacillus subtilis (strain 168) GN=glmU PE=3 SV=1	-137.851	42	49.5	456	92		17		21	17	1.23529	16.1907	5.41176	1	6
c338	c338.a1	c338.a1.a1	sp|P40778|MURC_BACSU UDP-N-acetylmuramate--L-alanine ligase OS=Bacillus subtilis (strain 168) GN=murC PE=3 SV=2	-139.086	57	48.2	432	92		19		25	16	1.5625	35.5174	5.75	1	6
c339	c339.a1	c339.a1.a1	sp|P39578|DLTD_BACSU Protein DltD OS=Bacillus subtilis (strain 168) GN=dltD PE=1 SV=1	-131.032	52	44.7	392	92		19		24	18	1.33333	20.5443	5.11111	1	6
c340	c340.a1	c340.a1.a1	sp|O34814|FTSE_BACSU Cell division ATP-binding protein FtsE OS=Bacillus subtilis (strain 168) GN=ftsE PE=1 SV=1	-94.3333	79	25.5	228	92		15		21	10	2.1	124.893	9.2	1	6
c341	c341.a1	c341.a1.a1	sp|O34812|YFMJ_BACSU Putative NADP-dependent oxidoreductase YfmJ OS=Bacillus subtilis (strain 168) GN=yfmJ PE=2 SV=1	-132.53	56	36.6	339	92		13		22	13	1.69231	48.2388	7.07692	1	6
c342	c342.a1	c342.a1.a1	sp|P37876|YTXK_BACSU Uncharacterized protein YtxK OS=Bacillus subtilis (strain 168) GN=ytxK PE=4 SV=2	-102.177	56	37.2	329	92		15		24	13	1.84615	69.1704	7.07692	1	6
c343	c343.a1	c343.a1.a1	sp|P39815|TRMFO_BACSU Methylenetetrahydrofolate--tRNA-(uracil-5-)-methyltransferase TrmFO OS=Bacillus subtilis (strain 168) GN=trmFO PE=1 SV=2	-159.589	69	47.9	435	92		21		29	20	1.45	27.1838	4.6	1	6
c344	c344.a1	c344.a1.a1	sp|P71088|SP0M_BACSU Sporulation-control protein spo0M OS=Bacillus subtilis (strain 168) GN=spo0M PE=1 SV=2	-140.372	68	29.6	258	91		17		21	8	2.625	420.697	11.375	1	6
c345	c345.a1	c345.a1.a1	sp|P80244|CLPP_BACSU ATP-dependent Clp protease proteolytic subunit OS=Bacillus subtilis (strain 168) GN=clpP PE=1 SV=3	-123.683	73	21.6	197	91		16		23	6	3.83333	6811.92	15.1667	1	6
c346	c346.a1	c346.a1.a1	sp|P23966|MENB_BACSU 1,4-dihydroxy-2-naphthoyl-CoA synthase OS=Bacillus subtilis (strain 168) GN=menB PE=1 SV=2	-130.283	69	29.8	271	91		17		22	11	2	99	8.27273	1	6
c347	c347.a1	c347.a1.a1	sp|P80875|G16U_BACSU General stress protein 16U OS=Bacillus subtilis (strain 168) GN=yceD PE=1 SV=3	-102.53	84	20.6	193	57	51	11	10	12	9	1.33333	20.5443	6.33333	1	6
c347	c347.a2	c347.a2.a1	sp|O34384|YCEE_BACSU Uncharacterized protein YceE OS=Bacillus subtilis (strain 168) GN=yceE PE=3 SV=1	-82.6678	56	20.9	192	40	34	8	7	8	7	1.14286	12.895	5.71429	1	6
c348	c348.a1	c348.a1.a1	sp|P81102|YODC_BACSU Putative NAD(P)H nitroreductase YodC OS=Bacillus subtilis (strain 168) GN=yodC PE=1 SV=3	-116.551	88	22.2	202	91		15		20	10	2	99	9.1	1	6
c349	c349.a1	c349.a1.a1	sp|O34693|YLOA_BACSU Uncharacterized protein YloA OS=Bacillus subtilis (strain 168) GN=yloA PE=2 SV=1	-110.304	40	65.3	572	90		20		25	29	0.862069	6.27895	3.10345	1	6
c350	c350.a1	c350.a1.a1	sp|P05652|GYRB_BACSU DNA gyrase subunit B OS=Bacillus subtilis (strain 168) GN=gyrB PE=3 SV=1	-87.3424	31	71.4	638	90		17		25	25	1	9	3.6	1	6
c351	c351.a1	c351.a1.a1	sp|P54533|DLDH2_BACSU Dihydrolipoyl dehydrogenase OS=Bacillus subtilis (strain 168) GN=bfmBC PE=3 SV=1	-127.334	59	50.3	474	90		20		25	19	1.31579	19.6914	4.73684	1	6
c352	c352.a1	c352.a1.a1	sp|Q45598|YYDD_BACSU Uncharacterized protein YydD OS=Bacillus subtilis (strain 168) GN=yydD PE=4 SV=1	-127.198	54	69	586	90		24		26	30	0.866667	6.35642	3	1	6
c353	c353.a1	c353.a1.a1	sp|P54470|PDRP_BACSU Putative pyruvate, phosphate dikinase regulatory protein OS=Bacillus subtilis (strain 168) GN=yqfL PE=1 SV=1	-108.218	69	30.2	270	90		20		25	16	1.5625	35.5174	5.625	1	6
c354	c354.a1	c354.a1.a1	sp|O34443|APT_BACSU Adenine phosphoribosyltransferase OS=Bacillus subtilis (strain 168) GN=apt PE=3 SV=1	-104.322	93	18.8	170	90		14		23	9	2.55556	358.381	10	1	6
c355	c355.a1	c355.a1.a1	sp|P37570|MCSB_BACSU Protein-arginine kinase OS=Bacillus subtilis (strain 168) GN=mcsB PE=1 SV=1	-122.413	51	41	363	90		16		21	15	1.4	24.1189	6	1	6
c356	c356.a1	c356.a1.a1	sp|O05394|MCCB_BACSU Cystathionine gamma-lyase OS=Bacillus subtilis (strain 168) GN=mccB PE=1 SV=1	-110.548	54	40.8	379	89		16		21	14	1.5	30.6228	6.35714	1	6
c357	c357.a1	c357.a1.a1	sp|O07020|LUTA_BACSU Lactate utilization protein A OS=Bacillus subtilis (strain 168) GN=lutA PE=1 SV=1	-143.098	85	26.3	238	89		17		24	8	3	999	11.125	1	6
c358	c358.a1	c358.a1.a1	sp|P80880|TRXB_BACSU Thioredoxin reductase OS=Bacillus subtilis (strain 168) GN=trxB PE=1 SV=3	-156.363	81	34.4	316	89		23		27	13	2.07692	118.378	6.84615	1	6
c359	c359.a1	c359.a1.a1	sp|Q07876|RSMH_BACSU Ribosomal RNA small subunit methyltransferase H OS=Bacillus subtilis (strain 168) GN=rsmH PE=3 SV=2	-113.241	70	35.2	311	89		16		22	12	1.83333	67.1292	7.41667	1	6
c360	c360.a1	c360.a1.a1	sp|P71084|GSAB_BACSU Glutamate-1-semialdehyde 2,1-aminomutase 2 OS=Bacillus subtilis (strain 168) GN=gsaB PE=3 SV=2	-106.684	58	46.1	429	89		15		24	18	1.33333	20.5443	4.94444	1	6
c361	c361.a1	c361.a1.a1	sp|O31749|PYRH_BACSU Uridylate kinase OS=Bacillus subtilis (strain 168) GN=pyrH PE=1 SV=2	-107.188	58	26	240	89		12		18	10	1.8	62.0957	8.9	1	6
c362	c362.a1	c362.a1.a1	sp|O31753|DXR_BACSU 1-deoxy-D-xylulose 5-phosphate reductoisomerase OS=Bacillus subtilis (strain 168) GN=dxr PE=3 SV=2	-118.709	57	42.4	383	89		19		27	18	1.5	30.6228	4.94444	1	6
c363	c363.a1	c363.a1.a1	sp|O31785|PKSS_BACSU Polyketide biosynthesis cytochrome P450 PksS OS=Bacillus subtilis (strain 168) GN=pksS PE=1 SV=2	-104.937	61	46.6	405	89		21		30	23	1.30435	19.1534	3.86957	1	6
c364	c364.a1	c364.a1.a1	sp|C0SP94|YHFQ_BACSU Putative ABC transporter substrate-binding lipoprotein YhfQ OS=Bacillus subtilis (strain 168) GN=yhfQ PE=1 SV=1	-111.445	61	35.4	323	88		17		21	14	1.5	30.6228	6.28571	1	6
c365	c365.a1	c365.a1.a1	sp|P42199|TCYA_BACSU L-cystine-binding protein TcyA OS=Bacillus subtilis (strain 168) GN=tcyA PE=1 SV=3	-111.726	76	29.4	268	88		21		29	12	2.41667	260.016	7.33333	1	6
c366	c366.a1	c366.a1.a1	sp|O34666|CTPA_BACSU Carboxy-terminal processing protease CtpA OS=Bacillus subtilis (strain 168) GN=ctpA PE=2 SV=1	-126.635	62	51	466	88		21		26	20	1.3	18.9526	4.4	1	6
c367	c367.a1	c367.a1.a1	sp|P71021|DIV4A_BACSU Septum site-determining protein DivIVA OS=Bacillus subtilis (strain 168) GN=divIVA PE=1 SV=1	-103.83	71	19.3	164	88		17		22	10	2.2	157.489	8.8	1	6
c368	c368.a1	c368.a1.a1	sp|O34454|YKAA_BACSU UPF0111 protein YkaA OS=Bacillus subtilis (strain 168) GN=ykaA PE=3 SV=1	-116.019	66	23.7	205	88		16		21	10	2.1	124.893	8.8	1	6
c369	c369.a1	c369.a1.a1	sp|O34894|EZRA_BACSU Septation ring formation regulator EzrA OS=Bacillus subtilis (strain 168) GN=ezrA PE=1 SV=1	-138.28	43	64.9	562	88		22		29	25	1.16	13.4544	3.52	1	6
c370	c370.a1	c370.a1.a1	sp|O32031|YRRS_BACSU Uncharacterized membrane protein YrrS OS=Bacillus subtilis (strain 168) GN=yrrS PE=4 SV=1	-107.195	53	25.2	233	87		12		18	5	3.6	3980.07	17.4	1	6
c371	c371.a1	c371.a1.a1	sp|O32259|LUTC_BACSU Lactate utilization protein C OS=Bacillus subtilis (strain 168) GN=lutC PE=1 SV=1	-110.839	73	26.2	240	87		13		19	10	1.9	78.4328	8.7	1	6
c372	c372.a1	c372.a1.a1	sp|Q00828|RAPA_BACSU Response regulator aspartate phosphatase A OS=Bacillus subtilis (strain 168) GN=rapA PE=2 SV=2	-133.723	51	44.9	378	77	71	17	16	25	14	1.78571	60.054	5.5	1	6
c372	c372.a2	c372.a2.a1	sp|P71002|RAPF_BACSU Response regulator aspartate phosphatase F OS=Bacillus subtilis (strain 168) GN=rapF PE=1 SV=2	-23.7921	16	45.5	381	16	10	4	3	4	23	0.173913	0.492496	0.695652	1	6
c373	c373.a1	c373.a1.a1	sp|P42060|RL22_BACSU 50S ribosomal protein L22 OS=Bacillus subtilis (strain 168) GN=rplV PE=1 SV=1	-100.489	60	12.4	113	86		12		19	4	4.75	56233.1	21.5	1	6
c374	c374.a1	c374.a1.a1	sp|Q02114|LYTC_BACSU N-acetylmuramoyl-L-alanine amidase LytC OS=Bacillus subtilis (strain 168) GN=lytC PE=1 SV=1	-142.039	54	52.5	496	86		20		20	18	1.11111	11.9155	4.77778	1	6
c375	c375.a1	c375.a1.a1	sp|P17620|RIBBA_BACSU Riboflavin biosynthesis protein RibBA OS=Bacillus subtilis (strain 168) GN=ribBA PE=3 SV=1	-111.432	64	44	398	86		19		25	21	1.19048	14.5052	4.09524	1	6
c376	c376.a1	c376.a1.a1	sp|P25144|CCPA_BACSU Catabolite control protein A OS=Bacillus subtilis (strain 168) GN=ccpA PE=1 SV=1	-119.204	82	36.8	334	86		19		25	12	2.08333	120.153	7.16667	1	6
c377	c377.a1	c377.a1.a1	sp|O05236|YUGG_BACSU Uncharacterized HTH-type transcriptional regulator YugG OS=Bacillus subtilis (strain 168) GN=yugG PE=3 SV=2	-116.613	73	18.7	166	85		21		26	10	2.6	397.107	8.5	1	6
c378	c378.a1	c378.a1.a1	sp|O31489|YDCI_BACSU Uncharacterized protein YdcI OS=Bacillus subtilis (strain 168) GN=ydcI PE=3 SV=2	-118.214	35	81.2	719	85		21		25	36	0.694444	3.94817	2.36111	1	6
c379	c379.a1	c379.a1.a1	sp|O31498|DNLJ_BACSU DNA ligase OS=Bacillus subtilis (strain 168) GN=ligA PE=3 SV=1	-105.204	30	74.7	668	85		18		22	37	0.594595	2.93183	2.2973	1	6
c380	c380.a1	c380.a1.a1	sp|P80864|TPX_BACSU Probable thiol peroxidase OS=Bacillus subtilis (strain 168) GN=tpx PE=1 SV=3	-96.6815	85	18.1	167	85		12		18	10	1.8	62.0957	8.5	1	6
c381	c381.a1	c381.a1.a1	sp|P80877|METE_BACSU 5-methyltetrahydropteroyltriglutamate--homocysteine methyltransferase OS=Bacillus subtilis (strain 168) GN=metE PE=1 SV=4	-127.827	44	86.6	762	85		23		28	39	0.717949	4.22335	2.17949	1	6
c382	c382.a1	c382.a1.a1	sp|O07513|HIT_BACSU Protein hit OS=Bacillus subtilis (strain 168) GN=hit PE=1 SV=1	-107.307	94	16.2	145	84		12		23	11	2.09091	122.285	7.63636	1	6
c383	c383.a1	c383.a1.a1	sp|P34956|QOX1_BACSU Quinol oxidase subunit 1 OS=Bacillus subtilis (strain 168) GN=qoxB PE=3 SV=1	-66.7635	13	73.7	649	84		10		16	9	1.77778	58.9484	9.33333	1	6
c384	c384.a1	c384.a1.a1	sp|O05519|YDIF_BACSU Uncharacterized ABC transporter ATP-binding protein YdiF OS=Bacillus subtilis (strain 168) GN=ydiF PE=3 SV=2	-142.163	51	73.3	642	84		23		26	25	1.04	9.96478	3.36	1	6
c385	c385.a1	c385.a1.a1	sp|P54382|FOLD_BACSU Bifunctional protein FolD OS=Bacillus subtilis (strain 168) GN=folD PE=3 SV=1	-98.1465	67	30.6	283	84		17		24	12	2	99	7	1	6
c386	c386.a1	c386.a1.a1	sp|P39576|ILVE2_BACSU Branched-chain-amino-acid aminotransferase 2 OS=Bacillus subtilis (strain 168) GN=ilvK PE=1 SV=5	-107.037	54	40.2	363	84		18		21	19	1.10526	11.7427	4.42105	1	6
c387	c387.a1	c387.a1.a1	sp|P37573|DISA_BACSU DNA integrity scanning protein DisA OS=Bacillus subtilis (strain 168) GN=disA PE=1 SV=1	-97.7378	57	40.6	360	84		15		21	18	1.16667	13.678	4.66667	1	6
c388	c388.a1	c388.a1.a1	sp|P21469|RS7_BACSU 30S ribosomal protein S7 OS=Bacillus subtilis (strain 168) GN=rpsG PE=1 SV=4	-72.7758	63	17.8	156	83		13		19	7	2.71429	516.947	11.8571	1	6
c389	c389.a1	c389.a1.a1	sp|O34617|RLMN_BACSU Probable dual-specificity RNA methyltransferase RlmN OS=Bacillus subtilis (strain 168) GN=rlmN PE=3 SV=1	-98.0122	53	41.5	363	83		17		23	16	1.4375	26.3842	5.1875	1	6
c390	c390.a1	c390.a1.a1	sp|O32214|CYSJ_BACSU Sulfite reductase [NADPH] flavoprotein alpha-component OS=Bacillus subtilis (strain 168) GN=cysJ PE=1 SV=1	-131.634	42	67.1	605	81	68	15	13	21	22	0.954545	8.00628	3.68182	1	6
c390	c390.a2	c390.a2.a1	sp|O08394|CYPD_BACSU Bifunctional cytochrome P450/NADPH--P450 reductase 1 OS=Bacillus subtilis (strain 168) GN=cypD PE=1 SV=1	-21.5316	3	119.3	1061	15	2	4	2	6	61	0.0983607	0.254182	0.245902	1	6
c391	c391.a1	c391.a1.a1	sp|O35020|MNMA_BACSU tRNA-specific 2-thiouridylase MnmA OS=Bacillus subtilis (strain 168) GN=mnmA PE=3 SV=4	-136.055	76	41.8	371	83		20		25	17	1.47059	28.5521	4.88235	1	6
c392	c392.a1	c392.a1.a1	sp|P96741|YWTE_BACSU 5-amino-6-(5-phospho-D-ribitylamino)uracil phosphatase YwtE OS=Bacillus subtilis (strain 168) GN=ywtE PE=1 SV=1	-95.6331	74	31.5	286	83		14		21	13	1.61538	40.2463	6.38462	1	6
c393	c393.a1	c393.a1.a1	sp|O32247|YVBJ_BACSU Uncharacterized membrane protein YvbJ OS=Bacillus subtilis (strain 168) GN=yvbJ PE=4 SV=1	-124.575	42	67.1	605	82		17		23	30	0.766667	4.84341	2.73333	1	6
c394	c394.a1	c394.a1.a1	sp|O32264|TKRA_BACSU Probable 2-ketogluconate reductase OS=Bacillus subtilis (strain 168) GN=yvcT PE=3 SV=1	-97.6576	61	36.5	325	81		13		19	12	1.58333	37.3119	6.75	1	6
c395	c395.a1	c395.a1.a1	sp|P54532|BUK_BACSU Probable butyrate kinase OS=Bacillus subtilis (strain 168) GN=buk PE=3 SV=2	-118.54	68	39.7	363	81		22		27	18	1.5	30.6228	4.5	1	6
c396	c396.a1	c396.a1.a1	sp|O34448|YOPQ_BACSU SPBc2 prophage-derived uncharacterized protein YopQ OS=Bacillus subtilis (strain 168) GN=yopQ PE=4 SV=1	-93.9217	45	53.4	460	81		20		24	29	0.827586	5.72336	2.7931	1	6
c397	c397.a1	c397.a1.a1	sp|P37478|WALR_BACSU Transcriptional regulatory protein WalR OS=Bacillus subtilis (strain 168) GN=walR PE=1 SV=1	-97.6626	63	27.1	235	81		12		20	10	2	99	8.1	1	6
c398	c398.a1	c398.a1.a1	sp|O32253|CGGR_BACSU Central glycolytic genes regulator OS=Bacillus subtilis (strain 168) GN=cggR PE=1 SV=1	-109.277	58	37.3	340	81		19		25	17	1.47059	28.5521	4.76471	1	6
c399	c399.a1	c399.a1.a1	sp|O34751|YLOV_BACSU Uncharacterized protein YloV OS=Bacillus subtilis (strain 168) GN=yloV PE=3 SV=1	-122.212	58	59.4	553	81		20		29	18	1.61111	39.8424	4.5	1	6
c400	c400.a1	c400.a1.a1	sp|O34348|YFMC_BACSU Fe(3+)-citrate-binding protein YfmC OS=Bacillus subtilis (strain 168) GN=yfmC PE=2 SV=1	-113.301	52	34.9	315	80		14		19	13	1.46154	27.9427	6.15385	1	6
c401	c401.a1	c401.a1.a1	sp|Q795Y4|FDHL_BACSU Putative formate dehydrogenase YrhE OS=Bacillus subtilis (strain 168) GN=yrhE PE=3 SV=1	-111.478	28	108.6	980	80		21		23	38	0.605263	3.02961	2.10526	1	6
c402	c402.a1	c402.a1.a1	sp|P54530|PTB_BACSU Probable phosphate butyryltransferase OS=Bacillus subtilis (strain 168) GN=yqiS PE=3 SV=2	-132.195	68	31.6	299	80		15		21	14	1.5	30.6228	5.71429	1	6
c403	c403.a1	c403.a1.a1	sp|O34714|OXDC_BACSU Oxalate decarboxylase OxdC OS=Bacillus subtilis (strain 168) GN=oxdC PE=1 SV=1	-107.997	46	43.4	385	79		15		23	16	1.4375	26.3842	4.9375	1	6
c404	c404.a1	c404.a1.a1	sp|O32054|QUEA_BACSU S-adenosylmethionine:tRNA ribosyltransferase-isomerase OS=Bacillus subtilis (strain 168) GN=queA PE=1 SV=1	-99.6459	65	38.4	342	79		19		22	17	1.29412	18.6842	4.64706	1	6
c405	c405.a1	c405.a1.a1	sp|O31646|MANA1_BACSU Mannose-6-phosphate isomerase ManA OS=Bacillus subtilis (strain 168) GN=manA PE=2 SV=1	-111.27	63	35.9	315	79		17		20	17	1.17647	14.0131	4.64706	1	6
c406	c406.a1	c406.a1.a1	sp|Q45600|YYDB_BACSU Uncharacterized metallophosphoesterase-like protein YydB OS=Bacillus subtilis (strain 168) GN=yydB PE=3 SV=1	-122.925	47	56.3	481	79		19		23	23	1	9	3.43478	1	6
c407	c407.a1	c407.a1.a1	sp|O06476|YFMR_BACSU Uncharacterized ABC transporter ATP-binding protein YfmR OS=Bacillus subtilis (strain 168) GN=yfmR PE=3 SV=1	-131.172	44	71	629	78		20		26	28	0.928571	7.48343	2.78571	1	6
c408	c408.a1	c408.a1.a1	sp|P19582|DHOM_BACSU Homoserine dehydrogenase OS=Bacillus subtilis (strain 168) GN=hom PE=1 SV=2	-139.643	44	47.4	433	78		20		23	17	1.35294	21.5393	4.58824	1	6
c409	c409.a1	c409.a1.a1	sp|P54484|YQGA_BACSU Cell wall-binding protein YqgA OS=Bacillus subtilis (strain 168) GN=yqgA PE=1 SV=2	-109.565	72	15.3	142	78		18		21	7	3	999	11.1429	1	6
c410	c410.a1	c410.a1.a1	sp|O32028|MTNN_BACSU 5'-methylthioadenosine/S-adenosylhomocysteine nucleosidase OS=Bacillus subtilis (strain 168) GN=mtnN PE=3 SV=1	-94.3895	77	25.2	231	78		10		15	6	2.5	315.228	13	1	6
c411	c411.a1	c411.a1.a1	sp|O34847|ACCA_BACSU Acetyl-coenzyme A carboxylase carboxyl transferase subunit alpha OS=Bacillus subtilis (strain 168) GN=accA PE=1 SV=1	-92.9489	59	36.2	325	77		18		23	13	1.76923	57.7802	5.92308	1	6
c412	c412.a1	c412.a1.a1	sp|P55342|BSHC_BACSU Putative cysteine ligase BshC OS=Bacillus subtilis (strain 168) GN=bshC PE=1 SV=3	-113.013	50	62.5	539	77		23		26	28	0.928571	7.48343	2.75	1	6
c413	c413.a1	c413.a1.a1	sp|P02968|FLA_BACSU Flagellin OS=Bacillus subtilis (strain 168) GN=hag PE=1 SV=2	-122.414	72	32.5	304	77		14		19	10	1.9	78.4328	7.7	1	6
c414	c414.a1	c414.a1.a1	sp|P36945|RBSK_BACSU Ribokinase OS=Bacillus subtilis (strain 168) GN=rbsK PE=3 SV=2	-146.803	89	31	293	77		15		20	10	2	99	7.7	1	6
c415	c415.a1	c415.a1.a1	sp|P52996|PANB_BACSU 3-methyl-2-oxobutanoate hydroxymethyltransferase OS=Bacillus subtilis (strain 168) GN=panB PE=3 SV=1	-91.0126	57	29.7	277	77		11		19	9	2.11111	128.155	8.55556	1	6
c416	c416.a1	c416.a1.a1	sp|P08164|NADE_BACSU NH(3)-dependent NAD(+) synthetase OS=Bacillus subtilis (strain 168) GN=nadE PE=1 SV=5	-96.2763	75	30.3	272	76		13		16	8	2	99	9.5	1	6
c417	c417.a1	c417.a1.a1	sp|O07597|DAAA_BACSU D-alanine aminotransferase OS=Bacillus subtilis (strain 168) GN=dat PE=3 SV=1	-113.911	68	31.1	282	76		14		17	13	1.30769	19.3092	5.84615	1	6
c418	c418.a1	c418.a1.a1	sp|P20964|OBG_BACSU GTPase Obg OS=Bacillus subtilis (strain 168) GN=obg PE=1 SV=1	-115.508	67	47.6	428	76		17		24	20	1.2	14.8489	3.8	1	6
c419	c419.a1	c419.a1.a1	sp|P24011|COX2_BACSU Cytochrome c oxidase subunit 2 OS=Bacillus subtilis (strain 168) GN=ctaC PE=3 SV=2	-103.783	47	40	356	75		16		21	14	1.5	30.6228	5.35714	1	6
c420	c420.a1	c420.a1.a1	sp|Q02115|LYAT_BACSU Transcriptional regulator LytR OS=Bacillus subtilis (strain 168) GN=lytR PE=1 SV=1	-77.9044	49	34.5	306	75		13		19	11	1.72727	52.367	6.81818	1	6
c421	c421.a1	c421.a1.a1	sp|Q07836|WAPI_BACSU Immunity protein WapI OS=Bacillus subtilis (strain 168) GN=wapI PE=1 SV=1	-92.9579	88	16.3	142	75		14		17	8	2.125	132.352	9.375	1	6
c422	c422.a1	c422.a1.a1	sp|P71009|ALBC_BACSU Putative ABC transporter ATP-binding protein AlbC OS=Bacillus subtilis (strain 168) GN=albC PE=2 SV=1	-101.312	79	27.1	239	75		14		17	14	1.21429	15.3789	5.35714	1	6
c423	c423.a1	c423.a1.a1	sp|O31771|YMFM_BACSU Uncharacterized membrane protein YmfM OS=Bacillus subtilis (strain 168) GN=ymfM PE=4 SV=3	-79.8872	55	32.3	288	74		16		20	13	1.53846	33.5511	5.69231	1	6
c424	c424.a1	c424.a1.a1	sp|O32053|TGT_BACSU Queuine tRNA-ribosyltransferase OS=Bacillus subtilis (strain 168) GN=tgt PE=3 SV=1	-93.8711	44	43.6	381	74		14		19	19	1	9	3.89474	1	6
c425	c425.a1	c425.a1.a1	sp|P25995|PYRC_BACSU Dihydroorotase OS=Bacillus subtilis (strain 168) GN=pyrC PE=3 SV=2	-119.326	61	46.4	428	74		18		23	15	1.53333	33.1455	4.93333	1	6
c426	c426.a1	c426.a1.a1	sp|Q01464|MIND_BACSU Septum site-determining protein MinD OS=Bacillus subtilis (strain 168) GN=minD PE=1 SV=1	-110	66	29.3	268	74		17		20	14	1.42857	25.827	5.28571	1	6
c427	c427.a1	c427.a1.a1	sp|P23478|ADDA_BACSU ATP-dependent helicase/nuclease subunit A OS=Bacillus subtilis (strain 168) GN=addA PE=1 SV=2	-124.622	25	140.9	1232	74		22		24	52	0.461538	1.89427	1.42308	1	6
c428	c428.a1	c428.a1.a1	sp|P05645|LEU3_BACSU 3-isopropylmalate dehydrogenase OS=Bacillus subtilis (strain 168) GN=leuB PE=3 SV=3	-90.0679	44	39.7	365	74		12		17	15	1.13333	12.5936	4.93333	1	6
c429	c429.a1	c429.a1.a1	sp|P23545|PHOR_BACSU Alkaline phosphatase synthesis sensor protein PhoR OS=Bacillus subtilis (strain 168) GN=phoR PE=1 SV=1	-124.648	38	65	579	73		18		20	28	0.714286	4.17947	2.60714	1	6
c430	c430.a1	c430.a1.a1	sp|P39821|PROA_BACSU Gamma-glutamyl phosphate reductase OS=Bacillus subtilis (strain 168) GN=proA PE=3 SV=3	-82.6004	54	45.1	415	73		16		20	23	0.869565	6.40568	3.17391	1	6
c431	c431.a1	c431.a1.a1	sp|P38493|KCY_BACSU Cytidylate kinase OS=Bacillus subtilis (strain 168) GN=cmk PE=1 SV=1	-132.21	73	25	224	73		19		20	12	1.66667	45.4159	6.08333	1	6
c432	c432.a1	c432.a1.a1	sp|Q45066|PARC_BACSU DNA topoisomerase 4 subunit A OS=Bacillus subtilis (strain 168) GN=parC PE=3 SV=2	-89.778	25	91.1	806	73		18		21	33	0.636364	3.32876	2.21212	1	6
c433	c433.a1	c433.a1.a1	sp|Q06795|NUSG_BACSU Transcription termination/antitermination protein NusG OS=Bacillus subtilis (strain 168) GN=nusG PE=1 SV=1	-112.59	74	20	177	72		15		20	10	2	99	7.2	1	6
c434	c434.a1	c434.a1.a1	sp|P31104|AROC_BACSU Chorismate synthase OS=Bacillus subtilis (strain 168) GN=aroC PE=1 SV=3	-102.353	62	42.7	390	72		13		18	16	1.125	12.3352	4.5	1	6
c435	c435.a1	c435.a1.a1	sp|P35164|RESE_BACSU Sensor histidine kinase ResE OS=Bacillus subtilis (strain 168) GN=resE PE=1 SV=1	-98.0651	34	66.6	589	72		16		22	27	0.814815	5.52852	2.66667	1	6
c436	c436.a1	c436.a1.a1	sp|P70962|RAPB_BACSU Response regulator aspartate phosphatase B OS=Bacillus subtilis (strain 168) GN=rapB PE=3 SV=1	-96.9972	47	44.9	377	72		12		16	20	0.8	5.30957	3.6	1	6
c437	c437.a1	c437.a1.a1	sp|P94463|FMT_BACSU Methionyl-tRNA formyltransferase OS=Bacillus subtilis (strain 168) GN=fmt PE=3 SV=2	-130.963	73	34.5	317	72		16		18	19	0.947368	7.85867	3.78947	1	6
c438	c438.a1	c438.a1.a1	sp|C0SPB1|YUKJ_BACSU Uncharacterized protein YukJ OS=Bacillus subtilis (strain 168) GN=yukJ PE=4 SV=1	-65.0725	41	25.5	225	71		11		16	7	2.28571	192.07	10.1429	1	6
c439	c439.a1	c439.a1.a1	sp|P17631|DNAJ_BACSU Chaperone protein DnaJ OS=Bacillus subtilis (strain 168) GN=dnaJ PE=2 SV=3	-106.852	56	40.9	375	71		13		17	14	1.21429	15.3789	5.07143	1	6
c440	c440.a1	c440.a1.a1	sp|P50621|RIR2_BACSU Ribonucleoside-diphosphate reductase subunit beta OS=Bacillus subtilis (strain 168) GN=nrdF PE=1 SV=1	-118.415	66	38.3	329	71		16		22	11	2	99	6.45455	1	6
c441	c441.a1	c441.a1.a1	sp|P94547|LCFA_BACSU Long-chain-fatty-acid--CoA ligase OS=Bacillus subtilis (strain 168) GN=lcfA PE=3 SV=1	-103.347	44	62.6	560	71		14		18	22	0.818182	5.57933	3.22727	1	6
c442	c442.a1	c442.a1.a1	sp|P54572|MAO1_BACSU Probable NAD-dependent malic enzyme 1 OS=Bacillus subtilis (strain 168) GN=yqkJ PE=3 SV=1	-140.529	67	45.8	439	71		16		20	13	1.53846	33.5511	5.46154	1	6
c443	c443.a1	c443.a1.a1	sp|O34743|YLBA_BACSU Uncharacterized protein YlbA OS=Bacillus subtilis (strain 168) GN=ylbA PE=4 SV=1	-81.4202	85	13.4	120	71		10		15	7	2.14286	137.95	10.1429	1	6
c444	c444.a1	c444.a1.a1	sp|P54462|MTAB_BACSU Threonylcarbamoyladenosine tRNA methylthiotransferase MtaB OS=Bacillus subtilis (strain 168) GN=mtaB PE=1 SV=1	-81.894	48	51.5	451	70		16		19	22	0.863636	6.30527	3.18182	1	6
c445	c445.a1	c445.a1.a1	sp|P40332|IOLX_BACSU scyllo-inositol 2-dehydrogenase (NAD(+)) OS=Bacillus subtilis (strain 168) GN=iolX PE=1 SV=2	-112.529	65	37.4	342	70		17		24	15	1.6	38.8107	4.66667	1	6
c446	c446.a1	c446.a1.a1	sp|P27623|TAGD_BACSU Glycerol-3-phosphate cytidylyltransferase OS=Bacillus subtilis (strain 168) GN=tagD PE=1 SV=1	-84.083	53	15.2	129	70		13		16	8	2	99	8.75	1	6
c447	c447.a1	c447.a1.a1	sp|P09122|DPO3X_BACSU DNA polymerase III subunit gamma/tau OS=Bacillus subtilis (strain 168) GN=dnaX PE=3 SV=3	-101.673	51	62.6	563	70		20		22	25	0.88	6.58578	2.8	1	6
c448	c448.a1	c448.a1.a1	sp|Q59192|PARE_BACSU DNA topoisomerase 4 subunit B OS=Bacillus subtilis (strain 168) GN=parE PE=3 SV=2	-102.969	32	72.9	655	70		16		20	23	0.869565	6.40568	3.04348	1	6
c449	c449.a1	c449.a1.a1	sp|P81100|SCP2_BACSU Stress response protein SCP2 OS=Bacillus subtilis (strain 168) GN=yceC PE=1 SV=3	-84.1516	77	21.7	199	70		12		19	9	2.11111	128.155	7.77778	1	6
c450	c450.a1	c450.a1.a1	sp|P23630|DCDA_BACSU Diaminopimelate decarboxylase OS=Bacillus subtilis (strain 168) GN=lysA PE=3 SV=5	-109.265	46	48.5	439	69		15		20	20	1	9	3.45	1	6
c451	c451.a1	c451.a1.a1	sp|O34525|SPPA_BACSU Putative signal peptide peptidase SppA OS=Bacillus subtilis (strain 168) GN=sppA PE=1 SV=1	-90.7347	48	36.6	335	69		11		15	12	1.25	16.7828	5.75	1	6
c452	c452.a1	c452.a1.a1	sp|P80879|G20U_BACSU General stress protein 20U OS=Bacillus subtilis (strain 168) GN=dps PE=1 SV=3	-98.1345	92	16.5	145	69		12		18	7	2.57143	371.759	9.85714	1	6
c453	c453.a1	c453.a1.a1	sp|O34607|SDHAA_BACSU Probable L-serine dehydratase, alpha chain OS=Bacillus subtilis (strain 168) GN=sdaAA PE=3 SV=1	-99.4252	55	30.8	300	69		10		16	11	1.45455	27.4804	6.27273	1	6
c454	c454.a1	c454.a1.a1	sp|P23970|MEND_BACSU 2-succinyl-5-enolpyruvyl-6-hydroxy-3-cyclohexene-1-carboxylate synthase OS=Bacillus subtilis (strain 168) GN=menD PE=1 SV=3	-87.756	43	64	580	69		14		19	28	0.678571	3.77058	2.46429	1	6
c455	c455.a1	c455.a1.a1	sp|O31457|YBFQ_BACSU UPF0176 protein YbfQ OS=Bacillus subtilis (strain 168) GN=ybfQ PE=3 SV=1	-96.16	60	37.2	322	68		14		16	22	0.727273	4.3367	3.09091	1	6
c456	c456.a1	c456.a1.a1	sp|O35033|COABC_BACSU Probable coenzyme A biosynthesis bifunctional protein CoaBC OS=Bacillus subtilis (strain 168) GN=coaBC PE=3 SV=1	-91.0698	50	43.9	406	68		15		17	18	0.944444	7.79923	3.77778	1	6
c457	c457.a1	c457.a1.a1	sp|O32167|METQ_BACSU Methionine-binding lipoprotein MetQ OS=Bacillus subtilis (strain 168) GN=metQ PE=1 SV=1	-109.226	64	30.3	274	68		15		18	13	1.38462	23.2446	5.23077	1	6
c458	c458.a1	c458.a1.a1	sp|P50743|DER_BACSU GTPase Der OS=Bacillus subtilis (strain 168) GN=der PE=1 SV=1	-100.416	45	48.6	436	67		16		19	19	1	9	3.52632	1	6
c459	c459.a1	c459.a1.a1	sp|P32399|YHGE_BACSU Uncharacterized protein YhgE OS=Bacillus subtilis (strain 168) GN=yhgE PE=4 SV=2	-119.988	38	83.9	775	67		19		20	31	0.645161	3.41734	2.16129	1	6
c460	c460.a1	c460.a1.a1	sp|P54472|GCH1L_BACSU GTP cyclohydrolase 1 type 2 homolog OS=Bacillus subtilis (strain 168) GN=yqfO PE=3 SV=2	-97.3167	52	40.8	373	67		14		19	16	1.1875	14.3993	4.1875	1	6
c461	c461.a1	c461.a1.a1	sp|P37455|SSBA_BACSU Single-stranded DNA-binding protein A OS=Bacillus subtilis (strain 168) GN=ssbA PE=1 SV=1	-78.0116	86	18.7	172	67		13		16	9	1.77778	58.9484	7.44444	1	6
c462	c462.a1	c462.a1.a1	sp|P42318|YXJG_BACSU Uncharacterized protein YxjG OS=Bacillus subtilis (strain 168) GN=yxjG PE=4 SV=3	-61.7613	42	43	378	51	45	12	11	14	18	0.777778	4.99484	2.83333	1	6
c462	c462.a2	c462.a2.a1	sp|P42319|YXJH_BACSU Uncharacterized protein YxjH OS=Bacillus subtilis (strain 168) GN=yxjH PE=4 SV=4	-33.0895	25	42.6	377	22	16	7	6	9	16	0.5625	2.65174	1.375	1	6
c463	c463.a1	c463.a1.a1	sp|O31742|RL19_BACSU 50S ribosomal protein L19 OS=Bacillus subtilis (strain 168) GN=rplS PE=1 SV=2	-66.4604	74	13.3	115	66		15		16	5	3.2	1583.89	13.2	1	6
c464	c464.a1	c464.a1.a1	sp|P40409|FEUA_BACSU Iron-uptake system-binding protein OS=Bacillus subtilis (strain 168) GN=feuA PE=1 SV=1	-110.025	57	35	317	66		15		21	12	1.75	55.2341	5.5	1	6
c465	c465.a1	c465.a1.a1	sp|O07609|YHFK_BACSU Uncharacterized sugar epimerase YhfK OS=Bacillus subtilis (strain 168) GN=yhfK PE=2 SV=1	-103.906	86	22.7	214	66		14		15	11	1.36364	22.1013	6	1	6
c466	c466.a1	c466.a1.a1	sp|P94550|ETFB_BACSU Electron transfer flavoprotein subunit beta OS=Bacillus subtilis (strain 168) GN=etfB PE=3 SV=1	-130.777	65	28.4	257	66		17		21	12	1.75	55.2341	5.5	1	6
c467	c467.a1	c467.a1.a1	sp|O34475|YFKO_BACSU Putative NAD(P)H nitroreductase YfkO OS=Bacillus subtilis (strain 168) GN=yfkO PE=1 SV=1	-81.8533	58	25.5	221	65		16		19	11	1.72727	52.367	5.90909	1	6
c468	c468.a1	c468.a1.a1	sp|O34924|YTOP_BACSU Putative aminopeptidase YtoP OS=Bacillus subtilis (strain 168) GN=ytoP PE=3 SV=1	-74.2072	57	39.1	357	65		12		16	13	1.23077	16.0125	5	1	6
c469	c469.a1	c469.a1.a1	sp|P51835|FTSY_BACSU Signal recognition particle receptor FtsY OS=Bacillus subtilis (strain 168) GN=ftsY PE=1 SV=2	-111.471	54	36.2	329	65		14		18	10	1.8	62.0957	6.5	1	6
c470	c470.a1	c470.a1.a1	sp|P94565|LEU1_BACSU 2-isopropylmalate synthase OS=Bacillus subtilis (strain 168) GN=leuA PE=3 SV=1	-97.7249	49	56.8	518	65		19		22	23	0.956522	8.04736	2.82609	1	6
c471	c471.a1	c471.a1.a1	sp|P39794|PTTBC_BACSU PTS system trehalose-specific EIIBC component OS=Bacillus subtilis (strain 168) GN=treP PE=2 SV=3	-65.5275	21	49.9	470	65		7		13	9	1.44444	26.8256	7.22222	1	6
c472	c472.a1	c472.a1.a1	sp|P37811|ATPD_BACSU ATP synthase subunit delta OS=Bacillus subtilis (strain 168) GN=atpH PE=1 SV=1	-65.6787	56	19.9	181	65		10		14	7	2	99	9.28571	1	6
c473	c473.a1	c473.a1.a1	sp|Q06754|YACL_BACSU Uncharacterized PIN and TRAM-domain containing protein YacL OS=Bacillus subtilis (strain 168) GN=yacL PE=2 SV=2	-88.8119	35	40.7	366	64		13		17	9	1.88889	76.4264	7.11111	1	6
c474	c474.a1	c474.a1.a1	sp|O06714|SBCC_BACSU Nuclease SbcCD subunit C OS=Bacillus subtilis (strain 168) GN=sbcC PE=3 SV=3	-102.636	22	128.7	1130	64		19		20	44	0.454545	1.84804	1.45455	1	6
c475	c475.a1	c475.a1.a1	sp|P46898|RL6_BACSU 50S ribosomal protein L6 OS=Bacillus subtilis (strain 168) GN=rplF PE=1 SV=2	-103.714	75	19.4	179	64		15		18	7	2.57143	371.759	9.14286	1	6
c476	c476.a1	c476.a1.a1	sp|P68579|SUNT_BACSU SPBc2 prophage-derived sublancin-168-processing and transport ATP-binding protein SunT OS=Bacillus subtilis (strain 168) GN=sunT PE=3 SV=1	-100.644	31	81.4	705	64		20		20	32	0.625	3.21697	2	1	6
c477	c477.a1	c477.a1.a1	sp|P35159|RLUB_BACSU Ribosomal large subunit pseudouridine synthase B OS=Bacillus subtilis (strain 168) GN=rluB PE=1 SV=2	-73.9187	43	27.6	244	63		15		18	12	1.5	30.6228	5.25	1	6
c478	c478.a1	c478.a1.a1	sp|O32294|RAPG_BACSU Response regulator aspartate phosphatase G OS=Bacillus subtilis (strain 168) GN=rapG PE=2 SV=1	-91.6722	42	42.7	365	63		15		19	15	1.26667	17.4785	4.2	1	6
c479	c479.a1	c479.a1.a1	sp|P39070|CLPQ_BACSU ATP-dependent protease subunit ClpQ OS=Bacillus subtilis (strain 168) GN=clpQ PE=1 SV=1	-55.0578	40	19.4	181	63		7		14	5	2.8	629.957	12.6	1	6
c480	c480.a1	c480.a1.a1	sp|O32023|YQZC_BACSU Uncharacterized protein YqzC OS=Bacillus subtilis (strain 168) GN=yqzC PE=3 SV=2	-87.016	55	16.9	154	63		12		15	4	3.75	5622.41	15.75	1	6
c481	c481.a1	c481.a1.a1	sp|P94390|PROD2_BACSU Proline dehydrogenase 2 OS=Bacillus subtilis (strain 168) GN=putB PE=1 SV=1	-88.5146	57	34.9	303	63		18		20	13	1.53846	33.5511	4.84615	1	6
c482	c482.a1	c482.a1.a1	sp|P39575|GALT_BACSU Galactose-1-phosphate uridylyltransferase OS=Bacillus subtilis (strain 168) GN=galT PE=3 SV=2	-80.2073	38	58.5	513	63		12		17	26	0.653846	3.50657	2.42308	1	6
c483	c483.a1	c483.a1.a1	sp|P39581|DLTA_BACSU D-alanine--poly(phosphoribitol) ligase subunit 1 OS=Bacillus subtilis (strain 168) GN=dltA PE=1 SV=1	-118.414	54	55.7	503	63		16		23	16	1.4375	26.3842	3.9375	1	6
c484	c484.a1	c484.a1.a1	sp|O34768|YDJE_BACSU Uncharacterized sugar kinase YdjE OS=Bacillus subtilis (strain 168) GN=ydjE PE=3 SV=1	-86.1983	78	34.1	320	63		18		22	15	1.46667	28.2864	4.2	1	6
c485	c485.a1	c485.a1.a1	sp|O07587|AAT3_BACSU Putative aspartate aminotransferase YhdR OS=Bacillus subtilis (strain 168) GN=yhdR PE=3 SV=1	-81.041	46	43.8	393	63		13		17	25	0.68	3.7863	2.52	1	6
c486	c486.a1	c486.a1.a1	sp|O34725|YJHA_BACSU Uncharacterized lipoprotein YjhA OS=Bacillus subtilis (strain 168) GN=yjhA PE=1 SV=1	-68.6024	44	23.9	213	62		8		13	8	1.625	41.1697	7.75	1	6
c487	c487.a1	c487.a1.a1	sp|O32231|RNR_BACSU Ribonuclease R OS=Bacillus subtilis (strain 168) GN=rnr PE=2 SV=1	-117.661	34	88.6	779	62		23		25	33	0.757576	4.72237	1.87879	1	6
c488	c488.a1	c488.a1.a1	sp|P50736|YPDA_BACSU Uncharacterized protein YpdA OS=Bacillus subtilis (strain 168) GN=ypdA PE=4 SV=2	-80.4138	56	36.3	324	62		13		18	16	1.125	12.3352	3.875	1	6
c489	c489.a1	c489.a1.a1	sp|O31678|QUEF_BACSU NADPH-dependent 7-cyano-7-deazaguanine reductase OS=Bacillus subtilis (strain 168) GN=queF PE=1 SV=1	-75.3201	67	19.3	165	62		11		14	6	2.33333	214.443	10.3333	1	6
c490	c490.a1	c490.a1.a1	sp|P94464|RSMB_BACSU Ribosomal RNA small subunit methyltransferase B OS=Bacillus subtilis (strain 168) GN=rsmB PE=3 SV=2	-72.9495	34	50.1	447	62		14		15	23	0.652174	3.48925	2.69565	1	6
c491	c491.a1	c491.a1.a1	sp|P37967|PNBA_BACSU Para-nitrobenzyl esterase OS=Bacillus subtilis (strain 168) GN=pnbA PE=1 SV=2	-89.314	41	53.9	489	62		12		15	20	0.75	4.62341	3.1	1	6
c492	c492.a1	c492.a1.a1	sp|Q45065|YNET_BACSU Uncharacterized protein YneT OS=Bacillus subtilis (strain 168) GN=yneT PE=4 SV=1	-82.9712	77	14.9	135	62		11		17	4	4.25	17781.8	15.5	1	6
c493	c493.a1	c493.a1.a1	sp|P51833|RNC_BACSU Ribonuclease 3 OS=Bacillus subtilis (strain 168) GN=rnc PE=1 SV=2	-83.803	56	28.3	249	61		12		16	11	1.45455	27.4804	5.54545	1	6
c494	c494.a1	c494.a1.a1	sp|P39762|AMPS_BACSU Aminopeptidase AmpS OS=Bacillus subtilis (strain 168) GN=ampS PE=3 SV=3	-93.9909	34	45.7	410	61		12		16	16	1	9	3.8125	1	6
c495	c495.a1	c495.a1.a1	sp|P42234|CATE_BACSU Catalase-2 OS=Bacillus subtilis (strain 168) GN=katE PE=3 SV=2	-120.672	38	77.3	686	61		20		21	30	0.7	4.01187	2.03333	1	6
c496	c496.a1	c496.a1.a1	sp|Q45480|YLYB_BACSU Uncharacterized RNA pseudouridine synthase YlyB OS=Bacillus subtilis (strain 168) GN=ylyB PE=3 SV=3	-71.0955	50	33.6	303	61		10		15	12	1.25	16.7828	5.08333	1	6
c497	c497.a1	c497.a1.a1	sp|Q45498|YKTB_BACSU UPF0637 protein YktB OS=Bacillus subtilis (strain 168) GN=yktB PE=1 SV=1	-82.7004	65	24.5	212	61		11		15	7	2.14286	137.95	8.71429	1	6
c498	c498.a1	c498.a1.a1	sp|P31102|AROB_BACSU 3-dehydroquinate synthase OS=Bacillus subtilis (strain 168) GN=aroB PE=3 SV=1	-75.6297	41	40.7	362	61		13		17	22	0.772727	4.92553	2.77273	1	6
c499	c499.a1	c499.a1.a1	sp|P13792|PHOP_BACSU Alkaline phosphatase synthesis transcriptional regulatory protein PhoP OS=Bacillus subtilis (strain 168) GN=phoP PE=1 SV=4	-82.9816	69	27.5	240	61		15		17	13	1.30769	19.3092	4.69231	1	6
c500	c500.a1	c500.a1.a1	sp|P08874|ABRB_BACSU Transition state regulatory protein AbrB OS=Bacillus subtilis (strain 168) GN=abrB PE=1 SV=1	-64.0694	84	10.7	96	61		10		14	4	3.5	3161.28	15.25	1	6
c501	c501.a1	c501.a1.a1	sp|O34860|RSBRB_BACSU RsbT co-antagonist protein RsbRB OS=Bacillus subtilis (strain 168) GN=rsbRB PE=1 SV=1	-98.5003	56	32.3	277	61		12		16	13	1.23077	16.0125	4.69231	1	6
c502	c502.a1	c502.a1.a1	sp|P71019|FABD_BACSU Malonyl CoA-acyl carrier protein transacylase OS=Bacillus subtilis (strain 168) GN=fabD PE=3 SV=2	-101.135	78	33.9	317	61		13		17	12	1.41667	25.1016	5.08333	1	6
c503	c503.a1	c503.a1.a1	sp|O31703|MOEA_BACSU Molybdopterin molybdenumtransferase OS=Bacillus subtilis (strain 168) GN=moeA PE=3 SV=1	-93.3417	47	46.5	430	60		14		15	17	0.882353	6.62699	3.52941	1	6
c504	c504.a1	c504.a1.a1	sp|O31675|QUEC_BACSU 7-cyano-7-deazaguanine synthase OS=Bacillus subtilis (strain 168) GN=queC PE=1 SV=1	-79.8789	63	24.4	219	60		10		14	12	1.16667	13.678	5	1	6
c505	c505.a1	c505.a1.a1	sp|P21472|RS12_BACSU 30S ribosomal protein S12 OS=Bacillus subtilis (strain 168) GN=rpsL PE=1 SV=5	-62.6436	56	15.1	138	59		11		16	3	5.33333	215442	19.6667	1	6
c506	c506.a1	c506.a1.a1	sp|P04969|RS11_BACSU 30S ribosomal protein S11 OS=Bacillus subtilis (strain 168) GN=rpsK PE=1 SV=1	-80.202	68	13.8	131	59		12		16	5	3.2	1583.89	11.8	1	6
c507	c507.a1	c507.a1.a1	sp|P55872|IF3_BACSU Translation initiation factor IF-3 OS=Bacillus subtilis (strain 168) GN=infC PE=3 SV=3	-74.9585	59	19.6	173	59		10		16	7	2.28571	192.07	8.42857	1	6
c508	c508.a1	c508.a1.a1	sp|P25971|PYRF_BACSU Orotidine 5'-phosphate decarboxylase OS=Bacillus subtilis (strain 168) GN=pyrF PE=1 SV=1	-65.0769	61	25.9	239	59		9		15	13	1.15385	13.251	4.53846	1	6
c509	c509.a1	c509.a1.a1	sp|P54941|YXEB_BACSU Iron(3+)-hydroxamate-binding protein YxeB OS=Bacillus subtilis (strain 168) GN=yxeB PE=1 SV=2	-87.2011	62	35.4	321	59		13		15	15	1	9	3.93333	1	6
c510	c510.a1	c510.a1.a1	sp|O34399|GLTB_BACSU Glutamate synthase [NADPH] small chain OS=Bacillus subtilis (strain 168) GN=gltB PE=2 SV=2	-112.471	48	54.7	493	59		18		20	17	1.17647	14.0131	3.47059	1	6
c511	c511.a1	c511.a1.a1	sp|P94366|CYDC_BACSU ATP-binding/permease protein CydC OS=Bacillus subtilis (strain 168) GN=cydC PE=3 SV=1	-82.9224	34	62.7	567	59		13		13	23	0.565217	2.67466	2.56522	1	6
c512	c512.a1	c512.a1.a1	sp|P54608|YHCX_BACSU Hydrolase YhcX OS=Bacillus subtilis (strain 168) GN=yhcX PE=3 SV=2	-64.2485	32	60.1	513	59		13		18	18	1	9	3.27778	1	6
c513	c513.a1	c513.a1.a1	sp|P54495|GLK_BACSU Glucokinase OS=Bacillus subtilis (strain 168) GN=glcK PE=1 SV=2	-96.0368	61	33.5	321	59		12		16	10	1.6	38.8107	5.9	1	6
c514	c514.a1	c514.a1.a1	sp|P46344|PGPH_BACSU Cyclic-di-AMP phosphodiesterase PgpH OS=Bacillus subtilis (strain 168) GN=pgpH PE=3 SV=2	-89.8607	28	79	711	58		16		18	24	0.75	4.62341	2.41667	1	6
c515	c515.a1	c515.a1.a1	sp|O07516|YHAH_BACSU Uncharacterized membrane protein YhaH OS=Bacillus subtilis (strain 168) GN=yhaH PE=4 SV=1	-95.3581	79	13	118	58		11		17	6	2.83333	680.292	9.66667	1	6
c516	c516.a1	c516.a1.a1	sp|O34433|YOBO_BACSU Putative phage-related protein YobO OS=Bacillus subtilis (strain 168) GN=yobO PE=4 SV=1	-95.4592	32	87.6	806	58		16		18	27	0.666667	3.64159	2.14815	1	6
c517	c517.a1	c517.a1.a1	sp|P23477|ADDB_BACSU ATP-dependent helicase/deoxyribonuclease subunit B OS=Bacillus subtilis (strain 168) GN=addB PE=1 SV=2	-107.06	21	134.4	1166	58		20		22	55	0.4	1.51189	1.05455	1	6
c518	c518.a1	c518.a1.a1	sp|O32076|YUAG_BACSU Uncharacterized protein YuaG OS=Bacillus subtilis (strain 168) GN=yuaG PE=4 SV=1	-93.742	33	55.9	509	58		12		15	27	0.555556	2.59381	2.14815	1	6
c519	c519.a1	c519.a1.a1	sp|P46911|QCRA_BACSU Menaquinol-cytochrome c reductase iron-sulfur subunit OS=Bacillus subtilis (strain 168) GN=qcrA PE=3 SV=1	-74.1446	71	18.6	167	58		11		15	8	1.875	73.9894	7.25	1	6
c520	c520.a1	c520.a1.a1	sp|P54524|YQIG_BACSU Probable NADH-dependent flavin oxidoreductase YqiG OS=Bacillus subtilis (strain 168) GN=yqiG PE=3 SV=1	-84.4354	51	40.7	372	58		15		18	12	1.5	30.6228	4.83333	1	6
c521	c521.a1	c521.a1.a1	sp|P28611|MOTA_BACSU Motility protein A OS=Bacillus subtilis (strain 168) GN=motA PE=3 SV=1	-67.1995	45	29.2	270	58		10		17	8	2.125	132.352	7.25	1	6
c522	c522.a1	c522.a1.a1	sp|O07529|AZR_BACSU FMN-dependent NADPH-azoreductase OS=Bacillus subtilis (strain 168) GN=azr PE=1 SV=1	-61.7494	53	18.8	174	58		9		16	8	2	99	7.25	1	6
c523	c523.a1	c523.a1.a1	sp|P42962|YCSE_BACSU 5-amino-6-(5-phospho-D-ribitylamino)uracil phosphatase YcsE OS=Bacillus subtilis (strain 168) GN=ycsE PE=1 SV=2	-86.4216	63	28.1	249	58		13		17	11	1.54545	34.1119	5.27273	1	6
c524	c524.a1	c524.a1.a1	sp|O31717|YKPB_BACSU Uncharacterized oxidoreductase YkpB OS=Bacillus subtilis (strain 168) GN=ykpB PE=3 SV=1	-70.1781	45	33.5	303	58		12		15	18	0.833333	5.81292	3.22222	1	6
c525	c525.a1	c525.a1.a1	sp|P39574|GAL1_BACSU Galactokinase OS=Bacillus subtilis (strain 168) GN=galK PE=3 SV=1	-80.91	35	43.4	390	57		13		15	17	0.882353	6.62699	3.35294	1	6
c526	c526.a1	c526.a1.a1	sp|P42957|MTLD_BACSU Mannitol-1-phosphate 5-dehydrogenase OS=Bacillus subtilis (strain 168) GN=mtlD PE=3 SV=2	-81.7651	52	41	373	57		14		16	18	0.888889	6.74264	3.16667	1	6
c527	c527.a1	c527.a1.a1	sp|O34969|YFJR_BACSU Uncharacterized oxidoreductase YfjR OS=Bacillus subtilis (strain 168) GN=yfjR PE=3 SV=2	-63.797	40	30.4	286	57		8		14	10	1.4	24.1189	5.7	1	6
c528	c528.a1	c528.a1.a1	sp|P19465|GCH1_BACSU GTP cyclohydrolase 1 OS=Bacillus subtilis (strain 168) GN=folE PE=1 SV=1	-51.8301	45	21.1	190	56		9		15	8	1.875	73.9894	7	1	6
c529	c529.a1	c529.a1.a1	sp|P40780|YTXH_BACSU Uncharacterized protein YtxH OS=Bacillus subtilis (strain 168) GN=ytxH PE=4 SV=2	-71.3302	51	16.5	151	56		9		14	8	1.75	55.2341	7	1	6
c530	c530.a1	c530.a1.a1	sp|P25993|CARA_BACSU Carbamoyl-phosphate synthase pyrimidine-specific small chain OS=Bacillus subtilis (strain 168) GN=pyrAA PE=3 SV=1	-83.9936	43	40	364	56		12		13	17	0.764706	4.81709	3.29412	1	6
c531	c531.a1	c531.a1.a1	sp|O32177|FADA_BACSU 3-ketoacyl-CoA thiolase OS=Bacillus subtilis (strain 168) GN=fadA PE=2 SV=1	-62.2223	47	41	391	56		13		17	16	1.0625	10.5478	3.5	1	6
c532	c532.a1	c532.a1.a1	sp|Q45499|SUHB_BACSU Inositol-1-monophosphatase OS=Bacillus subtilis (strain 168) GN=suhB PE=3 SV=1	-70.3796	60	29.7	265	56		12		14	13	1.07692	10.9378	4.30769	1	6
c533	c533.a1	c533.a1.a1	sp|P39610|PDXK_BACSU Pyridoxine kinase OS=Bacillus subtilis (strain 168) GN=pdxK PE=1 SV=1	-80.6014	65	28.9	271	56		10		16	9	1.77778	58.9484	6.22222	1	6
c534	c534.a1	c534.a1.a1	sp|P42409|RSBRA_BACSU RsbT co-antagonist protein RsbRA OS=Bacillus subtilis (strain 168) GN=rsbRA PE=1 SV=1	-79.0631	73	30.9	274	56		12		15	10	1.5	30.6228	5.6	1	6
c535	c535.a1	c535.a1.a1	sp|P54507|COTN_BACSU Spore coat-associated protein N OS=Bacillus subtilis (strain 168) GN=tasA PE=1 SV=1	-76.249	64	28.2	261	55		14		17	11	1.54545	34.1119	5	1	6
c536	c536.a1	c536.a1.a1	sp|P14204|CMPA_BACSU Transcriptional regulatory protein ComA OS=Bacillus subtilis (strain 168) GN=comA PE=1 SV=1	-79.3892	62	24	214	55		12		14	10	1.4	24.1189	5.5	1	6
c537	c537.a1	c537.a1.a1	sp|O34512|YFMM_BACSU Uncharacterized ABC transporter ATP-binding protein YfmM OS=Bacillus subtilis (strain 168) GN=yfmM PE=3 SV=2	-73.0443	33	59.1	518	55		14		17	18	0.944444	7.79923	3.05556	1	6
c538	c538.a1	c538.a1.a1	sp|O32034|YRRO_BACSU Uncharacterized protease YrrO OS=Bacillus subtilis (strain 168) GN=yrrO PE=3 SV=1	-95.2145	55	47.5	422	55		18		21	15	1.4	24.1189	3.66667	1	6
c539	c539.a1	c539.a1.a1	sp|P17731|HIS8_BACSU Histidinol-phosphate aminotransferase OS=Bacillus subtilis (strain 168) GN=hisC PE=3 SV=3	-79.314	46	39.9	360	55		11		14	12	1.16667	13.678	4.58333	1	6
c540	c540.a1	c540.a1.a1	sp|P51785|ILVD_BACSU Dihydroxy-acid dehydratase OS=Bacillus subtilis (strain 168) GN=ilvD PE=1 SV=4	-93.5281	47	59.4	558	55		15		17	17	1	9	3.23529	1	6
c541	c541.a1	c541.a1.a1	sp|O31581|YFHM_BACSU AB hydrolase superfamily protein YfhM OS=Bacillus subtilis (strain 168) GN=yfhM PE=3 SV=1	-71.2782	47	32.7	286	55		9		14	16	0.875	6.49894	3.4375	1	6
c542	c542.a1	c542.a1.a1	sp|O34876|FTSX_BACSU Cell division protein FtsX OS=Bacillus subtilis (strain 168) GN=ftsX PE=1 SV=1	-58.9584	32	33	296	54		11		15	7	2.14286	137.95	7.71429	1	6
c543	c543.a1	c543.a1.a1	sp|P19994|MAP11_BACSU Methionine aminopeptidase 1 OS=Bacillus subtilis (strain 168) GN=map PE=1 SV=1	-76.281	59	27.3	248	54		11		13	11	1.18182	14.1991	4.90909	1	6
c544	c544.a1	c544.a1.a1	sp|P40750|PBPD_BACSU Penicillin-binding protein 4 OS=Bacillus subtilis (strain 168) GN=pbpD PE=1 SV=2	-72.0101	35	70.5	624	54		15		18	20	0.9	6.94328	2.7	1	6
c545	c545.a1	c545.a1.a1	sp|P94534|GLCF_BACSU Probable glycolate oxidase iron-sulfur subunit OS=Bacillus subtilis (strain 168) GN=glcF PE=3 SV=1	-58.5646	26	49.1	444	54		11		14	19	0.736842	4.45559	2.84211	1	6
c546	c546.a1	c546.a1.a1	sp|O34667|LUXS_BACSU S-ribosylhomocysteine lyase OS=Bacillus subtilis (strain 168) GN=luxS PE=1 SV=1	-52.3393	55	17.6	157	54		8		12	6	2	99	9	1	6
c547	c547.a1	c547.a1.a1	sp|P21468|RS6_BACSU 30S ribosomal protein S6 OS=Bacillus subtilis (strain 168) GN=rpsF PE=1 SV=2	-80.8691	78	11	95	54		9		15	6	2.5	315.228	9	1	6
c548	c548.a1	c548.a1.a1	sp|P21471|RS10_BACSU 30S ribosomal protein S10 OS=Bacillus subtilis (strain 168) GN=rpsJ PE=1 SV=4	-60.7674	66	11.6	102	54		9		12	6	2	99	9	1	6
c549	c549.a1	c549.a1.a1	sp|Q08432|CBL_BACSU Cystathionine beta-lyase PatB OS=Bacillus subtilis (strain 168) GN=patB PE=1 SV=1	-85.7968	42	42.7	387	54		12		13	15	0.866667	6.35642	3.6	1	6
c550	c550.a1	c550.a1.a1	sp|O06974|GNGF_BACSU Gluconeogenesis factor OS=Bacillus subtilis (strain 168) GN=mgfK PE=3 SV=1	-81.851	51	34.6	317	54		11		14	12	1.16667	13.678	4.5	1	6
c551	c551.a1	c551.a1.a1	sp|P28612|MOTB_BACSU Motility protein B OS=Bacillus subtilis (strain 168) GN=motB PE=3 SV=1	-74.0915	47	29.4	261	53		12		14	9	1.55556	34.9381	5.88889	1	6
c552	c552.a1	c552.a1.a1	sp|O07521|YHAM_BACSU 3'-5' exoribonuclease YhaM OS=Bacillus subtilis (strain 168) GN=yhaM PE=1 SV=1	-80.432	48	35.6	314	53		12		17	13	1.30769	19.3092	4.07692	1	6
c553	c553.a1	c553.a1.a1	sp|O07621|HEMAT_BACSU Heme-based aerotactic transducer HemAT OS=Bacillus subtilis (strain 168) GN=hemAT PE=1 SV=1	-72.1527	36	48.6	432	53		12		13	16	0.8125	5.49382	3.3125	1	6
c554	c554.a1	c554.a1.a1	sp|O32117|YUTJ_BACSU NADH dehydrogenase-like protein YutJ OS=Bacillus subtilis (strain 168) GN=yutJ PE=3 SV=2	-91.0191	57	39.5	355	53		16		18	15	1.2	14.8489	3.53333	1	6
c555	c555.a1	c555.a1.a1	sp|P26497|SP0J_BACSU Stage 0 sporulation protein J OS=Bacillus subtilis (strain 168) GN=spo0J PE=3 SV=2	-79.0129	58	32.1	282	53		13		17	18	0.944444	7.79923	2.94444	1	6
c556	c556.a1	c556.a1.a1	sp|O06980|YVCR_BACSU Uncharacterized ABC transporter ATP-binding protein YvcR OS=Bacillus subtilis (strain 168) GN=yvcR PE=3 SV=1	-81.2499	65	28.9	259	53		13		15	14	1.07143	10.7877	3.78571	1	6
c557	c557.a1	c557.a1.a1	sp|Q04385|YGXA_BACSU Uncharacterized protein YgxA OS=Bacillus subtilis (strain 168) GN=ygxA PE=4 SV=2	-64.1686	46	34.3	294	53		10		14	15	0.933333	7.57696	3.53333	1	6
c558	c558.a1	c558.a1.a1	sp|P37599|CHEV_BACSU Chemotaxis protein CheV OS=Bacillus subtilis (strain 168) GN=cheV PE=1 SV=1	-67.8083	66	34.5	303	53		11		16	17	0.941176	7.73326	3.11765	1	6
c559	c559.a1	c559.a1.a1	sp|P54488|YQGFA_BACSU Uncharacterized protein YqgF OS=Bacillus subtilis (strain 168) GN=yqgF PE=3 SV=1	-89.7438	33	80	716	52		18		20	30	0.666667	3.64159	1.73333	1	6
c560	c560.a1	c560.a1.a1	sp|Q796K8|PBPH_BACSU Penicillin-binding protein H OS=Bacillus subtilis (strain 168) GN=pbpH PE=1 SV=3	-101.068	26	79.2	704	52		13		13	32	0.40625	1.5483	1.625	1	6
c561	c561.a1	c561.a1.a1	sp|P54574|FUR_BACSU Ferric uptake regulation protein OS=Bacillus subtilis (strain 168) GN=fur PE=1 SV=2	-38.8594	42	17.3	149	52		7		10	6	1.66667	45.4159	8.66667	1	6
c562	c562.a1	c562.a1.a1	sp|O32003|YOKD_BACSU SPBc2 prophage-derived aminoglycoside N(3')-acetyltransferase-like protein YokD OS=Bacillus subtilis (strain 168) GN=yokD PE=1 SV=1	-53.217	31	30.8	272	52		7		11	11	1	9	4.72727	1	6
c563	c563.a1	c563.a1.a1	sp|P36948|RBSC_BACSU Ribose import permease protein RbsC OS=Bacillus subtilis (strain 168) GN=rbsC PE=3 SV=2	-45.6099	21	33.7	322	52		7		12	6	2	99	8.66667	1	6
c564	c564.a1	c564.a1.a1	sp|P35161|RESB_BACSU Cytochrome c biogenesis protein ResB OS=Bacillus subtilis (strain 168) GN=resB PE=4 SV=1	-74.74	25	61.6	542	52		11		13	22	0.590909	2.8986	2.36364	1	6
c565	c565.a1	c565.a1.a1	sp|O06724|YISK_BACSU Uncharacterized protein YisK OS=Bacillus subtilis (strain 168) GN=yisK PE=2 SV=1	-70.1825	56	33	301	52		10		16	14	1.14286	12.895	3.71429	1	6
c566	c566.a1	c566.a1.a1	sp|O32052|YRBF_BACSU UPF0092 membrane protein YrbF OS=Bacillus subtilis (strain 168) GN=yrbF PE=3 SV=1	-57.9979	43	9.8	89	51		7		11	2	5.5	316227	25.5	1	6
c567	c567.a1	c567.a1.a1	sp|P37585|MURG_BACSU UDP-N-acetylglucosamine--N-acetylmuramyl-(pentapeptide) pyrophosphoryl-undecaprenol N-acetylglucosamine transferase OS=Bacillus subtilis (strain 168) GN=murG PE=3 SV=3	-87.5552	58	39.8	363	51		15		17	24	0.708333	4.10897	2.125	1	6
c568	c568.a1	c568.a1.a1	sp|O31630|YJCH_BACSU Uncharacterized protein YjcH OS=Bacillus subtilis (strain 168) GN=yjcH PE=4 SV=1	-76.2347	67	27.8	240	51		12		17	9	1.88889	76.4264	5.66667	1	6
c569	c569.a1	c569.a1.a1	sp|P10725|ALR1_BACSU Alanine racemase 1 OS=Bacillus subtilis (strain 168) GN=alr1 PE=3 SV=2	-71.2563	35	43.1	389	51		12		14	21	0.666667	3.64159	2.42857	1	6
c570	c570.a1	c570.a1.a1	sp|O34866|YODJ_BACSU Putative carboxypeptidase YodJ OS=Bacillus subtilis (strain 168) GN=yodJ PE=1 SV=1	-98.5481	51	30.8	273	51		12		15	9	1.66667	45.4159	5.66667	1	6
c571	c571.a1	c571.a1.a1	sp|O34635|SDHAB_BACSU Probable L-serine dehydratase, beta chain OS=Bacillus subtilis (strain 168) GN=sdaAB PE=3 SV=1	-61.9885	54	23.7	220	51		10		15	12	1.25	16.7828	4.25	1	6
c572	c572.a1	c572.a1.a1	sp|P54182|YPOP_BACSU Uncharacterized HTH-type transcriptional regulator YpoP OS=Bacillus subtilis (strain 168) GN=ypoP PE=3 SV=1	-64.314	80	16.8	141	51		14		17	8	2.125	132.352	6.375	1	6
c573	c573.a1	c573.a1.a1	sp|P19670|MURA2_BACSU UDP-N-acetylglucosamine 1-carboxyvinyltransferase 2 OS=Bacillus subtilis (strain 168) GN=murAB PE=1 SV=4	-89.1786	44	45.9	429	51		14		17	17	1	9	3	1	6
c574	c574.a1	c574.a1.a1	sp|P54511|LIPM_BACSU Octanoyltransferase LipM OS=Bacillus subtilis (strain 168) GN=lipM PE=1 SV=2	-57.8252	60	32.1	278	50		11		12	11	1.09091	11.3285	4.54545	1	6
c575	c575.a1	c575.a1.a1	sp|P45913|YQAP_BACSU Uncharacterized protein YqaP OS=Bacillus subtilis (strain 168) GN=yqaP PE=4 SV=1	-82.9865	59	34.7	309	50		12		14	15	0.933333	7.57696	3.33333	1	6
c576	c576.a1	c576.a1.a1	sp|P12011|GNTK_BACSU Gluconokinase OS=Bacillus subtilis (strain 168) GN=gntK PE=3 SV=1	-72.8688	30	57	513	50		12		13	23	0.565217	2.67466	2.17391	1	6
c577	c577.a1	c577.a1.a1	sp|P38424|ENGB_BACSU Probable GTP-binding protein EngB OS=Bacillus subtilis (strain 168) GN=engB PE=1 SV=1	-69.338	59	21.9	195	50		9		16	9	1.77778	58.9484	5.55556	1	6
c578	c578.a1	c578.a1.a1	sp|P37580|FHUD_BACSU Iron(3+)-hydroxamate-binding protein FhuD OS=Bacillus subtilis (strain 168) GN=fhuD PE=1 SV=1	-79.0935	48	34.3	315	50		11		17	11	1.54545	34.1119	4.54545	1	6
c579	c579.a1	c579.a1.a1	sp|P16304|KAD_BACSU Adenylate kinase OS=Bacillus subtilis (strain 168) GN=adk PE=1 SV=2	-68.4905	50	24	217	50		8		13	12	1.08333	11.1153	4.16667	1	6
c580	c580.a1	c580.a1.a1	sp|Q7BVT7|YERC_BACSU Uncharacterized protein YerC OS=Bacillus subtilis (strain 168) GN=yerC PE=4 SV=1	-58.9396	74	12	104	50		7		12	7	1.71429	50.7947	7.14286	1	6
c581	c581.a1	c581.a1.a1	sp|P37522|SOJ_BACSU Sporulation initiation inhibitor protein Soj OS=Bacillus subtilis (strain 168) GN=soj PE=1 SV=1	-71.416	56	27.4	253	50		8		10	9	1.11111	11.9155	5.55556	1	6
c582	c582.a1	c582.a1.a1	sp|P23973|MENF_BACSU Isochorismate synthase MenF OS=Bacillus subtilis (strain 168) GN=menF PE=3 SV=2	-66.6064	33	52.7	471	50		10		12	26	0.461538	1.89427	1.92308	1	6
c583	c583.a1	c583.a1.a1	sp|P55873|RL20_BACSU 50S ribosomal protein L20 OS=Bacillus subtilis (strain 168) GN=rplT PE=1 SV=1	-39.3089	37	13.6	119	50		5		11	4	2.75	561.341	12.5	1	6
c584	c584.a1	c584.a1.a1	sp|P39071|DHBA_BACSU 2,3-dihydro-2,3-dihydroxybenzoate dehydrogenase OS=Bacillus subtilis (strain 168) GN=dhbA PE=1 SV=3	-75.2155	44	27.4	261	49		11		14	9	1.55556	34.9381	5.44444	1	6
c585	c585.a1	c585.a1.a1	sp|P24136|OPPD_BACSU Oligopeptide transport ATP-binding protein OppD OS=Bacillus subtilis (strain 168) GN=oppD PE=2 SV=2	-59.5361	43	39.7	358	49		12		16	18	0.888889	6.74264	2.72222	1	6
c586	c586.a1	c586.a1.a1	sp|P39760|KTRC_BACSU Ktr system potassium uptake protein C OS=Bacillus subtilis (strain 168) GN=ktrC PE=3 SV=1	-76.8622	78	24.3	221	49		12		15	8	1.875	73.9894	6.125	1	6
c587	c587.a1	c587.a1.a1	sp|P06534|SP0A_BACSU Stage 0 sporulation protein A OS=Bacillus subtilis (strain 168) GN=spo0A PE=1 SV=1	-64.6734	62	29.6	267	49		10		14	13	1.07692	10.9378	3.76923	1	6
c588	c588.a1	c588.a1.a1	sp|O32169|METN_BACSU Methionine import ATP-binding protein MetN OS=Bacillus subtilis (strain 168) GN=metN PE=1 SV=1	-72.5136	50	37.8	341	49		11		12	14	0.857143	6.19686	3.5	1	6
c589	c589.a1	c589.a1.a1	sp|P12042|PURL_BACSU Phosphoribosylformylglycinamidine synthase subunit PurL OS=Bacillus subtilis (strain 168) GN=purL PE=1 SV=2	-64.6269	27	80.2	742	49		12		15	29	0.517241	2.29034	1.68966	1	6
c590	c590.a1	c590.a1.a1	sp|P49849|MUTS_BACSU DNA mismatch repair protein MutS OS=Bacillus subtilis (strain 168) GN=mutS PE=3 SV=3	-76.1464	19	97.4	858	49		13		14	37	0.378378	1.38989	1.32432	1	6
c591	c591.a1	c591.a1.a1	sp|P94360|MSMX_BACSU Maltodextrin import ATP-binding protein MsmX OS=Bacillus subtilis (strain 168) GN=msmX PE=3 SV=1	-58.0099	34	41.3	365	48		10		15	14	1.07143	10.7877	3.42857	1	6
c592	c592.a1	c592.a1.a1	sp|Q02113|CWBA_BACSU Amidase enhancer OS=Bacillus subtilis (strain 168) GN=lytB PE=1 SV=1	-76.7706	28	76.6	705	48		15		16	32	0.5	2.16228	1.5	1	6
c593	c593.a1	c593.a1.a1	sp|P39802|CHEW_BACSU Chemotaxis protein CheW OS=Bacillus subtilis (strain 168) GN=cheW PE=1 SV=1	-64.0665	65	17.4	156	48		11		12	9	1.33333	20.5443	5.33333	1	6
c594	c594.a1	c594.a1.a1	sp|P21656|SYW_BACSU Tryptophan--tRNA ligase OS=Bacillus subtilis (strain 168) GN=trpS PE=1 SV=2	-89.4903	37	37.1	330	48		14		17	11	1.54545	34.1119	4.36364	1	6
c595	c595.a1	c595.a1.a1	sp|Q45597|F16PC_BACSU Fructose-1,6-bisphosphatase class 3 OS=Bacillus subtilis (strain 168) GN=fbp PE=1 SV=2	-62.6543	26	74.3	641	48		13		16	29	0.551724	2.56225	1.65517	1	6
c596	c596.a1	c596.a1.a1	sp|P94413|YCLJ_BACSU Uncharacterized transcriptional regulatory protein YclJ OS=Bacillus subtilis (strain 168) GN=yclJ PE=3 SV=1	-58.4011	53	26.4	227	48		9		13	10	1.3	18.9526	4.8	1	6
c597	c597.a1	c597.a1.a1	sp|Q795M6|YUGH_BACSU Putative aminotransferase YugH OS=Bacillus subtilis (strain 168) GN=yugH PE=3 SV=1	-74.5367	44	42.2	386	48		10		13	12	1.08333	11.1153	4	1	6
c598	c598.a1	c598.a1.a1	sp|Q7WY78|YWTF_BACSU Putative transcriptional regulator YwtF OS=Bacillus subtilis (strain 168) GN=ywtF PE=1 SV=2	-66.6448	45	35.8	322	48		10		12	13	0.923077	7.37678	3.69231	1	6
c599	c599.a1	c599.a1.a1	sp|P40768|YTKA_BACSU Uncharacterized protein YtkA OS=Bacillus subtilis (strain 168) GN=ytkA PE=4 SV=2	-90.3368	79	15.8	145	47		12		14	6	2.33333	214.443	7.83333	1	6
c600	c600.a1	c600.a1.a1	sp|P54534|YQIW_BACSU UPF0403 protein YqiW OS=Bacillus subtilis (strain 168) GN=yqiW PE=3 SV=1	-84.507	84	16.1	145	47		14		19	9	2.11111	128.155	5.22222	1	6
c601	c601.a1	c601.a1.a1	sp|O31989|SUNI_BACSU Sublancin immunity protein SunI OS=Bacillus subtilis (strain 168) GN=sunI PE=1 SV=1	-62.0734	60	12.2	105	47		9		13	5	2.6	397.107	9.4	1	6
c602	c602.a1	c602.a1.a1	sp|P37535|YAAN_BACSU Uncharacterized protein YaaN OS=Bacillus subtilis (strain 168) GN=yaaN PE=3 SV=1	-65.3852	41	43.7	386	47		12		12	21	0.571429	2.72759	2.2381	1	6
c603	c603.a1	c603.a1.a1	sp|O07585|YHDP_BACSU UPF0053 protein YhdP OS=Bacillus subtilis (strain 168) GN=yhdP PE=3 SV=1	-62.9961	29	49.7	444	47		8		10	15	0.666667	3.64159	3.13333	1	6
c604	c604.a1	c604.a1.a1	sp|P13267|DPO3_BACSU DNA polymerase III PolC-type OS=Bacillus subtilis (strain 168) GN=polC PE=1 SV=2	-85.7309	18	162.4	1437	47		18		18	64	0.28125	0.910953	0.734375	1	6
c605	c605.a1	c605.a1.a1	sp|O34750|YFML_BACSU Probable ATP-dependent RNA helicase YfmL OS=Bacillus subtilis (strain 168) GN=yfmL PE=1 SV=1	-60.7071	39	42.1	376	47		11		12	18	0.666667	3.64159	2.61111	1	6
c606	c606.a1	c606.a1.a1	sp|O34705|PLBAC_BACSU Phospholipase YtpA OS=Bacillus subtilis (strain 168) GN=ytpA PE=1 SV=1	-58.5642	48	29.5	259	47		10		14	13	1.07692	10.9378	3.61538	1	6
c607	c607.a1	c607.a1.a1	sp|P26900|ASPG1_BACSU L-asparaginase 1 OS=Bacillus subtilis (strain 168) GN=ansA PE=2 SV=1	-64.6481	32	36.3	329	47		9		12	10	1.2	14.8489	4.7	1	6
c608	c608.a1	c608.a1.a1	sp|P04990|THRC_BACSU Threonine synthase OS=Bacillus subtilis (strain 168) GN=thrC PE=3 SV=1	-114.971	62	37.4	352	47		11		13	15	0.866667	6.35642	3.13333	1	6
c609	c609.a1	c609.a1.a1	sp|P94388|CAH_BACSU Cephalosporin-C deacetylase OS=Bacillus subtilis (strain 168) GN=cah PE=1 SV=1	-63.7848	49	35.7	318	47		10		12	18	0.666667	3.64159	2.61111	1	6
c610	c610.a1	c610.a1.a1	sp|O31714|K1PF_BACSU 1-phosphofructokinase OS=Bacillus subtilis (strain 168) GN=fruK PE=3 SV=1	-88.624	53	32.7	303	47		11		13	6	2.16667	145.78	7.83333	1	6
c611	c611.a1	c611.a1.a1	sp|P36946|RBSD_BACSU D-ribose pyranase OS=Bacillus subtilis (strain 168) GN=rbsD PE=1 SV=1	-50.1068	76	14.1	131	47		6		8	6	1.33333	20.5443	7.83333	1	6
c612	c612.a1	c612.a1.a1	sp|O31790|YMAD_BACSU Uncharacterized protein YmaD OS=Bacillus subtilis (strain 168) GN=ymaD PE=3 SV=1	-37.8414	41	16.2	150	46		5		9	6	1.5	30.6228	7.66667	1	6
c613	c613.a1	c613.a1.a1	sp|P42182|ERA_BACSU GTPase Era OS=Bacillus subtilis (strain 168) GN=era PE=1 SV=1	-41.5111	38	34	301	46		11		13	13	1	9	3.53846	1	6
c614	c614.a1	c614.a1.a1	sp|P52998|PANC_BACSU Pantothenate synthetase OS=Bacillus subtilis (strain 168) GN=panC PE=3 SV=1	-71.8753	79	31.9	286	46		15		17	9	1.88889	76.4264	5.11111	1	6
c615	c615.a1	c615.a1.a1	sp|P54389|YPIA_BACSU TPR repeat-containing protein YpiA OS=Bacillus subtilis (strain 168) GN=ypiA PE=3 SV=1	-74.0588	42	48.2	423	46		10		13	17	0.764706	4.81709	2.70588	1	6
c616	c616.a1	c616.a1.a1	sp|P54575|RIBC_BACSU Riboflavin biosynthesis protein RibC OS=Bacillus subtilis (strain 168) GN=ribC PE=3 SV=2	-71.5547	51	35.6	316	46		11		13	13	1	9	3.53846	1	6
c617	c617.a1	c617.a1.a1	sp|P08877|PTHP_BACSU Phosphocarrier protein HPr OS=Bacillus subtilis (strain 168) GN=ptsH PE=1 SV=3	-55.7308	88	9.1	88	46		7		10	4	2.5	315.228	11.5	1	6
c618	c618.a1	c618.a1.a1	sp|P31105|CHER_BACSU Chemotaxis protein methyltransferase OS=Bacillus subtilis (strain 168) GN=cheR PE=1 SV=4	-70.1539	50	29.9	256	46		12		14	15	0.933333	7.57696	3.06667	1	6
c619	c619.a1	c619.a1.a1	sp|O32035|YRRN_BACSU Uncharacterized protease YrrN OS=Bacillus subtilis (strain 168) GN=yrrN PE=3 SV=1	-82.0498	42	35	309	45		10		12	11	1.09091	11.3285	4.09091	1	6
c620	c620.a1	c620.a1.a1	sp|P37565|HSLO_BACSU 33 kDa chaperonin OS=Bacillus subtilis (strain 168) GN=hslO PE=1 SV=1	-68.6157	47	31.7	291	45		12		13	12	1.08333	11.1153	3.75	1	6
c621	c621.a1	c621.a1.a1	sp|P31080|LEXA_BACSU LexA repressor OS=Bacillus subtilis (strain 168) GN=lexA PE=1 SV=1	-43.4545	46	22.8	205	45		5		10	4	2.5	315.228	11.25	1	6
c622	c622.a1	c622.a1.a1	sp|P45744|DHBC_BACSU Isochorismate synthase DhbC OS=Bacillus subtilis (strain 168) GN=dhbC PE=1 SV=2	-64.249	45	43.3	398	45		9		13	19	0.684211	3.83293	2.36842	1	6
c623	c623.a1	c623.a1.a1	sp|P26908|RL21_BACSU 50S ribosomal protein L21 OS=Bacillus subtilis (strain 168) GN=rplU PE=1 SV=1	-37.4375	61	11.2	102	45		6		8	3	2.66667	463.159	15	1	6
c624	c624.a1	c624.a1.a1	sp|P37551|PURR_BACSU Pur operon repressor OS=Bacillus subtilis (strain 168) GN=purR PE=1 SV=1	-82.4875	48	31.1	285	45		11		13	12	1.08333	11.1153	3.75	1	6
c625	c625.a1	c625.a1.a1	sp|P55874|RL35_BACSU 50S ribosomal protein L35 OS=Bacillus subtilis (strain 168) GN=rpmI PE=1 SV=2	-37.8016	50	7.5	66	44		7		10	2	5	99999	22	1	6
c626	c626.a1	c626.a1.a1	sp|P12874|RS17_BACSU 30S ribosomal protein S17 OS=Bacillus subtilis (strain 168) GN=rpsQ PE=1 SV=3	-43.9307	69	10.1	87	44		10		13	3	4.33333	21543.3	14.6667	1	6
c627	c627.a1	c627.a1.a1	sp|P37954|UVRB_BACSU UvrABC system protein B OS=Bacillus subtilis (strain 168) GN=uvrB PE=1 SV=2	-48.3477	21	76.2	661	44		12		14	36	0.388889	1.44844	1.22222	1	6
c628	c628.a1	c628.a1.a1	sp|O34746|FABH1_BACSU 3-oxoacyl-[acyl-carrier-protein] synthase 3 protein 1 OS=Bacillus subtilis (strain 168) GN=fabHA PE=2 SV=1	-70.7627	52	33.6	312	44		11		14	15	0.933333	7.57696	2.93333	1	6
c629	c629.a1	c629.a1.a1	sp|P94421|YCLQ_BACSU Uncharacterized ABC transporter solute-binding protein YclQ OS=Bacillus subtilis (strain 168) GN=yclQ PE=1 SV=1	-70.0776	45	34.7	317	44		11		11	13	0.846154	6.01704	3.38462	1	6
c630	c630.a1	c630.a1.a1	sp|O34782|YVRD_BACSU Uncharacterized oxidoreductase YvrD OS=Bacillus subtilis (strain 168) GN=yvrD PE=3 SV=1	-58.2961	45	28.1	263	44		9		13	9	1.44444	26.8256	4.88889	1	6
c631	c631.a1	c631.a1.a1	sp|P94415|RAPC_BACSU Response regulator aspartate phosphatase C OS=Bacillus subtilis (strain 168) GN=rapC PE=3 SV=1	-86.2542	41	45.5	382	44		13		14	26	0.538462	2.45511	1.69231	1	6
c632	c632.a1	c632.a1.a1	sp|P94431|YCNI_BACSU Uncharacterized protein YcnI OS=Bacillus subtilis (strain 168) GN=ycnI PE=2 SV=1	-63.7376	56	22	204	44		7		11	4	2.75	561.341	11	1	6
c633	c633.a1	c633.a1.a1	sp|O32099|BZRD_BACSU Benzil reductase ((S)-benzoin forming) OS=Bacillus subtilis (strain 168) GN=yueD PE=3 SV=1	-65.1361	37	27	243	44		8		10	12	0.833333	5.81292	3.66667	1	6
c634	c634.a1	c634.a1.a1	sp|P39605|NFRA1_BACSU FMN reductase (NADPH) OS=Bacillus subtilis (strain 168) GN=nfrA1 PE=1 SV=1	-80.0296	51	28.2	249	44		10		13	11	1.18182	14.1991	4	1	6
c635	c635.a1	c635.a1.a1	sp|O31590|TRML_BACSU Putative tRNA (cytidine(34)-2'-O)-methyltransferase OS=Bacillus subtilis (strain 168) GN=cspR PE=3 SV=2	-51.0987	71	18.5	160	44		7		10	5	2	99	8.8	1	6
c636	c636.a1	c636.a1.a1	sp|P23447|FLIF_BACSU Flagellar M-ring protein OS=Bacillus subtilis (strain 168) GN=fliF PE=3 SV=2	-73.7349	35	59.2	536	43		11		12	17	0.705882	4.08022	2.52941	1	6
c637	c637.a1	c637.a1.a1	sp|O31534|HMOA_BACSU Heme-degrading monooxygenase HmoA OS=Bacillus subtilis (strain 168) GN=hmoA PE=1 SV=2	-39.0153	66	12.5	108	43		6		12	6	2	99	7.16667	1	6
c638	c638.a1	c638.a1.a1	sp|P39841|MANA3_BACSU Putative mannose-6-phosphate isomerase YvyI OS=Bacillus subtilis (strain 168) GN=yvyI PE=1 SV=1	-69.109	51	35.3	316	43		11		13	18	0.722222	4.275	2.38889	1	6
c639	c639.a1	c639.a1.a1	sp|P96591|YDAP_BACSU Putative thiamine pyrophosphate-containing protein YdaP OS=Bacillus subtilis (strain 168) GN=ydaP PE=2 SV=1	-78.2642	34	63	574	43		14		16	24	0.666667	3.64159	1.79167	1	6
c640	c640.a1	c640.a1.a1	sp|Q45614|WALK_BACSU Sensor histidine kinase WalK OS=Bacillus subtilis (strain 168) GN=walK PE=1 SV=1	-68.8214	22	69.9	611	43		9		10	31	0.322581	1.10175	1.3871	1	6
c641	c641.a1	c641.a1.a1	sp|P37524|NOC_BACSU Nucleoid occlusion protein OS=Bacillus subtilis (strain 168) GN=noc PE=1 SV=1	-54.5433	39	32.7	283	43		7		10	14	0.714286	4.17947	3.07143	1	6
c642	c642.a1	c642.a1.a1	sp|P39840|GALM_BACSU Aldose 1-epimerase OS=Bacillus subtilis (strain 168) GN=galM PE=1 SV=2	-57.6836	44	37.1	325	43		11		14	15	0.933333	7.57696	2.86667	1	6
c643	c643.a1	c643.a1.a1	sp|P71006|ALBF_BACSU Putative zinc protease AlbF OS=Bacillus subtilis (strain 168) GN=albF PE=2 SV=1	-64.2384	34	48.9	426	43		13		13	13	1	9	3.30769	1	6
c644	c644.a1	c644.a1.a1	sp|P50829|YPQE_BACSU Putative phosphotransferase enzyme IIA component YpqE OS=Bacillus subtilis (strain 168) GN=ypqE PE=3 SV=1	-56.2045	58	17.8	168	43		5		9	2	4.5	31621.8	21.5	1	6
c645	c645.a1	c645.a1.a1	sp|P16440|RISA_BACSU Riboflavin synthase OS=Bacillus subtilis (strain 168) GN=ribE PE=1 SV=2	-70.912	64	23.4	215	42		12		14	8	1.75	55.2341	5.25	1	6
c646	c646.a1	c646.a1.a1	sp|P39848|LYTD_BACSU Beta-N-acetylglucosaminidase OS=Bacillus subtilis (strain 168) GN=lytD PE=1 SV=1	-72.4528	18	95.4	880	42		10		11	40	0.275	0.883649	1.05	1	6
c647	c647.a1	c647.a1.a1	sp|O31611|YJBM_BACSU GTP pyrophosphokinase YjbM OS=Bacillus subtilis (strain 168) GN=yjbM PE=1 SV=1	-47.8204	49	24.6	211	42		9		13	12	1.08333	11.1153	3.5	1	6
c648	c648.a1	c648.a1.a1	sp|P37529|DCK_BACSU Deoxyadenosine/deoxycytidine kinase OS=Bacillus subtilis (strain 168) GN=dck PE=1 SV=1	-59.1864	42	25.3	217	42		8		9	9	1	9	4.66667	1	6
c649	c649.a1	c649.a1.a1	sp|O07001|YVDT_BACSU Uncharacterized HTH-type transcriptional regulator YvdT OS=Bacillus subtilis (strain 168) GN=yvdT PE=1 SV=1	-48.6043	36	22.1	194	42		7		8	10	0.8	5.30957	4.2	1	6
c650	c650.a1	c650.a1.a1	sp|O34968|YERB_BACSU Putative lipoprotein YerB OS=Bacillus subtilis (strain 168) GN=yerB PE=1 SV=1	-75.6477	31	36.9	331	42		9		9	15	0.6	2.98107	2.8	1	6
c651	c651.a1	c651.a1.a1	sp|O34640|YERI_BACSU Uncharacterized protein YerI OS=Bacillus subtilis (strain 168) GN=yerI PE=3 SV=1	-52.7058	35	39.2	336	42		10		12	15	0.8	5.30957	2.8	1	6
c652	c652.a1	c652.a1.a1	sp|P54380|SYGA_BACSU Glycine--tRNA ligase alpha subunit OS=Bacillus subtilis (strain 168) GN=glyQ PE=3 SV=1	-48.172	33	33.9	295	42		9		15	16	0.9375	7.65964	2.625	1	6
c653	c653.a1	c653.a1.a1	sp|P39765|PYRR_BACSU Bifunctional protein PyrR OS=Bacillus subtilis (strain 168) GN=pyrR PE=1 SV=2	-61.2789	57	20.2	181	42		10		10	10	1	9	4.2	1	6
c654	c654.a1	c654.a1.a1	sp|P94512|YSAA_BACSU Putative uncharacterized hydrolase YsaA OS=Bacillus subtilis (strain 168) GN=ysaA PE=3 SV=2	-60.969	54	29.5	260	42		10		12	11	1.09091	11.3285	3.81818	1	6
c655	c655.a1	c655.a1.a1	sp|O34885|YDIS_BACSU Type-2 restriction enzyme BsuMI component YdiS OS=Bacillus subtilis (strain 168) GN=ydiS PE=2 SV=1	-63.8932	49	39.9	343	42		13		14	14	1	9	3	1	6
c656	c656.a1	c656.a1.a1	sp|O35005|YTRF_BACSU ABC transporter permease YtrF OS=Bacillus subtilis (strain 168) GN=ytrF PE=2 SV=1	-64.1145	35	48.3	436	41		13		15	14	1.07143	10.7877	2.92857	1	6
c657	c657.a1	c657.a1.a1	sp|Q796Y8|BCP_BACSU Putative peroxiredoxin YgaF OS=Bacillus subtilis (strain 168) GN=ygaF PE=3 SV=1	-40.0621	54	18	157	41		7		9	10	0.9	6.94328	4.1	1	6
c658	c658.a1	c658.a1.a1	sp|O32091|PNCA_BACSU Uncharacterized isochorismatase family protein PncA OS=Bacillus subtilis (strain 168) GN=pncA PE=3 SV=1	-38.3223	54	20.4	183	41		7		10	7	1.42857	25.827	5.85714	1	6
c659	c659.a1	c659.a1.a1	sp|P37572|RADA_BACSU DNA repair protein RadA OS=Bacillus subtilis (strain 168) GN=radA PE=1 SV=1	-61.5139	32	49.4	458	41		11		11	20	0.55	2.54813	2.05	1	6
c660	c660.a1	c660.a1.a1	sp|P39587|YWBD_BACSU Putative ribosomal RNA large subunit methyltransferase YwbD OS=Bacillus subtilis (strain 168) GN=ywbD PE=3 SV=1	-57.9703	28	44.3	396	41		11		13	19	0.684211	3.83293	2.15789	1	6
c661	c661.a1	c661.a1.a1	sp|P42972|YCSN_BACSU Uncharacterized oxidoreductase YcsN OS=Bacillus subtilis (strain 168) GN=ycsN PE=3 SV=1	-52.6493	43	34	300	41		12		14	16	0.875	6.49894	2.5625	1	6
c662	c662.a1	c662.a1.a1	sp|O32022|YQZD_BACSU Uncharacterized protein YqzD OS=Bacillus subtilis (strain 168) GN=yqzD PE=4 SV=1	-49.8191	59	13.2	117	41		7		11	5	2.2	157.489	8.2	1	6
c663	c663.a1	c663.a1.a1	sp|P39820|PROB_BACSU Glutamate 5-kinase 1 OS=Bacillus subtilis (strain 168) GN=proB PE=1 SV=3	-45.8972	26	39.2	365	41		6		8	16	0.5	2.16228	2.5625	1	6
c664	c664.a1	c664.a1.a1	sp|O32220|COPA_BACSU Copper-exporting P-type ATPase A OS=Bacillus subtilis (strain 168) GN=copA PE=1 SV=2	-89.5941	32	85.7	802	41		17		21	20	1.05	10.2202	2.05	1	4
c665	c665.a1	c665.a1.a1	sp|P45693|SP5S_BACSU Stage V sporulation protein S OS=Bacillus subtilis (strain 168) GN=spoVS PE=1 SV=1	-58.7321	70	8.7	86	41		5		8	2	4	9999	20.5	1	6
c666	c666.a1	c666.a1.a1	sp|P37944|AROK_BACSU Shikimate kinase OS=Bacillus subtilis (strain 168) GN=aroK PE=3 SV=2	-41.8223	56	21.8	186	41		9		14	11	1.27273	17.7382	3.72727	1	6
c667	c667.a1	c667.a1.a1	sp|O34522|TRMB_BACSU tRNA (guanine-N(7)-)-methyltransferase OS=Bacillus subtilis (strain 168) GN=trmB PE=1 SV=1	-65.8856	53	24.4	213	41		9		12	12	1	9	3.41667	1	6
c668	c668.a1	c668.a1.a1	sp|P42435|NASD_BACSU Nitrite reductase [NAD(P)H] OS=Bacillus subtilis (strain 168) GN=nasD PE=2 SV=1	-71.6123	24	88.3	805	40		13		15	46	0.326087	1.11879	0.869565	1	6
c669	c669.a1	c669.a1.a1	sp|P96499|YVHJ_BACSU Putative transcriptional regulator YvhJ OS=Bacillus subtilis (strain 168) GN=yvhJ PE=1 SV=1	-66.5491	31	43.1	391	40		10		11	14	0.785714	5.1054	2.85714	1	6
c670	c670.a1	c670.a1.a1	sp|O07581|YHDL_BACSU Probable anti-sigma-M factor YhdL OS=Bacillus subtilis (strain 168) GN=yhdL PE=1 SV=1	-50.9092	35	40.5	358	40		9		11	15	0.733333	4.4117	2.66667	1	6
c671	c671.a1	c671.a1.a1	sp|P80871|GS14_BACSU General stress protein 14 OS=Bacillus subtilis (strain 168) GN=ywrO PE=1 SV=2	-54.5254	48	19.9	175	38	35	8	7	10	11	0.909091	7.11131	3.45455	1	6
c671	c671.a2	c671.a2.a1	sp|P96674|YDEQ_BACSU Uncharacterized NAD(P)H oxidoreductase YdeQ OS=Bacillus subtilis (strain 168) GN=ydeQ PE=3 SV=1	-15.5935	16	22.7	197	5	2	2	1	2	9	0.222222	0.668101	0.555556	1	4
c672	c672.a1	c672.a1.a1	sp|P24072|CHEY_BACSU Chemotaxis protein CheY OS=Bacillus subtilis (strain 168) GN=cheY PE=1 SV=3	-57.5995	74	13.2	120	40		8		12	3	4	9999	13.3333	1	6
c673	c673.a1	c673.a1.a1	sp|O07615|YHFP_BACSU Putative quinone oxidoreductase YhfP OS=Bacillus subtilis (strain 168) GN=yhfP PE=1 SV=1	-68.1004	65	34.6	330	40		13		14	17	0.823529	5.66085	2.35294	1	6
c674	c674.a1	c674.a1.a1	sp|P31112|HEPS1_BACSU Heptaprenyl diphosphate synthase component 1 OS=Bacillus subtilis (strain 168) GN=hepS PE=1 SV=1	-54.8316	32	29	251	40		7		9	11	0.818182	5.57933	3.63636	1	6
c675	c675.a1	c675.a1.a1	sp|O34784|YOBI_BACSU Uncharacterized membrane protein YobI OS=Bacillus subtilis (strain 168) GN=yobI PE=4 SV=1	-49.964	17	140.4	1201	40		16		16	66	0.242424	0.747528	0.606061	1	6
c676	c676.a1	c676.a1.a1	sp|P80870|GS13_BACSU General stress protein 13 OS=Bacillus subtilis (strain 168) GN=yugI PE=1 SV=3	-54.5891	52	14.2	130	39		6		8	5	1.6	38.8107	7.8	1	6
c677	c677.a1	c677.a1.a1	sp|O34872|YTIB_BACSU Putative carbonic anhydrase YtiB OS=Bacillus subtilis (strain 168) GN=ytiB PE=3 SV=1	-45.3267	45	21	187	39		8		11	8	1.375	22.7137	4.875	1	6
c678	c678.a1	c678.a1.a1	sp|P25813|RSMG_BACSU Ribosomal RNA small subunit methyltransferase G OS=Bacillus subtilis (strain 168) GN=rsmG PE=1 SV=1	-53.0975	45	26.9	239	39		9		10	11	0.909091	7.11131	3.54545	1	6
c679	c679.a1	c679.a1.a1	sp|O34484|MAP12_BACSU Methionine aminopeptidase 2 OS=Bacillus subtilis (strain 168) GN=mapB PE=1 SV=1	-74.2475	60	27.1	249	39		10		14	11	1.27273	17.7382	3.54545	1	6
c680	c680.a1	c680.a1.a1	sp|P49778|EFP_BACSU Elongation factor P OS=Bacillus subtilis (strain 168) GN=efp PE=3 SV=2	-57.0846	39	20.4	185	39		9		10	4	2.5	315.228	9.75	1	6
c681	c681.a1	c681.a1.a1	sp|O07617|PHOE_BACSU Uncharacterized phosphatase PhoE OS=Bacillus subtilis (strain 168) GN=phoE PE=3 SV=1	-74.2909	73	21.9	193	39		10		11	11	1	9	3.54545	1	6
c682	c682.a1	c682.a1.a1	sp|P54473|ISPH_BACSU 4-hydroxy-3-methylbut-2-enyl diphosphate reductase OS=Bacillus subtilis (strain 168) GN=ispH PE=3 SV=2	-62.5527	52	34.9	314	39		9		11	14	0.785714	5.1054	2.78571	1	6
c683	c683.a1	c683.a1.a1	sp|P23448|FLIG_BACSU Flagellar motor switch protein FliG OS=Bacillus subtilis (strain 168) GN=fliG PE=3 SV=1	-40.1709	24	38.1	338	39		7		10	13	0.769231	4.87802	3	1	6
c684	c684.a1	c684.a1.a1	sp|O34441|YLOC_BACSU UPF0701 protein YloC OS=Bacillus subtilis (strain 168) GN=yloC PE=3 SV=1	-49.9466	38	33.5	291	39		12		13	19	0.684211	3.83293	2.05263	1	6
c685	c685.a1	c685.a1.a1	sp|Q02169|MAF_BACSU Septum formation protein Maf OS=Bacillus subtilis (strain 168) GN=maf PE=1 SV=1	-51.4931	37	21.2	189	39		7		10	8	1.25	16.7828	4.875	1	6
c686	c686.a1	c686.a1.a1	sp|P32959|PBPE_BACSU Penicillin-binding protein 4* OS=Bacillus subtilis (strain 168) GN=pbpE PE=1 SV=1	-64.2461	27	51.3	451	39		8		8	20	0.4	1.51189	1.95	1	6
c687	c687.a1	c687.a1.a1	sp|P94364|CYDA_BACSU Cytochrome bd ubiquinol oxidase subunit 1 OS=Bacillus subtilis (strain 168) GN=cydA PE=3 SV=1	-56.8599	22	52.2	468	39		8		10	6	1.66667	45.4159	6.5	1	6
c688	c688.a1	c688.a1.a1	sp|P42982|BSHA_BACSU N-acetyl-alpha-D-glucosaminyl L-malate synthase OS=Bacillus subtilis (strain 168) GN=bshA PE=1 SV=2	-75.5899	50	41.9	377	39		12		13	18	0.722222	4.275	2.16667	1	6
c689	c689.a1	c689.a1.a1	sp|Q08788|SRFAD_BACSU Surfactin synthase thioesterase subunit OS=Bacillus subtilis (strain 168) GN=srfAD PE=1 SV=3	-55.9425	46	27.5	242	39		6		10	5	2	99	7.8	1	6
c690	c690.a1	c690.a1.a1	sp|P21476|RS19_BACSU 30S ribosomal protein S19 OS=Bacillus subtilis (strain 168) GN=rpsS PE=1 SV=3	-46.9531	60	10.5	92	38		8		15	4	3.75	5622.41	9.5	1	6
c691	c691.a1	c691.a1.a1	sp|P28820|PABB_BACSU Aminodeoxychorismate synthase component 1 OS=Bacillus subtilis (strain 168) GN=pabB PE=1 SV=1	-48.4286	25	53.1	470	38		9		11	15	0.733333	4.4117	2.53333	1	6
c692	c692.a1	c692.a1.a1	sp|P50843|KDUI_BACSU 4-deoxy-L-threo-5-hexosulose-uronate ketol-isomerase OS=Bacillus subtilis (strain 168) GN=kduI PE=2 SV=1	-53.9387	47	31	275	38		10		13	16	0.8125	5.49382	2.375	1	6
c693	c693.a1	c693.a1.a1	sp|P12048|PUR9_BACSU Bifunctional purine biosynthesis protein PurH OS=Bacillus subtilis (strain 168) GN=purH PE=3 SV=2	-65.1594	41	55.6	512	38		12		14	24	0.583333	2.83119	1.58333	1	6
c694	c694.a1	c694.a1.a1	sp|P54947|YXEH_BACSU Putative phosphatase YxeH OS=Bacillus subtilis (strain 168) GN=yxeH PE=3 SV=1	-48.5826	50	30.1	270	38		8		11	4	2.75	561.341	9.5	1	6
c695	c695.a1	c695.a1.a1	sp|P54464|YQEY_BACSU Uncharacterized protein YqeY OS=Bacillus subtilis (strain 168) GN=yqeY PE=1 SV=1	-64.6861	67	16.7	148	38		12		14	6	2.33333	214.443	6.33333	1	6
c696	c696.a1	c696.a1.a1	sp|O05265|YULF_BACSU Uncharacterized oxidoreductase YulF OS=Bacillus subtilis (strain 168) GN=yulF PE=3 SV=2	-51.8346	57	36.4	328	38		10		11	11	1	9	3.45455	1	6
c697	c697.a1	c697.a1.a1	sp|P37556|YABN_BACSU Uncharacterized protein YabN OS=Bacillus subtilis (strain 168) GN=yabN PE=4 SV=1	-57.1816	28	56	489	38		12		15	22	0.681818	3.80638	1.72727	1	6
c698	c698.a1	c698.a1.a1	sp|Q45495|DEF2_BACSU Peptide deformylase 2 OS=Bacillus subtilis (strain 168) GN=defB PE=1 SV=1	-51.1904	51	20.6	184	37		10		12	11	1.09091	11.3285	3.36364	1	6
c699	c699.a1	c699.a1.a1	sp|P39131|MNAA_BACSU UDP-N-acetylglucosamine 2-epimerase OS=Bacillus subtilis (strain 168) GN=mnaA PE=1 SV=1	-53.681	34	42.5	380	37		10		11	22	0.5	2.16228	1.68182	1	6
c700	c700.a1	c700.a1.a1	sp|O34394|YJJA_BACSU Uncharacterized protein YjjA OS=Bacillus subtilis (strain 168) GN=yjjA PE=4 SV=1	-45.3288	30	29.7	270	37		7		9	16	0.5625	2.65174	2.3125	1	6
c701	c701.a1	c701.a1.a1	sp|O34353|YDJN_BACSU Uncharacterized protein YdjN OS=Bacillus subtilis (strain 168) GN=ydjN PE=3 SV=1	-58.1538	38	39.6	348	37		10		11	17	0.647059	3.43669	2.17647	1	6
c702	c702.a1	c702.a1.a1	sp|O32037|TCDA_BACSU tRNA threonylcarbamoyladenosine dehydratase OS=Bacillus subtilis (strain 168) GN=tcdA PE=3 SV=3	-52.6222	46	28	254	37		8		10	10	1	9	3.7	1	6
c703	c703.a1	c703.a1.a1	sp|O35014|YKUI_BACSU Uncharacterized EAL-domain containing protein YkuI OS=Bacillus subtilis (strain 168) GN=ykuI PE=1 SV=1	-81.3836	43	47.8	407	37		13		13	16	0.8125	5.49382	2.3125	1	6
c704	c704.a1	c704.a1.a1	sp|P54154|MSRA_BACSU Peptide methionine sulfoxide reductase MsrA OS=Bacillus subtilis (strain 168) GN=msrA PE=1 SV=1	-62.7066	60	20.1	177	37		7		9	10	0.9	6.94328	3.7	1	6
c705	c705.a1	c705.a1.a1	sp|O34949|YKOM_BACSU Uncharacterized HTH-type transcriptional regulator YkoM OS=Bacillus subtilis (strain 168) GN=ykoM PE=3 SV=1	-57.4114	70	17.8	154	37		9		10	9	1.11111	11.9155	4.11111	1	6
c706	c706.a1	c706.a1.a1	sp|P54453|YQEH_BACSU Uncharacterized protein YqeH OS=Bacillus subtilis (strain 168) GN=yqeH PE=1 SV=1	-50.9523	40	40.9	366	37		10		12	15	0.8	5.30957	2.46667	1	6
c707	c707.a1	c707.a1.a1	sp|O34600|NRNA_BACSU Bifunctional oligoribonuclease and PAP phosphatase NrnA OS=Bacillus subtilis (strain 168) GN=nrnA PE=1 SV=1	-47.4196	33	35	313	37		7		9	10	0.9	6.94328	3.7	1	6
c708	c708.a1	c708.a1.a1	sp|P54570|ADPP_BACSU ADP-ribose pyrophosphatase OS=Bacillus subtilis (strain 168) GN=nudF PE=1 SV=1	-56.3316	53	20.9	185	37		10		11	7	1.57143	36.2759	5.28571	1	6
c709	c709.a1	c709.a1.a1	sp|O31847|YOZO_BACSU Uncharacterized protein YozO OS=Bacillus subtilis (strain 168) GN=yozO PE=4 SV=1	-41.5402	64	13.1	114	37		8		10	6	1.66667	45.4159	6.16667	1	6
c710	c710.a1	c710.a1.a1	sp|P39156|YWLF_BACSU Putative sugar phosphate isomerase YwlF OS=Bacillus subtilis (strain 168) GN=ywlF PE=2 SV=1	-42.981	56	16.1	149	36		8		11	7	1.57143	36.2759	5.14286	1	6
c711	c711.a1	c711.a1.a1	sp|O34599|ISCS1_BACSU Putative cysteine desulfurase IscS 1 OS=Bacillus subtilis (strain 168) GN=iscS1 PE=3 SV=2	-49.5281	33	41.1	379	36		11		14	11	1.27273	17.7382	3.27273	1	6
c712	c712.a1	c712.a1.a1	sp|P12875|RL14_BACSU 50S ribosomal protein L14 OS=Bacillus subtilis (strain 168) GN=rplN PE=1 SV=1	-44.6208	47	13.1	122	36		7		9	5	1.8	62.0957	7.2	1	6
c713	c713.a1	c713.a1.a1	sp|O34990|PURU_BACSU Formyltetrahydrofolate deformylase OS=Bacillus subtilis (strain 168) GN=purU PE=3 SV=2	-57.3736	50	34.4	300	36		10		13	9	1.44444	26.8256	4	1	6
c714	c714.a1	c714.a1.a1	sp|O34305|YTOQ_BACSU Uncharacterized protein YtoQ OS=Bacillus subtilis (strain 168) GN=ytoQ PE=4 SV=1	-44.6587	72	16.7	148	36		8		10	9	1.11111	11.9155	4	1	6
c715	c715.a1	c715.a1.a1	sp|P71086|PERR_BACSU Peroxide operon regulator OS=Bacillus subtilis (strain 168) GN=perR PE=1 SV=1	-66.0028	67	16.3	145	36		8		13	5	2.6	397.107	7.2	1	6
c716	c716.a1	c716.a1.a1	sp|P94367|CYDD_BACSU ATP-binding/permease protein CydD OS=Bacillus subtilis (strain 168) GN=cydD PE=3 SV=1	-63.4693	33	64.4	575	36		11		12	19	0.631579	3.28133	1.89474	1	6
c717	c717.a1	c717.a1.a1	sp|P54383|ISPA_BACSU Farnesyl diphosphate synthase OS=Bacillus subtilis (strain 168) GN=ispA PE=3 SV=2	-69.9896	32	32.4	296	36		7		8	14	0.571429	2.72759	2.57143	1	6
c718	c718.a1	c718.a1.a1	sp|P96722|YWQJ_BACSU Putative ribonuclease YwqJ OS=Bacillus subtilis (strain 168) GN=ywqJ PE=1 SV=1	-62.2456	30	66.5	602	35		11		11	25	0.44	1.75423	1.4	1	6
c719	c719.a1	c719.a1.a1	sp|O31710|YKNX_BACSU Putative efflux system component YknX OS=Bacillus subtilis (strain 168) GN=yknX PE=1 SV=1	-70.5145	44	41.6	377	35		10		11	15	0.733333	4.4117	2.33333	1	6
c720	c720.a1	c720.a1.a1	sp|P21885|SPEA_BACSU Arginine decarboxylase OS=Bacillus subtilis (strain 168) GN=speA PE=1 SV=2	-55.8816	28	53.5	490	35		10		12	12	1	9	2.91667	1	6
c721	c721.a1	c721.a1.a1	sp|P17903|RSBV_BACSU Anti-sigma-B factor antagonist OS=Bacillus subtilis (strain 168) GN=rsbV PE=1 SV=1	-41.8549	68	11.9	109	35		7		10	6	1.66667	45.4159	5.83333	1	6
c722	c722.a1	c722.a1.a1	sp|O34629|YERH_BACSU Uncharacterized lipoprotein YerH OS=Bacillus subtilis (strain 168) GN=yerH PE=3 SV=1	-67.6551	44	44.4	396	35		11		12	18	0.666667	3.64159	1.94444	1	6
c723	c723.a1	c723.a1.a1	sp|P17585|AADK_BACSU Aminoglycoside 6-adenylyltransferase OS=Bacillus subtilis (strain 168) GN=aadK PE=1 SV=1	-44.5388	39	33.8	284	35		8		9	15	0.6	2.98107	2.33333	1	6
c724	c724.a1	c724.a1.a1	sp|O31545|YFJO_BACSU Uncharacterized RNA methyltransferase YfjO OS=Bacillus subtilis (strain 168) GN=yfjO PE=3 SV=1	-52.5237	30	52	466	35		10		12	21	0.571429	2.72759	1.66667	1	6
c725	c725.a1	c725.a1.a1	sp|O06477|YFMS_BACSU Putative sensory transducer protein YfmS OS=Bacillus subtilis (strain 168) GN=yfmS PE=2 SV=1	-54.6511	41	30.2	286	35		8		9	12	0.75	4.62341	2.91667	1	6
c726	c726.a1	c726.a1.a1	sp|P35160|RESA_BACSU Thiol-disulfide oxidoreductase ResA OS=Bacillus subtilis (strain 168) GN=resA PE=1 SV=2	-65.6065	45	19.9	179	35		7		10	9	1.11111	11.9155	3.88889	1	6
c727	c727.a1	c727.a1.a1	sp|P39597|EFEN_BACSU Probable deferrochelatase/peroxidase EfeN OS=Bacillus subtilis (strain 168) GN=efeN PE=1 SV=1	-54.255	31	45.6	416	34		10		11	18	0.611111	3.08424	1.88889	1	6
c728	c728.a1	c728.a1.a1	sp|O34717|FADH_BACSU Probable 2,4-dienoyl-CoA reductase OS=Bacillus subtilis (strain 168) GN=fadH PE=2 SV=1	-43.7937	30	27	254	34		8		9	11	0.818182	5.57933	3.09091	1	6
c729	c729.a1	c729.a1.a1	sp|P35137|PPIB_BACSU Peptidyl-prolyl cis-trans isomerase B OS=Bacillus subtilis (strain 168) GN=ppiB PE=1 SV=1	-50.5936	97	15.2	143	34		7		13	7	1.85714	70.9686	4.85714	1	6
c730	c730.a1	c730.a1.a1	sp|P20277|RL17_BACSU 50S ribosomal protein L17 OS=Bacillus subtilis (strain 168) GN=rplQ PE=1 SV=2	-34.478	28	13.7	120	34		4		6	5	1.2	14.8489	6.8	1	6
c731	c731.a1	c731.a1.a1	sp|Q797B3|LTAS1_BACSU Lipoteichoic acid synthase 1 OS=Bacillus subtilis (strain 168) GN=ltaS1 PE=1 SV=1	-59.9339	23	73.2	639	34		9		9	22	0.409091	1.56502	1.54545	1	6
c732	c732.a1	c732.a1.a1	sp|P42924|RL23_BACSU 50S ribosomal protein L23 OS=Bacillus subtilis (strain 168) GN=rplW PE=1 SV=2	-40.9163	43	10.9	95	34		9		12	5	2.4	250.189	6.8	1	6
c733	c733.a1	c733.a1.a1	sp|O34659|CDAR_BACSU CdaA regulatory protein CdaR OS=Bacillus subtilis (strain 168) GN=cdaR PE=1 SV=2	-57.1297	29	52.8	483	34		8		9	22	0.409091	1.56502	1.54545	1	6
c734	c734.a1	c734.a1.a1	sp|O06972|YVCI_BACSU Uncharacterized Nudix hydrolase YvcI OS=Bacillus subtilis (strain 168) GN=yvcI PE=3 SV=1	-43.5086	40	18.1	158	34		6		8	7	1.14286	12.895	4.85714	1	6
c735	c735.a1	c735.a1.a1	sp|O31775|YMDB_BACSU Uncharacterized protein ymdB OS=Bacillus subtilis (strain 168) GN=ymdB PE=1 SV=2	-56.2241	46	29.2	264	34		10		11	14	0.785714	5.1054	2.42857	1	6
c736	c736.a1	c736.a1.a1	sp|P23453|FLIM_BACSU Flagellar motor switch protein FliM OS=Bacillus subtilis (strain 168) GN=fliM PE=1 SV=1	-37.4416	41	37.4	332	34		8		10	11	0.909091	7.11131	3.09091	1	6
c737	c737.a1	c737.a1.a1	sp|P70948|YITV_BACSU Putative esterase YitV OS=Bacillus subtilis (strain 168) GN=yitV PE=4 SV=2	-52.8383	50	29	255	34		8		9	11	0.818182	5.57933	3.09091	1	6
c738	c738.a1	c738.a1.a1	sp|P55339|ECSA_BACSU ABC-type transporter ATP-binding protein EcsA OS=Bacillus subtilis (strain 168) GN=ecsA PE=1 SV=1	-48.7262	42	27.6	247	34		9		12	8	1.5	30.6228	4.25	1	6
c739	c739.a1	c739.a1.a1	sp|P39644|BACG_BACSU NADPH-dependent reductase BacG OS=Bacillus subtilis (strain 168) GN=bacG PE=1 SV=1	-53.2573	53	27.9	259	34		8		11	9	1.22222	15.681	3.77778	1	6
c740	c740.a1	c740.a1.a1	sp|P70999|SPEB_BACSU Agmatinase OS=Bacillus subtilis (strain 168) GN=speB PE=1 SV=1	-54.6079	31	32.3	290	34		7		10	14	0.714286	4.17947	2.42857	1	6
c741	c741.a1	c741.a1.a1	sp|O32065|YTZB_BACSU Uncharacterized protein YtzB OS=Bacillus subtilis (strain 168) GN=ytzB PE=4 SV=1	-43.9618	65	11.6	105	34		5		7	4	1.75	55.2341	8.5	1	6
c742	c742.a1	c742.a1.a1	sp|Q03223|RL31_BACSU 50S ribosomal protein L31 OS=Bacillus subtilis (strain 168) GN=rpmE PE=1 SV=1	-36.8452	77	7.4	66	33		6		7	3	2.33333	214.443	11	1	6
c743	c743.a1	c743.a1.a1	sp|Q06753|YACO_BACSU Putative TrmH family tRNA/rRNA methyltransferase YacO OS=Bacillus subtilis (strain 168) GN=yacO PE=3 SV=2	-45.1906	40	27.4	249	33		10		10	11	0.909091	7.11131	3	1	6
c744	c744.a1	c744.a1.a1	sp|P05657|RL27_BACSU 50S ribosomal protein L27 OS=Bacillus subtilis (strain 168) GN=rpmA PE=1 SV=1	-39.1315	54	10.3	94	33		8		9	5	1.8	62.0957	6.6	1	6
c745	c745.a1	c745.a1.a1	sp|P11044|TYSY2_BACSU Thymidylate synthase 2 OS=Bacillus subtilis (strain 168) GN=thyA2 PE=1 SV=1	-39.2415	31	30.4	264	33		7		8	10	0.8	5.30957	3.3	1	6
c746	c746.a1	c746.a1.a1	sp|P12873|RL29_BACSU 50S ribosomal protein L29 OS=Bacillus subtilis (strain 168) GN=rpmC PE=1 SV=1	-35.0247	62	7.6	66	33		6		9	3	3	999	11	1	6
c747	c747.a1	c747.a1.a1	sp|O06967|BMRA_BACSU Multidrug resistance ABC transporter ATP-binding/permease protein BmrA OS=Bacillus subtilis (strain 168) GN=bmrA PE=1 SV=1	-48.7452	17	64.4	589	32	24	8	7	9	29	0.310345	1.04336	1.10345	1	6
c747	c747.a2	c747.a2.a1	sp|P45861|YWJA_BACSU Uncharacterized ABC transporter ATP-binding protein YwjA OS=Bacillus subtilis (strain 168) GN=ywjA PE=3 SV=1	-9.33536	3	64.4	575	9	1	2	1	2	23	0.0869565	0.221677	0.391304	1	6
c748	c748.a1	c748.a1.a1	sp|Q04805|YMXG_BACSU Uncharacterized zinc protease YmxG OS=Bacillus subtilis (strain 168) GN=ymxG PE=3 SV=3	-47.5387	28	45.9	409	33		8		9	19	0.473684	1.97635	1.73684	1	6
c749	c749.a1	c749.a1.a1	sp|P40779|YTXG_BACSU UPF0478 protein YtxG OS=Bacillus subtilis (strain 168) GN=ytxG PE=3 SV=2	-46.2864	65	15.4	140	33		9		11	6	1.83333	67.1292	5.5	1	6
c750	c750.a1	c750.a1.a1	sp|O34309|PPS_BACSU Putative phosphoenolpyruvate synthase OS=Bacillus subtilis (strain 168) GN=pps PE=3 SV=1	-65.3155	19	97	866	33		11		11	41	0.268293	0.854781	0.804878	1	6
c751	c751.a1	c751.a1.a1	sp|O34328|KGUA_BACSU Guanylate kinase OS=Bacillus subtilis (strain 168) GN=gmk PE=3 SV=2	-47.984	51	23.1	204	33		8		8	9	0.888889	6.74264	3.66667	1	6
c752	c752.a1	c752.a1.a1	sp|P23452|FLIL_BACSU Flagellar protein FliL OS=Bacillus subtilis (strain 168) GN=fliL PE=3 SV=1	-44.7735	63	15.5	140	33		8		8	4	2	99	8.25	1	6
c753	c753.a1	c753.a1.a1	sp|P54170|YPHP_BACSU UPF0403 protein YphP OS=Bacillus subtilis (strain 168) GN=yphP PE=1 SV=1	-50.6707	78	15.8	144	33		8		13	10	1.3	18.9526	3.3	1	6
c754	c754.a1	c754.a1.a1	sp|P54421|LYTE_BACSU Probable peptidoglycan endopeptidase LytE OS=Bacillus subtilis (strain 168) GN=lytE PE=1 SV=1	-54.266	28	35.3	334	33		10		11	15	0.733333	4.4117	2.2	1	6
c755	c755.a1	c755.a1.a1	sp|P37552|RIDA_BACSU 2-iminobutanoate/2-iminopropanoate deaminase OS=Bacillus subtilis (strain 168) GN=yabJ PE=1 SV=3	-42.4348	56	13.6	125	33		5		7	3	2.33333	214.443	11	1	6
c756	c756.a1	c756.a1.a1	sp|P42973|BGLA_BACSU Aryl-phospho-beta-D-glucosidase BglA OS=Bacillus subtilis (strain 168) GN=bglA PE=1 SV=1	-58.1283	36	54.7	479	33		10		10	14	0.714286	4.17947	2.35714	1	6
c757	c757.a1	c757.a1.a1	sp|O31657|HTPX_BACSU Protease HtpX homolog OS=Bacillus subtilis (strain 168) GN=htpX PE=3 SV=1	-55.2027	20	32.8	298	32		7		8	6	1.33333	20.5443	5.33333	1	6
c758	c758.a1	c758.a1.a1	sp|P06629|YWJG_BACSU Uncharacterized protein YwjG OS=Bacillus subtilis (strain 168) GN=ywjG PE=4 SV=1	-36.1535	39	19	173	32		5		6	9	0.666667	3.64159	3.55556	1	6
c759	c759.a1	c759.a1.a1	sp|O31727|YLME_BACSU UPF0001 protein YlmE OS=Bacillus subtilis (strain 168) GN=ylmE PE=3 SV=1	-39.016	33	25.6	230	32		6		8	6	1.33333	20.5443	5.33333	1	6
c760	c760.a1	c760.a1.a1	sp|P54167|META_BACSU Homoserine O-succinyltransferase OS=Bacillus subtilis (strain 168) GN=metA PE=3 SV=3	-41.3607	32	35.3	301	32		7		10	14	0.714286	4.17947	2.28571	1	6
c761	c761.a1	c761.a1.a1	sp|P37541|YAAT_BACSU Stage 0 sporulation protein YaaT OS=Bacillus subtilis (strain 168) GN=yaaT PE=3 SV=1	-45.0671	38	31.1	275	32		8		9	16	0.5625	2.65174	2	1	6
c762	c762.a1	c762.a1.a1	sp|O34841|YOEB_BACSU Uncharacterized protein YoeB OS=Bacillus subtilis (strain 168) GN=yoeB PE=1 SV=2	-35.2557	40	20	181	32		7		10	9	1.11111	11.9155	3.55556	1	6
c763	c763.a1	c763.a1.a1	sp|C0SP95|YCNJ_BACSU Copper transport protein YcnJ OS=Bacillus subtilis (strain 168) GN=ycnJ PE=1 SV=1	-54.4868	23	59.7	541	32		7		8	21	0.380952	1.4041	1.52381	1	6
c764	c764.a1	c764.a1.a1	sp|P40739|PTV3B_BACSU PTS system beta-glucoside-specific EIIBCA component OS=Bacillus subtilis (strain 168) GN=bglP PE=3 SV=2	-61.1864	20	64.3	609	32		10		12	13	0.923077	7.37678	2.46154	1	6
c765	c765.a1	c765.a1.a1	sp|P54519|YQHY_BACSU Uncharacterized protein YqhY OS=Bacillus subtilis (strain 168) GN=yqhY PE=3 SV=2	-41.4347	41	14.6	135	32		5		9	4	2.25	176.828	8	1	6
c766	c766.a1	c766.a1.a1	sp|O06986|YVDD_BACSU LOG family protein YvdD OS=Bacillus subtilis (strain 168) GN=yvdD PE=1 SV=1	-45.4684	42	21	191	32		7		8	5	1.6	38.8107	6.4	1	6
c767	c767.a1	c767.a1.a1	sp|O31937|YOPA_BACSU SPBc2 prophage-derived uncharacterized protein YopA OS=Bacillus subtilis (strain 168) GN=yopA PE=4 SV=1	-28.2056	18	50.7	438	32		7		7	20	0.35	1.23872	1.6	1	6
c768	c768.a1	c768.a1.a1	sp|P46912|QCRB_BACSU Menaquinol-cytochrome c reductase cytochrome b subunit OS=Bacillus subtilis (strain 168) GN=qcrB PE=1 SV=1	-31.392	31	25.4	224	32		6		9	7	1.28571	18.307	4.57143	1	6
c769	c769.a1	c769.a1.a1	sp|O07607|YHFI_BACSU Probable metallo-hydrolase YhfI OS=Bacillus subtilis (strain 168) GN=yhfI PE=3 SV=1	-55.3485	61	26.4	244	32		7		10	7	1.42857	25.827	4.57143	1	6
c770	c770.a1	c770.a1.a1	sp|P37470|PTH_BACSU Peptidyl-tRNA hydrolase OS=Bacillus subtilis (strain 168) GN=spoVC PE=3 SV=1	-30.0494	38	20.8	188	32		6		7	10	0.7	4.01187	3.2	1	6
c771	c771.a1	c771.a1.a1	sp|P24469|C550_BACSU Cytochrome c-550 OS=Bacillus subtilis (strain 168) GN=cccA PE=1 SV=1	-49.5301	71	12.7	120	31		7		11	5	2.2	157.489	6.2	1	6
c772	c772.a1	c772.a1.a1	sp|P39805|LICT_BACSU Transcription antiterminator LicT OS=Bacillus subtilis (strain 168) GN=licT PE=1 SV=1	-44.3583	27	32.2	277	31		8		8	10	0.8	5.30957	3.1	1	6
c773	c773.a1	c773.a1.a1	sp|P46899|RL18_BACSU 50S ribosomal protein L18 OS=Bacillus subtilis (strain 168) GN=rplR PE=1 SV=1	-46.184	65	12.9	120	31		8		8	4	2	99	7.75	1	6
c774	c774.a1	c774.a1.a1	sp|O34592|YDJP_BACSU AB hydrolase superfamily protein YdjP OS=Bacillus subtilis (strain 168) GN=ydjP PE=2 SV=1	-43.1977	33	30.4	271	31		9		10	7	1.42857	25.827	4.42857	1	6
c775	c775.a1	c775.a1.a1	sp|P55910|LCTP_BACSU L-lactate permease OS=Bacillus subtilis (strain 168) GN=lctP PE=2 SV=3	-49.9142	16	57.5	541	31		8		12	9	1.33333	20.5443	3.44444	1	6
c776	c776.a1	c776.a1.a1	sp|O31803|YNCM_BACSU Uncharacterized protein YncM OS=Bacillus subtilis (strain 168) GN=yncM PE=1 SV=1	-46.4832	53	26.5	250	31		9		9	14	0.642857	3.39397	2.21429	1	6
c777	c777.a1	c777.a1.a1	sp|P96648|YDDK_BACSU Uncharacterized protein YddK OS=Bacillus subtilis (strain 168) GN=yddK PE=4 SV=1	-54.305	35	31.2	266	31		9		9	10	0.9	6.94328	3.1	1	6
c778	c778.a1	c778.a1.a1	sp|O32159|YURR_BACSU Uncharacterized oxidoreductase YurR OS=Bacillus subtilis (strain 168) GN=yurR PE=3 SV=1	-33.5774	17	39.3	372	31		4		5	15	0.333333	1.15443	2.06667	1	6
c779	c779.a1	c779.a1.a1	sp|O06475|YFMQ_BACSU Uncharacterized protein YfmQ OS=Bacillus subtilis (strain 168) GN=yfmQ PE=4 SV=1	-45.6384	54	16.8	148	31		7		8	9	0.888889	6.74264	3.44444	1	6
c780	c780.a1	c780.a1.a1	sp|O07595|NPD_BACSU NAD-dependent protein deacetylase OS=Bacillus subtilis (strain 168) GN=cobB PE=3 SV=1	-58.709	56	27.3	247	31		9		12	13	0.923077	7.37678	2.38462	1	6
c781	c781.a1	c781.a1.a1	sp|P39067|ACUC_BACSU Acetoin utilization protein AcuC OS=Bacillus subtilis (strain 168) GN=acuC PE=3 SV=1	-39.3953	25	42.9	387	31		6		8	9	0.888889	6.74264	3.44444	1	6
c782	c782.a1	c782.a1.a1	sp|P19079|CDD_BACSU Cytidine deaminase OS=Bacillus subtilis (strain 168) GN=cdd PE=1 SV=1	-36.0034	45	14.8	136	31		4		7	7	1	9	4.42857	1	6
c783	c783.a1	c783.a1.a1	sp|O05518|TSAD_BACSU tRNA N6-adenosine threonylcarbamoyltransferase OS=Bacillus subtilis (strain 168) GN=tsaD PE=1 SV=1	-40.2555	32	36.7	346	31		7		9	11	0.818182	5.57933	2.81818	1	6
c784	c784.a1	c784.a1.a1	sp|O31642|YJDA_BACSU Uncharacterized oxidoreductase YjdA OS=Bacillus subtilis (strain 168) GN=yjdA PE=3 SV=1	-39.0213	42	27.4	251	31		6		9	8	1.125	12.3352	3.875	1	6
c785	c785.a1	c785.a1.a1	sp|P37468|RSMA_BACSU Ribosomal RNA small subunit methyltransferase A OS=Bacillus subtilis (strain 168) GN=rsmA PE=3 SV=1	-48.5161	41	32.6	292	31		9		9	13	0.692308	3.92388	2.38462	1	6
c786	c786.a1	c786.a1.a1	sp|O34530|RSGA_BACSU Putative ribosome biogenesis GTPase RsgA OS=Bacillus subtilis (strain 168) GN=rsgA PE=1 SV=1	-50.8645	52	33.7	298	31		10		10	11	0.909091	7.11131	2.81818	1	6
c787	c787.a1	c787.a1.a1	sp|O34632|SIRB_BACSU Sirohydrochlorin ferrochelatase OS=Bacillus subtilis (strain 168) GN=sirB PE=2 SV=1	-54.5896	50	28.7	261	31		7		9	11	0.818182	5.57933	2.81818	1	6
c788	c788.a1	c788.a1.a1	sp|P54394|DING_BACSU Probable ATP-dependent helicase DinG homolog OS=Bacillus subtilis (strain 168) GN=dinG PE=3 SV=1	-44.6678	11	105.8	931	31		7		8	41	0.195122	0.567191	0.756098	1	6
c789	c789.a1	c789.a1.a1	sp|O35025|YDIR_BACSU Type-2 restriction enzyme BsuMI component YdiR OS=Bacillus subtilis (strain 168) GN=ydiR PE=2 SV=1	-43.4871	32	35.2	313	31		7		9	15	0.6	2.98107	2.06667	1	6
c790	c790.a1	c790.a1.a1	sp|P37813|ATP6_BACSU ATP synthase subunit a OS=Bacillus subtilis (strain 168) GN=atpB PE=1 SV=1	-35.851	29	27	244	31		5		9	4	2.25	176.828	7.75	1	6
c791	c791.a1	c791.a1.a1	sp|P19947|RL30_BACSU 50S ribosomal protein L30 OS=Bacillus subtilis (strain 168) GN=rpmD PE=1 SV=2	-43.8277	81	6.6	59	30		8		9	2	4.5	31621.8	15	1	6
c792	c792.a1	c792.a1.a1	sp|O07584|PLSC_BACSU 1-acyl-sn-glycerol-3-phosphate acyltransferase OS=Bacillus subtilis (strain 168) GN=plsC PE=1 SV=1	-51.4602	52	21.8	199	30		10		11	9	1.22222	15.681	3.33333	1	6
c793	c793.a1	c793.a1.a1	sp|P0CI78|RL24_BACSU 50S ribosomal protein L24 OS=Bacillus subtilis (strain 168) GN=rplX PE=1 SV=1	-54.4881	70	11.1	103	30		9		12	2	6	999999	15	1	6
c794	c794.a1	c794.a1.a1	sp|P37437|RL9_BACSU 50S ribosomal protein L9 OS=Bacillus subtilis (strain 168) GN=rplI PE=3 SV=1	-48.2121	61	16.3	149	30		10		11	10	1.1	11.5893	3	1	6
c795	c795.a1	c795.a1.a1	sp|P42980|MGSA_BACSU Methylglyoxal synthase OS=Bacillus subtilis (strain 168) GN=mgsA PE=3 SV=1	-44.0749	53	15	137	30		8		8	7	1.14286	12.895	4.28571	1	6
c796	c796.a1	c796.a1.a1	sp|O32033|URK_BACSU Uridine kinase OS=Bacillus subtilis (strain 168) GN=udk PE=3 SV=1	-55.7591	51	24.4	211	30		8		9	11	0.818182	5.57933	2.72727	1	6
c797	c797.a1	c797.a1.a1	sp|P39066|ACUB_BACSU Acetoin utilization protein AcuB OS=Bacillus subtilis (strain 168) GN=acuB PE=3 SV=1	-38.717	42	24.3	214	30		7		10	10	1	9	3	1	6
c798	c798.a1	c798.a1.a1	sp|O35007|YVRP_BACSU Putative efflux system protein YvrP OS=Bacillus subtilis (strain 168) GN=yvrP PE=3 SV=1	-43.1764	25	43.4	397	30		7		7	9	0.777778	4.99484	3.33333	1	6
c799	c799.a1	c799.a1.a1	sp|P42958|TTUC_BACSU Probable tartrate dehydrogenase/decarboxylase OS=Bacillus subtilis (strain 168) GN=ycsA PE=3 SV=4	-49.2769	32	38.6	354	30		6		7	11	0.636364	3.32876	2.72727	1	6
c800	c800.a1	c800.a1.a1	sp|P39759|YKQA_BACSU Putative gamma-glutamylcyclotransferase YkqA OS=Bacillus subtilis (strain 168) GN=ykqA PE=1 SV=1	-51.8001	44	31.6	277	30		9		11	16	0.6875	3.86968	1.875	1	6
c801	c801.a1	c801.a1.a1	sp|O34521|PTWCB_BACSU PTS system N-acetylglucosamine-specific EIICB component OS=Bacillus subtilis (strain 168) GN=nagP PE=3 SV=1	-29.3555	12	48.5	452	30		5		7	9	0.777778	4.99484	3.33333	1	6
c802	c802.a1	c802.a1.a1	sp|O32078|YUAE_BACSU Uncharacterized protein YuaE OS=Bacillus subtilis (strain 168) GN=yuaE PE=4 SV=1	-59.0491	70	19	162	30		10		12	10	1.2	14.8489	3	1	6
c803	c803.a1	c803.a1.a1	sp|P28618|PCP_BACSU Pyrrolidone-carboxylate peptidase OS=Bacillus subtilis (strain 168) GN=pcp PE=1 SV=1	-48.2696	41	23.7	215	30		6		8	9	0.888889	6.74264	3.33333	1	6
c804	c804.a1	c804.a1.a1	sp|P46337|IOLR_BACSU HTH-type transcriptional regulator IolR OS=Bacillus subtilis (strain 168) GN=iolR PE=3 SV=1	-41.6772	50	28.3	251	30		8		9	10	0.9	6.94328	3	1	6
c805	c805.a1	c805.a1.a1	sp|P49851|YKHA_BACSU Uncharacterized acyl-CoA thioester hydrolase YkhA OS=Bacillus subtilis (strain 168) GN=ykhA PE=3 SV=2	-42.9672	68	19.2	172	30		7		8	9	0.888889	6.74264	3.33333	1	6
c806	c806.a1	c806.a1.a1	sp|P20458|IF1_BACSU Translation initiation factor IF-1 OS=Bacillus subtilis (strain 168) GN=infA PE=1 SV=2	-38.7305	76	8.1	72	30		3		8	3	2.66667	463.159	10	1	6
c807	c807.a1	c807.a1.a1	sp|Q02886|DINB_BACSU Protein DinB OS=Bacillus subtilis (strain 168) GN=dinB PE=3 SV=2	-39.9841	57	19.8	172	30		6		9	9	1	9	3.33333	1	6
c808	c808.a1	c808.a1.a1	sp|P94498|CYSH1_BACSU Phosphoadenosine phosphosulfate reductase OS=Bacillus subtilis (strain 168) GN=cysH PE=2 SV=2	-60.1115	48	26.9	233	30		8		8	8	1	9	3.75	1	6
c809	c809.a1	c809.a1.a1	sp|P17904|RSBW_BACSU Serine-protein kinase RsbW OS=Bacillus subtilis (strain 168) GN=rsbW PE=1 SV=1	-35.0645	43	17.9	160	29		7		10	9	1.11111	11.9155	3.22222	1	6
c810	c810.a1	c810.a1.a1	sp|P40767|CWLO_BACSU Peptidoglycan DL-endopeptidase CwlO OS=Bacillus subtilis (strain 168) GN=cwlO PE=1 SV=2	-59.6561	24	50.9	473	29		7		7	16	0.4375	1.73842	1.8125	1	6
c811	c811.a1	c811.a1.a1	sp|Q08429|KAPB_BACSU Kinase-associated lipoprotein B OS=Bacillus subtilis (strain 168) GN=kapB PE=1 SV=1	-31.5293	56	14.6	128	29		6		9	9	1	9	3.22222	1	6
c812	c812.a1	c812.a1.a1	sp|P32437|YVYE_BACSU IMPACT family member YvyE OS=Bacillus subtilis (strain 168) GN=yvyE PE=3 SV=2	-42.0573	45	24.7	217	29		7		8	12	0.666667	3.64159	2.41667	1	6
c813	c813.a1	c813.a1.a1	sp|P37946|ILVA_BACSU L-threonine dehydratase biosynthetic IlvA OS=Bacillus subtilis (strain 168) GN=ilvA PE=3 SV=1	-57.9476	32	46.6	422	29		10		11	19	0.578947	2.79269	1.52632	1	6
c814	c814.a1	c814.a1.a1	sp|P32436|DEGV_BACSU Protein DegV OS=Bacillus subtilis (strain 168) GN=degV PE=1 SV=2	-45.5978	29	31.5	281	29		6		7	12	0.583333	2.83119	2.41667	1	6
c815	c815.a1	c815.a1.a1	sp|P46338|PSTS_BACSU Phosphate-binding protein PstS OS=Bacillus subtilis (strain 168) GN=pstS PE=3 SV=1	-52.5645	30	31.6	300	29		6		8	9	0.888889	6.74264	3.22222	1	6
c816	c816.a1	c816.a1.a1	sp|O32044|RECJ_BACSU Single-stranded-DNA-specific exonuclease RecJ OS=Bacillus subtilis (strain 168) GN=recJ PE=3 SV=1	-49.3077	19	87.9	786	29		9		9	36	0.25	0.778279	0.805556	1	6
c817	c817.a1	c817.a1.a1	sp|P39651|YWFO_BACSU Uncharacterized protein YwfO OS=Bacillus subtilis (strain 168) GN=ywfO PE=4 SV=2	-45.0322	28	50.8	433	29		10		11	21	0.52381	2.34048	1.38095	1	6
c818	c818.a1	c818.a1.a1	sp|P70998|SPEE_BACSU Polyamine aminopropyltransferase OS=Bacillus subtilis (strain 168) GN=speE PE=1 SV=1	-52.0977	48	31.2	276	29		12		13	10	1.3	18.9526	2.9	1	6
c819	c819.a1	c819.a1.a1	sp|O34596|YOBK_BACSU Antitoxin YobK OS=Bacillus subtilis (strain 168) GN=yobK PE=1 SV=1	-36.5306	48	17.6	152	29		5		7	6	1.16667	13.678	4.83333	1	6
c820	c820.a1	c820.a1.a1	sp|P39596|EFEM_BACSU Probable iron uptake system component EfeM OS=Bacillus subtilis (strain 168) GN=efeM PE=1 SV=1	-55.5637	34	42.7	385	29		10		13	21	0.619048	3.15956	1.38095	1	6
c821	c821.a1	c821.a1.a1	sp|O34930|RAPK_BACSU Response regulator aspartate phosphatase K OS=Bacillus subtilis (strain 168) GN=rapK PE=3 SV=1	-39.5399	25	43.7	371	29		8		10	19	0.526316	2.35982	1.52632	1	6
c822	c822.a1	c822.a1.a1	sp|P23445|FLII_BACSU Flagellum-specific ATP synthase OS=Bacillus subtilis (strain 168) GN=fliI PE=3 SV=2	-45.2768	28	47.2	438	29		9		10	21	0.47619	1.99358	1.38095	1	6
c823	c823.a1	c823.a1.a1	sp|P39153|SUA5_BACSU Threonylcarbamoyl-AMP synthase OS=Bacillus subtilis (strain 168) GN=ywlC PE=1 SV=1	-40.8333	33	36.9	346	29		7		8	14	0.571429	2.72759	2.07143	1	6
c824	c824.a1	c824.a1.a1	sp|P54374|AROE_BACSU Shikimate dehydrogenase (NADP(+)) OS=Bacillus subtilis (strain 168) GN=aroE PE=3 SV=2	-41.3307	51	30.5	280	29		8		11	11	1	9	2.63636	1	6
c825	c825.a1	c825.a1.a1	sp|P45941|YQCF_BACSU Antitoxin YqcF OS=Bacillus subtilis (strain 168) GN=yqcF PE=1 SV=1	-36.4671	34	21.4	192	29		5		7	7	1	9	4.14286	1	6
c826	c826.a1	c826.a1.a1	sp|P08495|AK2_BACSU Aspartokinase 2 OS=Bacillus subtilis (strain 168) GN=lysC PE=1 SV=2	-66.8791	51	43.7	408	29		14		14	22	0.636364	3.32876	1.31818	1	6
c827	c827.a1	c827.a1.a1	sp|O32002|YOKE_BACSU SPBc2 prophage-derived uncharacterized protein YokE OS=Bacillus subtilis (strain 168) GN=yokE PE=4 SV=1	-41.9459	34	18.2	160	29		6		7	8	0.875	6.49894	3.625	1	6
c828	c828.a1	c828.a1.a1	sp|P14951|UVRC_BACSU UvrABC system protein C OS=Bacillus subtilis (strain 168) GN=uvrC PE=3 SV=2	-43.3433	23	68.3	590	29		9		10	25	0.4	1.51189	1.16	1	6
c829	c829.a1	c829.a1.a1	sp|O31677|QUEE_BACSU 7-carboxy-7-deazaguanine synthase OS=Bacillus subtilis (strain 168) GN=queE PE=1 SV=1	-49.5105	43	27	243	29		9		13	11	1.18182	14.1991	2.63636	1	6
c830	c830.a1	c830.a1.a1	sp|P39648|LIPL_BACSU Octanoyl-[GcvH]:protein N-octanoyltransferase OS=Bacillus subtilis (strain 168) GN=lipL PE=1 SV=1	-37.8949	33	31.3	281	29		6		9	14	0.642857	3.39397	2.07143	1	6
c831	c831.a1	c831.a1.a1	sp|O32001|YOKF_BACSU SPBc2 prophage-derived endonuclease YokF OS=Bacillus subtilis (strain 168) GN=yokF PE=1 SV=1	-56.3694	37	32.9	296	28		10		11	16	0.6875	3.86968	1.75	1	6
c832	c832.a1	c832.a1.a1	sp|O34564|YKUU_BACSU Thioredoxin-like protein YkuU OS=Bacillus subtilis (strain 168) GN=ykuU PE=3 SV=1	-41.7056	37	20.4	180	28		6		9	7	1.28571	18.307	4	1	6
c833	c833.a1	c833.a1.a1	sp|O31556|YFJC_BACSU Uncharacterized protein YfjC OS=Bacillus subtilis (strain 168) GN=yfjC PE=4 SV=1	-34.3517	44	29.1	255	28		6		10	11	0.909091	7.11131	2.54545	1	6
c834	c834.a1	c834.a1.a1	sp|P39914|YTXJ_BACSU Uncharacterized protein YtxJ OS=Bacillus subtilis (strain 168) GN=ytxJ PE=4 SV=1	-41.1561	65	12.3	108	28		6		9	5	1.8	62.0957	5.6	1	6
c835	c835.a1	c835.a1.a1	sp|P06574|RPSB_BACSU RNA polymerase sigma-B factor OS=Bacillus subtilis (strain 168) GN=sigB PE=1 SV=3	-47.1686	48	29.8	262	28		11		12	12	1	9	2.33333	1	6
c836	c836.a1	c836.a1.a1	sp|O34758|MLTG_BACSU Endolytic murein transglycosylase OS=Bacillus subtilis (strain 168) GN=mltG PE=3 SV=1	-50.0693	45	40.4	360	28		11		12	16	0.75	4.62341	1.75	1	6
c837	c837.a1	c837.a1.a1	sp|O34703|YJOB_BACSU Uncharacterized ATPase YjoB OS=Bacillus subtilis (strain 168) GN=yjoB PE=1 SV=1	-41.7976	30	48.7	423	28		9		9	18	0.5	2.16228	1.55556	1	6
c838	c838.a1	c838.a1.a1	sp|O34595|THII_BACSU Probable tRNA sulfurtransferase OS=Bacillus subtilis (strain 168) GN=thiI PE=3 SV=2	-37.9329	30	45.3	401	28		8		10	14	0.714286	4.17947	2	1	6
c839	c839.a1	c839.a1.a1	sp|O34355|YTCJ_BACSU Putative amidohydrolase YtcJ OS=Bacillus subtilis (strain 168) GN=ytcJ PE=4 SV=1	-62.4942	28	58.3	529	28		11		12	18	0.666667	3.64159	1.55556	1	6
c840	c840.a1	c840.a1.a1	sp|O34829|MSMR_BACSU Uncharacterized HTH-type transcriptional regulator MsmR OS=Bacillus subtilis (strain 168) GN=msmR PE=3 SV=1	-62.0642	49	38.3	344	28		10		11	11	1	9	2.54545	1	6
c841	c841.a1	c841.a1.a1	sp|P37494|YYBJ_BACSU Uncharacterized ABC transporter ATP-binding protein YybJ OS=Bacillus subtilis (strain 168) GN=yybJ PE=3 SV=1	-48.2084	54	24.2	218	28		8		8	12	0.666667	3.64159	2.33333	1	6
c842	c842.a1	c842.a1.a1	sp|P37528|PDXT_BACSU Pyridoxal 5'-phosphate synthase subunit PdxT OS=Bacillus subtilis (strain 168) GN=pdxT PE=1 SV=1	-46.1873	59	21.4	196	28		8		11	11	1	9	2.54545	1	6
c843	c843.a1	c843.a1.a1	sp|O05251|MALR_BACSU Transcriptional regulatory protein MalR OS=Bacillus subtilis (strain 168) GN=malR PE=3 SV=1	-35.7496	44	26.9	235	28		8		9	12	0.75	4.62341	2.33333	1	6
c844	c844.a1	c844.a1.a1	sp|O34527|CYMR_BACSU HTH-type transcriptional regulator CymR OS=Bacillus subtilis (strain 168) GN=cymR PE=1 SV=2	-52.8442	52	15.2	138	28		6		8	5	1.6	38.8107	5.6	1	6
c845	c845.a1	c845.a1.a1	sp|O34450|NAGA_BACSU N-acetylglucosamine-6-phosphate deacetylase OS=Bacillus subtilis (strain 168) GN=nagA PE=1 SV=1	-59.8754	32	42.5	396	28		7		7	16	0.4375	1.73842	1.75	1	6
c846	c846.a1	c846.a1.a1	sp|P39577|DLTE_BACSU Uncharacterized oxidoreductase DltE OS=Bacillus subtilis (strain 168) GN=dltE PE=3 SV=2	-34.9161	34	28.2	252	28		6		8	10	0.8	5.30957	2.8	1	6
c847	c847.a1	c847.a1.a1	sp|P46907|NARK_BACSU Nitrite extrusion protein OS=Bacillus subtilis (strain 168) GN=narK PE=3 SV=2	-19.7587	17	42.8	395	28		4		6	5	1.2	14.8489	5.6	1	6
c848	c848.a1	c848.a1.a1	sp|P54467|YQFB_BACSU Uncharacterized protein YqfB OS=Bacillus subtilis (strain 168) GN=yqfB PE=4 SV=2	-19.2558	35	15.7	139	27		4		7	3	2.33333	214.443	9	1	6
c849	c849.a1	c849.a1.a1	sp|O35024|MNTC_BACSU Manganese transport system membrane protein MntC OS=Bacillus subtilis (strain 168) GN=mntC PE=3 SV=1	-29.5478	11	47.8	435	27		5		5	7	0.714286	4.17947	3.85714	1	6
c850	c850.a1	c850.a1.a1	sp|P68569|BDBA_BACSU SPBc2 prophage-derived disulfide bond formation protein A OS=Bacillus subtilis (strain 168) GN=bdbA PE=3 SV=1	-40.8992	38	16.1	137	27		8		8	6	1.33333	20.5443	4.5	1	6
c851	c851.a1	c851.a1.a1	sp|O31612|NADK1_BACSU NAD kinase 1 OS=Bacillus subtilis (strain 168) GN=ppnKA PE=1 SV=1	-57.7746	59	29.9	266	27		11		11	11	1	9	2.45455	1	6
c852	c852.a1	c852.a1.a1	sp|P49850|MUTL_BACSU DNA mismatch repair protein MutL OS=Bacillus subtilis (strain 168) GN=mutL PE=1 SV=1	-29.7956	20	70.3	627	27		8		8	26	0.307692	1.03092	1.03846	1	6
c853	c853.a1	c853.a1.a1	sp|O34469|YEEB_BACSU Putative ATP-dependent helicase YeeB OS=Bacillus subtilis (strain 168) GN=yeeB PE=3 SV=2	-35.207	18	68	599	27		8		9	33	0.272727	0.873817	0.818182	1	6
c854	c854.a1	c854.a1.a1	sp|P37872|YBXB_BACSU Uncharacterized protein YbxB OS=Bacillus subtilis (strain 168) GN=ybxB PE=3 SV=1	-39.3008	50	22.4	201	27		7		9	9	1	9	3	1	6
c855	c855.a1	c855.a1.a1	sp|O34827|YKUM_BACSU Uncharacterized HTH-type transcriptional regulator YkuM OS=Bacillus subtilis (strain 168) GN=ykuM PE=3 SV=1	-37.1579	38	33.8	293	27		8		8	15	0.533333	2.41455	1.8	1	6
c856	c856.a1	c856.a1.a1	sp|O31709|YKNW_BACSU Membrane protein YknW OS=Bacillus subtilis (strain 168) GN=yknW PE=1 SV=1	-28.9208	18	24.1	231	27		2		4	4	1	9	6.75	1	6
c857	c857.a1	c857.a1.a1	sp|P42412|IOLA_BACSU Methylmalonate semialdehyde dehydrogenase [acylating] OS=Bacillus subtilis (strain 168) GN=iolA PE=1 SV=1	-40.756	21	53.3	487	27		8		8	19	0.421053	1.63665	1.42105	1	6
c858	c858.a1	c858.a1.a1	sp|P28599|CH10_BACSU 10 kDa chaperonin OS=Bacillus subtilis (strain 168) GN=groS PE=1 SV=2	-40.9013	52	10.1	94	27		6		8	4	2	99	6.75	1	6
c859	c859.a1	c859.a1.a1	sp|P54551|YQJN_BACSU Uncharacterized protein YqjN OS=Bacillus subtilis (strain 168) GN=yqjN PE=4 SV=2	-37.0783	16	61.7	547	27		7		7	27	0.259259	0.8166	1	1	6
c860	c860.a1	c860.a1.a1	sp|O32248|YVBK_BACSU Uncharacterized N-acetyltransferase YvbK OS=Bacillus subtilis (strain 168) GN=yvbK PE=1 SV=1	-38.4221	45	17.7	155	27		5		8	8	1	9	3.375	1	6
c861	c861.a1	c861.a1.a1	sp|P37550|ISPE_BACSU 4-diphosphocytidyl-2-C-methyl-D-erythritol kinase OS=Bacillus subtilis (strain 168) GN=ispE PE=3 SV=1	-57.1768	36	31.6	289	27		7		10	14	0.714286	4.17947	1.92857	1	6
c862	c862.a1	c862.a1.a1	sp|Q9JMQ2|PPAX_BACSU Pyrophosphatase PpaX OS=Bacillus subtilis (strain 168) GN=ppaX PE=1 SV=1	-32.8629	35	23.9	216	27		4		6	10	0.6	2.98107	2.7	1	6
c863	c863.a1	c863.a1.a1	sp|P24073|FLIY_BACSU Flagellar motor switch phosphatase FliY OS=Bacillus subtilis (strain 168) GN=fliY PE=3 SV=2	-56.2188	36	40.9	378	27		6		8	11	0.727273	4.3367	2.45455	1	6
c864	c864.a1	c864.a1.a1	sp|O34697|BCEA_BACSU Bacitracin export ATP-binding protein BceA OS=Bacillus subtilis (strain 168) GN=bceA PE=2 SV=1	-27.8309	20	28.1	253	26		4		5	14	0.357143	1.27585	1.85714	1	6
c865	c865.a1	c865.a1.a1	sp|O35022|AZOR1_BACSU FMN-dependent NADH-azoreductase 1 OS=Bacillus subtilis (strain 168) GN=azoR1 PE=2 SV=1	-53.4841	66	22.9	208	26		8		10	10	1	9	2.6	1	6
c866	c866.a1	c866.a1.a1	sp|P54476|END4_BACSU Probable endonuclease 4 OS=Bacillus subtilis (strain 168) GN=nfo PE=3 SV=1	-45.0982	40	33	297	26		9		11	7	1.57143	36.2759	3.71429	1	6
c867	c867.a1	c867.a1.a1	sp|P54604|YHCT_BACSU Uncharacterized RNA pseudouridine synthase YhcT OS=Bacillus subtilis (strain 168) GN=yhcT PE=3 SV=2	-34.7554	28	33.6	302	26		6		7	12	0.583333	2.83119	2.16667	1	6
c868	c868.a1	c868.a1.a1	sp|O31857|BSHB2_BACSU Probable N-acetyl-alpha-D-glucosaminyl L-malate deacetylase 2 OS=Bacillus subtilis (strain 168) GN=bshB2 PE=3 SV=2	-28.8374	31	25.5	221	26		5		6	8	0.75	4.62341	3.25	1	6
c869	c869.a1	c869.a1.a1	sp|O34588|YKUJ_BACSU Uncharacterized protein YkuJ OS=Bacillus subtilis (strain 168) GN=ykuJ PE=1 SV=1	-34.297	92	9.2	79	26		6		8	5	1.6	38.8107	5.2	1	6
c870	c870.a1	c870.a1.a1	sp|O06746|YITK_BACSU UPF0234 protein yitk OS=Bacillus subtilis (strain 168) GN=yitK PE=3 SV=1	-32.6723	31	18.1	163	26		5		6	7	0.857143	6.19686	3.71429	1	6
c871	c871.a1	c871.a1.a1	sp|C0SPA7|YUKB_BACSU ESX secretion system protein YukB OS=Bacillus subtilis (strain 168) GN=yukB PE=3 SV=1	-62.6249	14	171.6	1495	26		14		15	67	0.223881	0.674482	0.38806	1	5
c872	c872.a1	c872.a1.a1	sp|P42954|TAGH_BACSU Teichoic acids export ATP-binding protein TagH OS=Bacillus subtilis (strain 168) GN=tagH PE=1 SV=1	-42.2249	28	59.1	527	26		10		10	18	0.555556	2.59381	1.44444	1	6
c873	c873.a1	c873.a1.a1	sp|P70945|YITS_BACSU DegV domain-containing protein YitS OS=Bacillus subtilis (strain 168) GN=yitS PE=3 SV=1	-39.1134	32	31.2	283	26		8		10	11	0.909091	7.11131	2.36364	1	6
c874	c874.a1	c874.a1.a1	sp|O34325|YTRP_BACSU Uncharacterized protein YtrP OS=Bacillus subtilis (strain 168) GN=ytrP PE=3 SV=1	-34.3547	20	65.3	579	26		7		8	24	0.333333	1.15443	1.08333	1	6
c875	c875.a1	c875.a1.a1	sp|O31849|YOJO_BACSU Uncharacterized protein YojO OS=Bacillus subtilis (strain 168) GN=yojO PE=3 SV=2	-49.6446	25	73.6	638	26		11		12	31	0.387097	1.43835	0.83871	1	6
c876	c876.a1	c876.a1.a1	sp|P46908|FNR_BACSU Anaerobic regulatory protein OS=Bacillus subtilis (strain 168) GN=fnr PE=2 SV=1	-39.4375	40	27.1	238	26		6		7	13	0.538462	2.45511	2	1	6
c877	c877.a1	c877.a1.a1	sp|P37484|GDPP_BACSU Cyclic-di-AMP phosphodiesterase GdpP OS=Bacillus subtilis (strain 168) GN=gdpP PE=1 SV=1	-30.9506	12	74.2	659	26		6		9	23	0.391304	1.46209	1.13043	1	6
c878	c878.a1	c878.a1.a1	sp|P06628|SP0F_BACSU Sporulation initiation phosphotransferase F OS=Bacillus subtilis (strain 168) GN=spo0F PE=1 SV=1	-51.0697	72	14.1	124	26		9		10	9	1.11111	11.9155	2.88889	1	6
c879	c879.a1	c879.a1.a1	sp|Q795U4|YTKL_BACSU UPF0173 metal-dependent hydrolase YtkL OS=Bacillus subtilis (strain 168) GN=ytkL PE=3 SV=1	-60.8591	65	24.7	227	26		7		9	10	0.9	6.94328	2.6	1	6
c880	c880.a1	c880.a1.a1	sp|P54439|YRKL_BACSU Uncharacterized NAD(P)H oxidoreductase YrkL OS=Bacillus subtilis (strain 168) GN=yrkL PE=3 SV=2	-52.7801	59	20	174	26		7		8	7	1.14286	12.895	3.71429	1	6
c881	c881.a1	c881.a1.a1	sp|P17894|RECN_BACSU DNA repair protein RecN OS=Bacillus subtilis (strain 168) GN=recN PE=3 SV=2	-38.5319	20	64.4	576	26		6		8	26	0.307692	1.03092	1	1	6
c882	c882.a1	c882.a1.a1	sp|P96593|MNTH_BACSU Divalent metal cation transporter MntH OS=Bacillus subtilis (strain 168) GN=mntH PE=1 SV=1	-16.1659	5	45.6	425	25		3		6	4	1.5	30.6228	6.25	1	6
c883	c883.a1	c883.a1.a1	sp|P45942|YQCG_BACSU Ribonuclease YqcG OS=Bacillus subtilis (strain 168) GN=yqcG PE=1 SV=1	-44.4389	21	59.5	531	25		9		9	20	0.45	1.81838	1.25	1	6
c884	c884.a1	c884.a1.a1	sp|P28015|SP5G_BACSU Putative septation protein SpoVG OS=Bacillus subtilis (strain 168) GN=spoVG PE=1 SV=1	-40.3695	48	10.8	97	25		6		9	7	1.28571	18.307	3.57143	1	6
c885	c885.a1	c885.a1.a1	sp|O31475|FENR1_BACSU Ferredoxin--NADP reductase 1 OS=Bacillus subtilis (strain 168) GN=ycgT PE=3 SV=1	-45.1627	37	36.9	336	25		9		10	16	0.625	3.21697	1.5625	1	6
c886	c886.a1	c886.a1.a1	sp|P71043|YWNH_BACSU Putative phosphinothricin acetyltransferase YwnH OS=Bacillus subtilis (strain 168) GN=ywnH PE=1 SV=1	-35.9103	54	18.3	163	25		7		8	8	1	9	3.125	1	6
c887	c887.a1	c887.a1.a1	sp|Q01466|MREC_BACSU Cell shape-determining protein MreC OS=Bacillus subtilis (strain 168) GN=mreC PE=1 SV=3	-41.2835	39	32	290	25		7		8	11	0.727273	4.3367	2.27273	1	6
c888	c888.a1	c888.a1.a1	sp|O06978|YVCP_BACSU Uncharacterized transcriptional regulatory protein YvcP OS=Bacillus subtilis (strain 168) GN=yvcP PE=3 SV=1	-25.82	37	27.4	237	25		6		6	13	0.461538	1.89427	1.92308	1	6
c889	c889.a1	c889.a1.a1	sp|P94559|YSNB_BACSU Putative metallophosphoesterase YsnB OS=Bacillus subtilis (strain 168) GN=ysnB PE=3 SV=2	-42.8636	50	18.8	169	25		7		8	11	0.727273	4.3367	2.27273	1	6
c890	c890.a1	c890.a1.a1	sp|P96611|YDBP_BACSU Thioredoxin-like protein YdbP OS=Bacillus subtilis (strain 168) GN=ydbP PE=2 SV=1	-25.3296	54	12.4	106	25		4		7	6	1.16667	13.678	4.16667	1	6
c891	c891.a1	c891.a1.a1	sp|P20668|GLTC_BACSU HTH-type transcriptional regulator GltC OS=Bacillus subtilis (strain 168) GN=gltC PE=1 SV=3	-34.86	31	33.9	300	25		8		9	17	0.529412	2.38386	1.47059	1	6
c892	c892.a1	c892.a1.a1	sp|O07598|YHAA_BACSU Putative amidohydrolase YhaA OS=Bacillus subtilis (strain 168) GN=yhaA PE=3 SV=3	-37.463	31	43.1	396	25		6		6	15	0.4	1.51189	1.66667	1	6
c893	c893.a1	c893.a1.a1	sp|P42955|YSLB_BACSU Uncharacterized protein YslB OS=Bacillus subtilis (strain 168) GN=yslB PE=1 SV=1	-28.0464	59	17.2	148	25		4		8	4	2	99	6.25	1	6
c894	c894.a1	c894.a1.a1	sp|O31635|YJCM_BACSU Uncharacterized protein YjcM OS=Bacillus subtilis (strain 168) GN=yjcM PE=3 SV=1	-35.8355	18	46.5	409	24		7		9	18	0.5	2.16228	1.33333	1	6
c895	c895.a1	c895.a1.a1	sp|O31740|RIMM_BACSU Ribosome maturation factor RimM OS=Bacillus subtilis (strain 168) GN=rimM PE=3 SV=1	-33.0873	37	20.1	174	24		6		6	9	0.666667	3.64159	2.66667	1	6
c896	c896.a1	c896.a1.a1	sp|P24219|RP54_BACSU RNA polymerase sigma-54 factor OS=Bacillus subtilis (strain 168) GN=sigL PE=3 SV=1	-40.0432	17	49.6	436	24		5		7	20	0.35	1.23872	1.2	1	6
c897	c897.a1	c897.a1.a1	sp|P54510|YQHL_BACSU Uncharacterized protein YqhL OS=Bacillus subtilis (strain 168) GN=yqhL PE=3 SV=2	-37.3428	28	14.5	126	24		6		8	5	1.6	38.8107	4.8	1	6
c898	c898.a1	c898.a1.a1	sp|O31691|GLCT_BACSU PtsGHI operon antiterminator OS=Bacillus subtilis (strain 168) GN=glcT PE=1 SV=3	-36.5614	34	32.6	281	24		7		7	14	0.5	2.16228	1.71429	1	6
c899	c899.a1	c899.a1.a1	sp|P19946|RL15_BACSU 50S ribosomal protein L15 OS=Bacillus subtilis (strain 168) GN=rplO PE=1 SV=1	-24.8509	52	15.3	146	24		4		7	5	1.4	24.1189	4.8	1	6
c900	c900.a1	c900.a1.a1	sp|P25996|PYRDB_BACSU Dihydroorotate dehydrogenase B (NAD(+)), catalytic subunit OS=Bacillus subtilis (strain 168) GN=pyrD PE=1 SV=1	-29.9148	20	33	311	24		4		6	6	1	9	4	1	6
c901	c901.a1	c901.a1.a1	sp|P24010|COX1_BACSU Cytochrome c oxidase subunit 1 OS=Bacillus subtilis (strain 168) GN=ctaD PE=3 SV=3	-35.0747	11	68.9	622	24		5		5	10	0.5	2.16228	2.4	1	6
c902	c902.a1	c902.a1.a1	sp|P39761|ADEC_BACSU Adenine deaminase OS=Bacillus subtilis (strain 168) GN=adeC PE=1 SV=2	-36.2835	14	62.8	577	24		6		8	16	0.5	2.16228	1.5	1	6
c903	c903.a1	c903.a1.a1	sp|O05516|TSAB_BACSU tRNA threonylcarbamoyladenosine biosynthesis protein TsaB OS=Bacillus subtilis (strain 168) GN=tsaB PE=1 SV=1	-30.063	37	25.1	229	24		6		7	12	0.583333	2.83119	2	1	6
c904	c904.a1	c904.a1.a1	sp|O34392|YTRE_BACSU ABC transporter ATP-binding protein YtrE OS=Bacillus subtilis (strain 168) GN=ytrE PE=2 SV=1	-49.187	39	25.4	231	24		5		6	9	0.666667	3.64159	2.66667	1	6
c905	c905.a1	c905.a1.a1	sp|P35166|RSIX_BACSU Anti-sigma-X factor RsiX OS=Bacillus subtilis (strain 168) GN=rsiX PE=1 SV=2	-48.4468	43	41.2	368	24		8		9	14	0.642857	3.39397	1.71429	1	6
c906	c906.a1	c906.a1.a1	sp|P39157|YWLG_BACSU UPF0340 protein YwlG OS=Bacillus subtilis (strain 168) GN=ywlG PE=2 SV=1	-43.3851	51	19.3	180	24		7		8	8	1	9	3	1	6
c907	c907.a1	c907.a1.a1	sp|P39771|PURT_BACSU Phosphoribosylglycinamide formyltransferase 2 OS=Bacillus subtilis (strain 168) GN=purT PE=3 SV=2	-46.7219	38	42	384	24		9		11	14	0.785714	5.1054	1.71429	1	6
c908	c908.a1	c908.a1.a1	sp|P40398|YHXD_BACSU Uncharacterized oxidoreductase YhxD OS=Bacillus subtilis (strain 168) GN=yhxD PE=3 SV=2	-29.698	40	31.8	299	24		6		9	12	0.75	4.62341	2	1	6
c909	c909.a1	c909.a1.a1	sp|P35146|AROD_BACSU 3-dehydroquinate dehydratase OS=Bacillus subtilis (strain 168) GN=aroD PE=3 SV=1	-36.4917	39	28	255	24		8		8	12	0.666667	3.64159	2	1	6
c910	c910.a1	c910.a1.a1	sp|P28619|RNPH_BACSU Ribonuclease PH OS=Bacillus subtilis (strain 168) GN=rph PE=1 SV=1	-44.236	32	26.6	245	24		6		7	9	0.777778	4.99484	2.66667	1	6
c911	c911.a1	c911.a1.a1	sp|P94414|YCLK_BACSU Sensor histidine kinase YclK OS=Bacillus subtilis (strain 168) GN=yclK PE=3 SV=1	-50.4594	28	54.9	473	24		11		11	17	0.647059	3.43669	1.41176	1	6
c912	c912.a1	c912.a1.a1	sp|P46327|YXBC_BACSU Uncharacterized protein YxbC OS=Bacillus subtilis (strain 168) GN=yxbC PE=1 SV=1	-57.0848	56	37.3	330	24		9		10	8	1.25	16.7828	3	1	6
c913	c913.a1	c913.a1.a1	sp|P54950|YXEK_BACSU Putative monooxygenase YxeK OS=Bacillus subtilis (strain 168) GN=yxeK PE=3 SV=1	-37.3089	23	49.2	441	24		6		7	23	0.304348	1.01534	1.04348	1	6
c914	c914.a1	c914.a1.a1	sp|P54465|YQEZ_BACSU Uncharacterized protein YqeZ OS=Bacillus subtilis (strain 168) GN=yqeZ PE=4 SV=1	-45.7282	13	46.3	437	23		4		6	15	0.4	1.51189	1.53333	1	6
c915	c915.a1	c915.a1.a1	sp|O32246|YVBI_BACSU Uncharacterized protein YvbI OS=Bacillus subtilis (strain 168) GN=yvbI PE=4 SV=1	-14.2774	14	25.7	232	23		2		5	4	1.25	16.7828	5.75	1	6
c916	c916.a1	c916.a1.a1	sp|P37538|YAAQ_BACSU Uncharacterized protein YaaQ OS=Bacillus subtilis (strain 168) GN=yaaQ PE=1 SV=1	-35.138	33	11.9	109	23		4		5	4	1.25	16.7828	5.75	1	6
c917	c917.a1	c917.a1.a1	sp|O07542|YHEA_BACSU UPF0342 protein YheA OS=Bacillus subtilis (strain 168) GN=yheA PE=1 SV=1	-35.3723	50	13.5	117	23		4		6	9	0.666667	3.64159	2.55556	1	6
c918	c918.a1	c918.a1.a1	sp|P94405|YCLC_BACSU Phenolic acid decarboxylase subunit C OS=Bacillus subtilis (strain 168) GN=bsdC PE=1 SV=1	-38.4666	25	52.9	473	23		7		9	18	0.5	2.16228	1.27778	1	6
c919	c919.a1	c919.a1.a1	sp|O34932|COAE_BACSU Dephospho-CoA kinase OS=Bacillus subtilis (strain 168) GN=coaE PE=3 SV=1	-32.6393	39	21.9	197	23		7		7	12	0.583333	2.83119	1.91667	1	6
c920	c920.a1	c920.a1.a1	sp|P50831|YPVA_BACSU Probable ATP-dependent helicase YpvA OS=Bacillus subtilis (strain 168) GN=ypvA PE=3 SV=1	-34.9633	15	74.1	641	23		8		9	20	0.45	1.81838	1.15	1	6
c921	c921.a1	c921.a1.a1	sp|Q45494|YKRA_BACSU Putative phosphatase YkrA OS=Bacillus subtilis (strain 168) GN=ykrA PE=3 SV=1	-22.6335	18	28.8	257	23		3		5	11	0.454545	1.84804	2.09091	1	6
c922	c922.a1	c922.a1.a1	sp|O06975|WHIA_BACSU Putative sporulation transcription regulator WhiA OS=Bacillus subtilis (strain 168) GN=whiA PE=3 SV=1	-29.6347	30	36.2	316	23		9		9	17	0.529412	2.38386	1.35294	1	6
c923	c923.a1	c923.a1.a1	sp|O34942|RECG_BACSU ATP-dependent DNA helicase RecG OS=Bacillus subtilis (strain 168) GN=recG PE=3 SV=1	-32.6287	10	78	682	23		4		5	37	0.135135	0.365008	0.621622	1	6
c924	c924.a1	c924.a1.a1	sp|O34318|YLOU_BACSU Uncharacterized protein YloU OS=Bacillus subtilis (strain 168) GN=yloU PE=3 SV=1	-40.9379	39	13.1	120	23		5		7	4	1.75	55.2341	5.75	1	6
c925	c925.a1	c925.a1.a1	sp|O32232|EST_BACSU Carboxylesterase OS=Bacillus subtilis (strain 168) GN=est PE=2 SV=2	-45.0477	40	28.1	246	23		8		9	11	0.818182	5.57933	2.09091	1	6
c926	c926.a1	c926.a1.a1	sp|P12039|PUR2_BACSU Phosphoribosylamine--glycine ligase OS=Bacillus subtilis (strain 168) GN=purD PE=1 SV=1	-37.2789	17	45.2	422	23		4		6	17	0.352941	1.25393	1.35294	1	6
c927	c927.a1	c927.a1.a1	sp|O34553|YTSP_BACSU Protein YtsP OS=Bacillus subtilis (strain 168) GN=ytsP PE=3 SV=2	-37.1693	66	18	163	23		8		9	6	1.5	30.6228	3.83333	1	4
c928	c928.a1	c928.a1.a1	sp|O31631|METI_BACSU Cystathionine gamma-synthase/O-acetylhomoserine (thiol)-lyase OS=Bacillus subtilis (strain 168) GN=metI PE=1 SV=1	-58.16	36	41.6	373	23		8		11	15	0.733333	4.4117	1.53333	1	6
c929	c929.a1	c929.a1.a1	sp|P54554|YQJQ_BACSU Uncharacterized oxidoreductase YqjQ OS=Bacillus subtilis (strain 168) GN=yqjQ PE=3 SV=1	-19.1412	16	28.2	259	23		3		6	10	0.6	2.98107	2.3	1	6
c930	c930.a1	c930.a1.a1	sp|P96622|ENDOA_BACSU Endoribonuclease EndoA OS=Bacillus subtilis (strain 168) GN=ndoA PE=1 SV=1	-32.9324	58	12.9	116	23		5		6	7	0.857143	6.19686	3.28571	1	6
c931	c931.a1	c931.a1.a1	sp|P37815|ATPL_BACSU ATP synthase subunit c OS=Bacillus subtilis (strain 168) GN=atpE PE=1 SV=1	-14.9878	22	7	70	22		3		3	1	3	999	22	1	6
c932	c932.a1	c932.a1.a1	sp|O32224|AZOR2_BACSU FMN-dependent NADH-azoreductase 2 OS=Bacillus subtilis (strain 168) GN=azoR2 PE=1 SV=1	-44.3314	40	23.2	211	22		8		11	10	1.1	11.5893	2.2	1	6
c933	c933.a1	c933.a1.a1	sp|P37251|ILVB_BACSU Acetolactate synthase large subunit OS=Bacillus subtilis (strain 168) GN=ilvB PE=1 SV=4	-40.7552	20	62.4	574	22		8		8	24	0.333333	1.15443	0.916667	1	6
c934	c934.a1	c934.a1.a1	sp|P46321|LICR_BACSU Probable licABCH operon regulator OS=Bacillus subtilis (strain 168) GN=licR PE=1 SV=1	-37.734	18	73.2	641	22		10		10	34	0.294118	0.968419	0.647059	1	6
c935	c935.a1	c935.a1.a1	sp|Q07428|NRGB_BACSU Nitrogen regulatory PII-like protein OS=Bacillus subtilis (strain 168) GN=nrgB PE=1 SV=1	-40.3312	64	12.7	116	22		7		8	7	1.14286	12.895	3.14286	1	6
c936	c936.a1	c936.a1.a1	sp|P46922|OPUAC_BACSU Glycine betaine-binding protein OpuAC OS=Bacillus subtilis (strain 168) GN=opuAC PE=1 SV=1	-32.4462	27	32.1	293	22		7		8	11	0.727273	4.3367	2	1	6
c937	c937.a1	c937.a1.a1	sp|O08336|CYPB_BACSU Bifunctional cytochrome P450/NADPH--P450 reductase 2 OS=Bacillus subtilis (strain 168) GN=cypB PE=1 SV=1	-44.2597	12	118.5	1054	22		11		11	56	0.196429	0.571913	0.392857	1	6
c938	c938.a1	c938.a1.a1	sp|P37542|YABA_BACSU Initiation-control protein YabA OS=Bacillus subtilis (strain 168) GN=yabA PE=1 SV=1	-43.6887	54	14	119	22		5		6	6	1	9	3.66667	1	6
c939	c939.a1	c939.a1.a1	sp|O31858|YOJF_BACSU Uncharacterized protein YojF OS=Bacillus subtilis (strain 168) GN=yojF PE=1 SV=1	-30.2369	43	13	116	22		4		4	7	0.571429	2.72759	3.14286	1	6
c940	c940.a1	c940.a1.a1	sp|P71070|YUKC_BACSU ESX secretion system protein YukC OS=Bacillus subtilis (strain 168) GN=yukC PE=3 SV=1	-50.1502	31	52	451	22		8		8	18	0.444444	1.78256	1.22222	1	6
c941	c941.a1	c941.a1.a1	sp|O32101|YUEB_BACSU ESX secretion system protein YueB OS=Bacillus subtilis (strain 168) GN=yueB PE=1 SV=1	-34.5537	7	119.8	1076	22		6		8	47	0.170213	0.479833	0.468085	1	6
c942	c942.a1	c942.a1.a1	sp|P38049|HMOB_BACSU Heme-degrading monooxygenase HmoB OS=Bacillus subtilis (strain 168) GN=hmoB PE=1 SV=1	-27.7163	56	18.7	166	22		5		6	5	1.2	14.8489	4.4	1	6
c943	c943.a1	c943.a1.a1	sp|P42956|PTMCB_BACSU PTS system mannitol-specific EIICB component OS=Bacillus subtilis (strain 168) GN=mtlA PE=3 SV=4	-45.536	19	50.1	478	22		6		6	8	0.75	4.62341	2.75	1	6
c944	c944.a1	c944.a1.a1	sp|P54523|DXS_BACSU 1-deoxy-D-xylulose-5-phosphate synthase OS=Bacillus subtilis (strain 168) GN=dxs PE=3 SV=1	-47.1795	16	69.4	633	22		8		9	17	0.529412	2.38386	1.29412	1	6
c945	c945.a1	c945.a1.a1	sp|O34623|DPO3A_BACSU DNA polymerase III subunit alpha OS=Bacillus subtilis (strain 168) GN=dnaE PE=3 SV=1	-36.243	13	125.1	1115	22		9		9	50	0.18	0.513561	0.44	1	6
c946	c946.a1	c946.a1.a1	sp|O31632|METC_BACSU Cystathionine beta-lyase MetC OS=Bacillus subtilis (strain 168) GN=metC PE=1 SV=1	-27.4047	19	42.4	390	22		5		6	15	0.4	1.51189	1.46667	1	6
c947	c947.a1	c947.a1.a1	sp|O32192|CSSR_BACSU Transcriptional regulatory protein CssR OS=Bacillus subtilis (strain 168) GN=cssR PE=1 SV=1	-39.1729	36	26.1	225	22		6		8	10	0.8	5.30957	2.2	1	6
c948	c948.a1	c948.a1.a1	sp|O06006|YRAA_BACSU Putative cysteine protease YraA OS=Bacillus subtilis (strain 168) GN=yraA PE=2 SV=2	-49.0578	60	18.4	169	22		8		9	6	1.5	30.6228	3.66667	1	6
c949	c949.a1	c949.a1.a1	sp|O34825|PKSC_BACSU Polyketide biosynthesis malonyl CoA-acyl carrier protein transacylase PksC OS=Bacillus subtilis (strain 168) GN=pksC PE=1 SV=1	-28.4651	34	32.4	288	22		6		8	9	0.888889	6.74264	2.44444	1	6
c950	c950.a1	c950.a1.a1	sp|O34528|YRVN_BACSU Uncharacterized AAA domain-containing protein YrvN OS=Bacillus subtilis (strain 168) GN=yrvN PE=3 SV=1	-37.2352	20	46.4	421	22		6		7	18	0.388889	1.44844	1.22222	1	6
c951	c951.a1	c951.a1.a1	sp|P35162|RESC_BACSU Cytochrome c biogenesis protein ResC OS=Bacillus subtilis (strain 168) GN=resC PE=3 SV=2	-28.6846	15	43.6	391	22		4		5	8	0.625	3.21697	2.75	1	6
c952	c952.a1	c952.a1.a1	sp|P49852|HMP_BACSU Flavohemoprotein OS=Bacillus subtilis (strain 168) GN=hmp PE=2 SV=1	-29.3006	17	44.6	399	22		3		4	18	0.222222	0.668101	1.22222	1	6
c953	c953.a1	c953.a1.a1	sp|P26380|PTFB_BACSU PTS system fructose-specific EIIB component OS=Bacillus subtilis (strain 168) GN=levE PE=1 SV=1	-18.9318	32	18.1	163	22		3		5	8	0.625	3.21697	2.75	1	6
c954	c954.a1	c954.a1.a1	sp|P04948|KHSE_BACSU Homoserine kinase OS=Bacillus subtilis (strain 168) GN=thrB PE=3 SV=2	-26.641	27	33.2	309	22		4		5	13	0.384615	1.42446	1.69231	1	6
c955	c955.a1	c955.a1.a1	sp|P54506|LEPW_BACSU Signal peptidase I W OS=Bacillus subtilis (strain 168) GN=sipW PE=1 SV=1	-40.375	27	20.6	190	21		4		5	5	1	9	4.2	1	6
c956	c956.a1	c956.a1.a1	sp|P23454|YLXF_BACSU FlaA locus 22.9 kDa protein OS=Bacillus subtilis (strain 168) GN=ylxF PE=4 SV=2	-28.4662	32	22	204	21		5		5	6	0.833333	5.81292	3.5	1	6
c957	c957.a1	c957.a1.a1	sp|O06744|YITI_BACSU Uncharacterized N-acetyltransferase YitI OS=Bacillus subtilis (strain 168) GN=yitI PE=3 SV=3	-20.7579	38	16.9	149	21		4		5	5	1	9	4.2	1	6
c958	c958.a1	c958.a1.a1	sp|O31636|YJCN_BACSU Uncharacterized protein YjcN OS=Bacillus subtilis (strain 168) GN=yjcN PE=3 SV=1	-29.7089	52	11.9	106	21		5		6	4	1.5	30.6228	5.25	1	6
c959	c959.a1	c959.a1.a1	sp|O05520|MOAC_BACSU Cyclic pyranopterin monophosphate synthase accessory protein OS=Bacillus subtilis (strain 168) GN=moaC PE=3 SV=1	-31.3875	42	18.4	170	21		6		8	8	1	9	2.625	1	6
c960	c960.a1	c960.a1.a1	sp|O07636|YLAL_BACSU Uncharacterized protein YlaL OS=Bacillus subtilis (strain 168) GN=ylaL PE=4 SV=1	-34.284	37	17.8	161	21		3		4	6	0.666667	3.64159	3.5	1	6
c961	c961.a1	c961.a1.a1	sp|P39594|THIE_BACSU Thiamine-phosphate synthase OS=Bacillus subtilis (strain 168) GN=thiE PE=1 SV=1	-34.0844	43	23.6	222	21		7		8	10	0.8	5.30957	2.1	1	6
c962	c962.a1	c962.a1.a1	sp|P46318|PTJB_BACSU Lichenan-specific phosphotransferase enzyme IIB component OS=Bacillus subtilis (strain 168) GN=licB PE=1 SV=1	-29.4274	71	10.9	102	21		5		6	6	1	9	3.5	1	6
c963	c963.a1	c963.a1.a1	sp|P31113|MENG_BACSU Demethylmenaquinone methyltransferase OS=Bacillus subtilis (strain 168) GN=menG PE=1 SV=1	-38.1706	31	26.5	233	21		5		6	10	0.6	2.98107	2.1	1	6
c964	c964.a1	c964.a1.a1	sp|P94474|YEAC_BACSU Uncharacterized protein YeaC OS=Bacillus subtilis (strain 168) GN=yeaC PE=3 SV=2	-42.5455	36	35.7	320	21		8		10	16	0.625	3.21697	1.3125	1	6
c965	c965.a1	c965.a1.a1	sp|O32125|YUTF_BACSU Acid sugar phosphatase OS=Bacillus subtilis (strain 168) GN=yutF PE=1 SV=1	-28.5745	30	27.9	256	21		7		7	9	0.777778	4.99484	2.33333	1	6
c966	c966.a1	c966.a1.a1	sp|P37812|ATPE_BACSU ATP synthase epsilon chain OS=Bacillus subtilis (strain 168) GN=atpC PE=1 SV=1	-24.8368	39	14.1	132	21		3		6	5	1.2	14.8489	4.2	1	6
c967	c967.a1	c967.a1.a1	sp|P26935|IOLG_BACSU Inositol 2-dehydrogenase/D-chiro-inositol 3-dehydrogenase OS=Bacillus subtilis (strain 168) GN=iolG PE=1 SV=2	-45.3752	34	38.2	344	21		8		9	15	0.6	2.98107	1.4	1	6
c968	c968.a1	c968.a1.a1	sp|O32229|YVAG_BACSU Uncharacterized oxidoreductase YvaG OS=Bacillus subtilis (strain 168) GN=yvaG PE=3 SV=1	-30.0757	22	28.9	264	21		3		4	7	0.571429	2.72759	3	1	6
c969	c969.a1	c969.a1.a1	sp|P50830|YPRA_BACSU Uncharacterized ATP-dependent helicase YprA OS=Bacillus subtilis (strain 168) GN=yprA PE=3 SV=1	-24.3876	14	84.4	749	21		6		6	33	0.181818	0.519911	0.636364	1	6
c970	c970.a1	c970.a1.a1	sp|O07548|YHEG_BACSU Uncharacterized protein YheG OS=Bacillus subtilis (strain 168) GN=yheG PE=4 SV=1	-28.838	31	22.7	206	21		5		5	8	0.625	3.21697	2.625	1	6
c971	c971.a1	c971.a1.a1	sp|Q45585|SIGW_BACSU ECF RNA polymerase sigma factor SigW OS=Bacillus subtilis (strain 168) GN=sigW PE=1 SV=1	-22.726	28	21.6	187	21		3		6	7	0.857143	6.19686	3	1	6
c972	c972.a1	c972.a1.a1	sp|P42242|YCBJ_BACSU Uncharacterized protein YcbJ OS=Bacillus subtilis (strain 168) GN=ycbJ PE=3 SV=2	-22.9571	21	34.4	306	21		4		5	15	0.333333	1.15443	1.4	1	6
c973	c973.a1	c973.a1.a1	sp|P12045|PURK_BACSU N5-carboxyaminoimidazole ribonucleotide synthase OS=Bacillus subtilis (strain 168) GN=purK PE=3 SV=2	-30.6666	17	42.2	380	21		5		7	12	0.583333	2.83119	1.75	1	6
c974	c974.a1	c974.a1.a1	sp|O34478|YCCF_BACSU Uncharacterized protein YccF OS=Bacillus subtilis (strain 168) GN=yccF PE=4 SV=1	-30.7762	24	39.9	358	21		5		7	15	0.466667	1.92864	1.4	1	6
c975	c975.a1	c975.a1.a1	sp|O31506|YEEF_BACSU Putative ribonuclease YeeF OS=Bacillus subtilis (strain 168) GN=yeeF PE=1 SV=2	-30.3084	14	74.3	669	20		6		6	34	0.176471	0.501311	0.588235	1	6
c976	c976.a1	c976.a1.a1	sp|O05220|YWRF_BACSU Uncharacterized protein YwrF OS=Bacillus subtilis (strain 168) GN=ywrF PE=3 SV=1	-37.9905	35	22.5	205	20		6		7	9	0.777778	4.99484	2.22222	1	6
c977	c977.a1	c977.a1.a1	sp|P21474|RS16_BACSU 30S ribosomal protein S16 OS=Bacillus subtilis (strain 168) GN=rpsP PE=1 SV=3	-23.9213	54	10.1	90	20		5		5	3	1.66667	45.4159	6.66667	1	6
c978	c978.a1	c978.a1.a1	sp|O34797|COAD_BACSU Phosphopantetheine adenylyltransferase OS=Bacillus subtilis (strain 168) GN=coaD PE=1 SV=1	-26.6053	40	18.1	161	20		4		5	6	0.833333	5.81292	3.33333	1	6
c979	c979.a1	c979.a1.a1	sp|P54555|SDHD_BACSU Probable D-serine dehydratase OS=Bacillus subtilis (strain 168) GN=dsdA PE=3 SV=2	-36.6093	19	49.6	448	20		7		7	20	0.35	1.23872	1	1	6
c980	c980.a1	c980.a1.a1	sp|O31728|SEPF_BACSU Cell division protein SepF OS=Bacillus subtilis (strain 168) GN=sepF PE=1 SV=3	-31.8932	54	17.3	151	20		5		6	6	1	9	3.33333	1	6
c981	c981.a1	c981.a1.a1	sp|O34752|LGT_BACSU Prolipoprotein diacylglyceryl transferase OS=Bacillus subtilis (strain 168) GN=lgt PE=1 SV=1	-13.0287	12	30.5	269	20		2		4	9	0.444444	1.78256	2.22222	1	6
c982	c982.a1	c982.a1.a1	sp|P54456|YQEK_BACSU Uncharacterized protein YqeK OS=Bacillus subtilis (strain 168) GN=yqeK PE=4 SV=1	-34.1124	39	21.2	186	20		6		6	11	0.545455	2.51119	1.81818	1	6
c983	c983.a1	c983.a1.a1	sp|P54955|YXEP_BACSU Uncharacterized hydrolase YxeP OS=Bacillus subtilis (strain 168) GN=yxeP PE=1 SV=2	-52.5986	29	41.4	380	20		6		7	13	0.538462	2.45511	1.53846	1	6
c984	c984.a1	c984.a1.a1	sp|P29252|HPPK_BACSU 2-amino-4-hydroxy-6-hydroxymethyldihydropteridine pyrophosphokinase OS=Bacillus subtilis (strain 168) GN=folK PE=3 SV=2	-29.5404	42	19	167	20		6		7	8	0.875	6.49894	2.5	1	6
c985	c985.a1	c985.a1.a1	sp|P39614|YWDF_BACSU Uncharacterized glycosyltransferase YwdF OS=Bacillus subtilis (strain 168) GN=ywdF PE=3 SV=1	-38.898	41	30.5	268	20		7		9	11	0.818182	5.57933	1.81818	1	6
c986	c986.a1	c986.a1.a1	sp|P46921|OPUAB_BACSU Glycine betaine transport system permease protein OpuAB OS=Bacillus subtilis (strain 168) GN=opuAB PE=1 SV=1	-20.0282	10	30.1	282	20		3		5	4	1.25	16.7828	5	1	6
c987	c987.a1	c987.a1.a1	sp|O32254|YVBT_BACSU Uncharacterized protein YvbT OS=Bacillus subtilis (strain 168) GN=yvbT PE=4 SV=1	-43.7435	24	37	336	20		6		7	10	0.7	4.01187	2	1	6
c988	c988.a1	c988.a1.a1	sp|P45866|FADF_BACSU Uncharacterized protein FadF OS=Bacillus subtilis (strain 168) GN=fadF PE=2 SV=1	-24.3293	8	79	705	20		4		6	23	0.26087	0.823348	0.869565	1	6
c989	c989.a1	c989.a1.a1	sp|P39075|BMRR_BACSU Multidrug-efflux transporter 1 regulator OS=Bacillus subtilis (strain 168) GN=bmrR PE=1 SV=3	-24.0246	13	32.5	278	20		3		4	12	0.333333	1.15443	1.66667	1	6
c990	c990.a1	c990.a1.a1	sp|O34507|PRKC_BACSU Serine/threonine-protein kinase PrkC OS=Bacillus subtilis (strain 168) GN=prkC PE=1 SV=1	-32.7028	9	71.7	648	19		5		5	23	0.217391	0.649648	0.826087	1	6
c991	c991.a1	c991.a1.a1	sp|P54428|YRKA_BACSU UPF0053 protein YrkA OS=Bacillus subtilis (strain 168) GN=yrkA PE=3 SV=2	-26.6752	12	48.9	434	19		5		5	16	0.3125	1.05353	1.1875	1	6
c992	c992.a1	c992.a1.a1	sp|P39807|YVYF_BACSU Uncharacterized protein YvyF OS=Bacillus subtilis (strain 168) GN=yvyF PE=4 SV=1	-17.1941	32	16.1	139	19		4		5	7	0.714286	4.17947	2.71429	1	6
c993	c993.a1	c993.a1.a1	sp|O34689|MHQA_BACSU Putative ring-cleaving dioxygenase MhqA OS=Bacillus subtilis (strain 168) GN=mhqA PE=2 SV=1	-32.9171	25	35.3	316	19		6		6	10	0.6	2.98107	1.9	1	6
c994	c994.a1	c994.a1.a1	sp|P14949|THIO_BACSU Thioredoxin OS=Bacillus subtilis (strain 168) GN=trxA PE=1 SV=3	-27.6386	40	11.3	104	19		4		6	5	1.2	14.8489	3.8	1	6
c995	c995.a1	c995.a1.a1	sp|P42178|NARJ_BACSU Probable nitrate reductase molybdenum cofactor assembly chaperone NarJ OS=Bacillus subtilis (strain 168) GN=narJ PE=3 SV=1	-30.6575	35	21.1	184	19		6		8	9	0.888889	6.74264	2.11111	1	6
c996	c996.a1	c996.a1.a1	sp|P54552|P5CR2_BACSU Pyrroline-5-carboxylate reductase 2 OS=Bacillus subtilis (strain 168) GN=proI PE=3 SV=1	-34.7668	27	30.3	278	19		5		6	14	0.428571	1.6827	1.35714	1	6
c997	c997.a1	c997.a1.a1	sp|O31562|YFIT_BACSU Putative metal-dependent hydrolase YfiT OS=Bacillus subtilis (strain 168) GN=yfiT PE=1 SV=1	-34.8874	36	20.6	178	19		5		6	8	0.75	4.62341	2.375	1	6
c998	c998.a1	c998.a1.a1	sp|O07079|YRDA_BACSU Uncharacterized protein YrdA OS=Bacillus subtilis (strain 168) GN=yrdA PE=3 SV=1	-25.0635	38	18.8	167	19		4		5	7	0.714286	4.17947	2.71429	1	6
c999	c999.a1	c999.a1.a1	sp|O31850|YOJN_BACSU Uncharacterized protein YojN OS=Bacillus subtilis (strain 168) GN=yojN PE=3 SV=1	-26.4835	19	33.4	304	19		4		5	12	0.416667	1.61016	1.58333	1	6
d1000	d1000.a1	d1000.a1.a1	sp|P54173|YPJQ_BACSU Uncharacterized protein YpjQ OS=Bacillus subtilis (strain 168) GN=ypjQ PE=1 SV=1	-31.0701	38	19.8	177	19		3		5	5	1	9	3.8	1	6
d1001	d1001.a1	d1001.a1.a1	sp|P39635|ROCB_BACSU Protein RocB OS=Bacillus subtilis (strain 168) GN=rocB PE=2 SV=1	-42.7642	16	64.8	566	19		8		9	25	0.36	1.29087	0.76	1	6
d1002	d1002.a1	d1002.a1.a1	sp|P81101|RRF_BACSU Ribosome-recycling factor OS=Bacillus subtilis (strain 168) GN=frr PE=1 SV=2	-32.1889	42	20.7	185	19		5		7	8	0.875	6.49894	2.375	1	6
d1003	d1003.a1	d1003.a1.a1	sp|P37960|MRGA_BACSU Metalloregulation DNA-binding stress protein OS=Bacillus subtilis (strain 168) GN=mrgA PE=1 SV=2	-36.4776	56	17.2	153	19		5		6	5	1.2	14.8489	3.8	1	6
d1004	d1004.a1	d1004.a1.a1	sp|P50733|YPBG_BACSU Uncharacterized protein YpbG OS=Bacillus subtilis (strain 168) GN=ypbG PE=2 SV=1	-32.1796	31	28.5	259	19		5		6	12	0.5	2.16228	1.58333	1	6
d1005	d1005.a1	d1005.a1.a1	sp|O31546|DUS2_BACSU Probable tRNA-dihydrouridine synthase 2 OS=Bacillus subtilis (strain 168) GN=dus2 PE=3 SV=1	-35.5959	33	36.9	325	19		6		6	20	0.3	0.995262	0.95	1	6
d1006	d1006.a1	d1006.a1.a1	sp|P54461|RSME_BACSU Ribosomal RNA small subunit methyltransferase E OS=Bacillus subtilis (strain 168) GN=rsmE PE=1 SV=1	-32.5887	46	28.7	256	19		7		8	14	0.571429	2.72759	1.35714	1	6
d1007	d1007.a1	d1007.a1.a1	sp|O34496|YTPQ_BACSU UPF0354 protein YtpQ OS=Bacillus subtilis (strain 168) GN=ytpQ PE=3 SV=1	-28.7338	25	30.9	269	19		7		7	10	0.7	4.01187	1.9	1	6
d1008	d1008.a1	d1008.a1.a1	sp|O34916|DAPEL_BACSU N-acetyldiaminopimelate deacetylase OS=Bacillus subtilis (strain 168) GN=ykuR PE=1 SV=1	-23.7723	14	41.4	374	19		4		5	8	0.625	3.21697	2.375	1	6
d1009	d1009.a1	d1009.a1.a1	sp|O06743|YITH_BACSU Uncharacterized N-acetyltransferase YitH OS=Bacillus subtilis (strain 168) GN=yitH PE=3 SV=1	-28.5811	31	31	282	19		5		6	17	0.352941	1.25393	1.11765	1	6
d1010	d1010.a1	d1010.a1.a1	sp|O35017|YOGA_BACSU Uncharacterized zinc-type alcohol dehydrogenase-like protein YogA OS=Bacillus subtilis (strain 168) GN=yogA PE=3 SV=1	-28.9325	23	35.7	329	19		4		5	8	0.625	3.21697	2.375	1	6
d1011	d1011.a1	d1011.a1.a1	sp|P49786|BCCP_BACSU Biotin carboxyl carrier protein of acetyl-CoA carboxylase OS=Bacillus subtilis (strain 168) GN=accB PE=1 SV=2	-36.381	61	17.1	159	19		4		5	5	1	9	3.8	1	6
d1012	d1012.a1	d1012.a1.a1	sp|P94478|HFLX_BACSU GTPase HflX OS=Bacillus subtilis (strain 168) GN=hflX PE=3 SV=2	-31.3114	23	47.5	420	19		6		9	17	0.529412	2.38386	1.11765	1	6
d1013	d1013.a1	d1013.a1.a1	sp|P54452|YQEG_BACSU Uncharacterized protein YqeG OS=Bacillus subtilis (strain 168) GN=yqeG PE=4 SV=1	-30.3246	49	20	172	19		6		7	9	0.777778	4.99484	2.11111	1	6
d1014	d1014.a1	d1014.a1.a1	sp|O32036|YRRM_BACSU Putative O-methyltransferase YrrM OS=Bacillus subtilis (strain 168) GN=yrrM PE=3 SV=1	-24.5617	38	25	217	19		5		6	8	0.75	4.62341	2.375	1	6
d1015	d1015.a1	d1015.a1.a1	sp|P21475|RS18_BACSU 30S ribosomal protein S18 OS=Bacillus subtilis (strain 168) GN=rpsR PE=1 SV=3	-7.66194	16	8.9	79	19		2		5	2	2.5	315.228	9.5	1	6
d1016	d1016.a1	d1016.a1.a1	sp|P21477|RS20_BACSU 30S ribosomal protein S20 OS=Bacillus subtilis (strain 168) GN=rpsT PE=1 SV=4	-15.8309	31	9.5	88	18		3		4	1	4	9999	18	1	6
d1017	d1017.a1	d1017.a1.a1	sp|O34474|YOEA_BACSU Probable multidrug resistance protein YoeA OS=Bacillus subtilis (strain 168) GN=yoeA PE=3 SV=2	-14.288	2	51.2	463	18		2		4	4	1	9	4.5	1	6
d1018	d1018.a1	d1018.a1.a1	sp|O34471|YTLQ_BACSU Uncharacterized protein YtlQ OS=Bacillus subtilis (strain 168) GN=ytlQ PE=4 SV=1	-20.1916	16	36	304	18		5		5	14	0.357143	1.27585	1.28571	1	6
d1019	d1019.a1	d1019.a1.a1	sp|O34687|RL32_BACSU 50S ribosomal protein L32 OS=Bacillus subtilis (strain 168) GN=rpmF PE=1 SV=3	-15.2581	48	6.7	59	18		2		4	1	4	9999	18	1	6
d1020	d1020.a1	d1020.a1.a1	sp|O31593|YHBJ_BACSU Putative efflux system component YhbJ OS=Bacillus subtilis (strain 168) GN=yhbJ PE=3 SV=1	-20.7411	27	23.5	221	18		4		5	6	0.833333	5.81292	3	1	6
d1021	d1021.a1	d1021.a1.a1	sp|O32193|CSSS_BACSU Sensor histidine kinase CssS OS=Bacillus subtilis (strain 168) GN=cssS PE=1 SV=2	-25.7775	11	52	451	18		5		5	16	0.3125	1.05353	1.125	1	6
d1022	d1022.a1	d1022.a1.a1	sp|P21470|RS9_BACSU 30S ribosomal protein S9 OS=Bacillus subtilis (strain 168) GN=rpsI PE=1 SV=3	-27.0021	57	14.2	130	18		6		7	3	2.33333	214.443	6	1	6
d1023	d1023.a1	d1023.a1.a1	sp|O31751|ISPT_BACSU Isoprenyl transferase OS=Bacillus subtilis (strain 168) GN=uppS PE=3 SV=1	-29.8477	29	29.7	260	18		5		5	9	0.555556	2.59381	2	1	6
d1024	d1024.a1	d1024.a1.a1	sp|Q796V8|HEMZ_BACSU Oxygen-independent coproporphyrinogen-III oxidase-like protein HemZ OS=Bacillus subtilis (strain 168) GN=hemZ PE=2 SV=1	-29.3014	17	57.4	501	18		7		7	23	0.304348	1.01534	0.782609	1	6
d1025	d1025.a1	d1025.a1.a1	sp|P96605|YDBJ_BACSU Uncharacterized ABC transporter ATP-binding protein YdbJ OS=Bacillus subtilis (strain 168) GN=ydbJ PE=3 SV=1	-35.3662	37	34.2	308	18		7		7	15	0.466667	1.92864	1.2	1	6
d1026	d1026.a1	d1026.a1.a1	sp|O34594|CY551_BACSU Cytochrome c-551 OS=Bacillus subtilis (strain 168) GN=cccB PE=1 SV=1	-32.5061	35	11.8	112	18		4		4	4	1	9	4.5	1	6
d1027	d1027.a1	d1027.a1.a1	sp|O34470|YLBL_BACSU Uncharacterized protein YlbL OS=Bacillus subtilis (strain 168) GN=ylbL PE=1 SV=2	-26.4042	19	37.5	341	18		5		5	18	0.277778	0.895736	1	1	6
d1028	d1028.a1	d1028.a1.a1	sp|O07085|CZCO_BACSU Uncharacterized oxidoreductase CzcO OS=Bacillus subtilis (strain 168) GN=czcO PE=1 SV=1	-52.8814	35	39	345	18		9		9	21	0.428571	1.6827	0.857143	1	3
d1029	d1029.a1	d1029.a1.a1	sp|O34798|PDAC_BACSU Peptidoglycan-N-acetylmuramic acid deacetylase PdaC OS=Bacillus subtilis (strain 168) GN=pdaC PE=1 SV=1	-27.6891	20	53.7	467	18		7		7	24	0.291667	0.957342	0.75	1	6
d1030	d1030.a1	d1030.a1.a1	sp|P23446|FLGG_BACSU Flagellar basal-body rod protein FlgG OS=Bacillus subtilis (strain 168) GN=flgG PE=3 SV=2	-37.3825	44	27.4	264	18		6		7	12	0.583333	2.83119	1.5	1	6
d1031	d1031.a1	d1031.a1.a1	sp|O31502|DAGK_BACSU Diacylglycerol kinase OS=Bacillus subtilis (strain 168) GN=dagK PE=1 SV=1	-29.02	33	33.2	303	18		5		5	16	0.3125	1.05353	1.125	1	6
d1032	d1032.a1	d1032.a1.a1	sp|P96579|YDAF_BACSU Putative ribosomal N-acetyltransferase YdaF OS=Bacillus subtilis (strain 168) GN=ydaF PE=1 SV=1	-29.2589	29	20.9	183	18		5		5	9	0.555556	2.59381	2	1	6
d1033	d1033.a1	d1033.a1.a1	sp|P27621|TAGB_BACSU Putative CDP-glycerol:glycerophosphate glycerophosphotransferase OS=Bacillus subtilis (strain 168) GN=tagB PE=1 SV=1	-25.9547	18	44.4	381	18		5		5	18	0.277778	0.895736	1	1	6
d1034	d1034.a1	d1034.a1.a1	sp|P27620|TAGA_BACSU N-acetylglucosaminyldiphosphoundecaprenol N-acetyl-beta-D-mannosaminyltransferase OS=Bacillus subtilis (strain 168) GN=tagA PE=1 SV=1	-25.5936	28	29.4	256	18		5		5	11	0.454545	1.84804	1.63636	1	6
d1035	d1035.a1	d1035.a1.a1	sp|O31570|YFHB_BACSU Uncharacterized isomerase YfhB OS=Bacillus subtilis (strain 168) GN=yfhB PE=3 SV=1	-34.3837	44	32	293	18		7		8	11	0.727273	4.3367	1.63636	1	5
d1036	d1036.a1	d1036.a1.a1	sp|O34803|YEAA_BACSU Uncharacterized protein YeaA OS=Bacillus subtilis (strain 168) GN=yeaA PE=4 SV=1	-24.0728	20	37.6	329	18		5		6	18	0.333333	1.15443	1	1	6
d1037	d1037.a1	d1037.a1.a1	sp|Q796Z1|YGAC_BACSU UPF0374 protein YgaC OS=Bacillus subtilis (strain 168) GN=ygaC PE=3 SV=2	-23.2489	33	21	176	18		4		5	13	0.384615	1.42446	1.38462	1	6
d1038	d1038.a1	d1038.a1.a1	sp|P23974|MENH_BACSU Putative 2-succinyl-6-hydroxy-2,4-cyclohexadiene-1-carboxylate synthase OS=Bacillus subtilis (strain 168) GN=menH PE=3 SV=2	-14.2294	17	30.6	274	18		3		5	15	0.333333	1.15443	1.2	1	6
d1039	d1039.a1	d1039.a1.a1	sp|Q06004|DHSO_BACSU Sorbitol dehydrogenase OS=Bacillus subtilis (strain 168) GN=gutB PE=1 SV=3	-54.049	42	38.3	353	18		7		9	16	0.5625	2.65174	1.125	1	6
d1040	d1040.a1	d1040.a1.a1	sp|P42253|YCBU_BACSU Uncharacterized aminotransferase YcbU OS=Bacillus subtilis (strain 168) GN=ycbU PE=3 SV=3	-27.8861	15	40.6	370	18		4		4	13	0.307692	1.03092	1.38462	1	6
d1041	d1041.a1	d1041.a1.a1	sp|C0SP86|SFTA_BACSU DNA translocase SftA OS=Bacillus subtilis (strain 168) GN=sftA PE=1 SV=1	-16.5516	5	106.6	952	17		4		4	42	0.0952381	0.245197	0.404762	1	6
d1042	d1042.a1	d1042.a1.a1	sp|P54586|YHCB_BACSU Uncharacterized protein YhcB OS=Bacillus subtilis (strain 168) GN=yhcB PE=3 SV=1	-25.9422	31	18.9	176	17		4		4	6	0.666667	3.64159	2.83333	1	6
d1043	d1043.a1	d1043.a1.a1	sp|P24281|YAAK_BACSU Nucleoid-associated protein YaaK OS=Bacillus subtilis (strain 168) GN=yaaK PE=3 SV=1	-21.3479	34	11.7	107	17		3		4	6	0.666667	3.64159	2.83333	1	6
d1044	d1044.a1	d1044.a1.a1	sp|P37569|MCSA_BACSU Protein-arginine kinase activator protein OS=Bacillus subtilis (strain 168) GN=mcsA PE=1 SV=1	-28.1577	38	20.9	185	17		7		8	11	0.727273	4.3367	1.54545	1	5
d1045	d1045.a1	d1045.a1.a1	sp|P28628|LEPS_BACSU Signal peptidase I S OS=Bacillus subtilis (strain 168) GN=sipS PE=1 SV=1	-29.0631	40	21	184	17		5		6	13	0.461538	1.89427	1.30769	1	6
d1046	d1046.a1	d1046.a1.a1	sp|P16336|SECY_BACSU Protein translocase subunit SecY OS=Bacillus subtilis (strain 168) GN=secY PE=3 SV=1	-18.4371	13	47.1	431	17		4		5	9	0.555556	2.59381	1.88889	1	6
d1047	d1047.a1	d1047.a1.a1	sp|O06976|CRH_BACSU HPr-like protein Crh OS=Bacillus subtilis (strain 168) GN=crh PE=1 SV=1	-25.6341	63	9.2	85	17		5		5	3	1.66667	45.4159	5.66667	1	6
d1048	d1048.a1	d1048.a1.a1	sp|O34577|CYSC1_BACSU Probable adenylyl-sulfate kinase OS=Bacillus subtilis (strain 168) GN=cysC PE=2 SV=1	-43.2755	53	22.5	197	17		7		7	10	0.7	4.01187	1.7	1	6
d1049	d1049.a1	d1049.a1.a1	sp|P37566|YACD_BACSU Putative peptidyl-prolyl cis-trans isomerase YacD OS=Bacillus subtilis (strain 168) GN=yacD PE=3 SV=1	-49.7206	28	34	297	17		6		6	14	0.428571	1.6827	1.21429	1	6
d1050	d1050.a1	d1050.a1.a1	sp|P25811|MNME_BACSU tRNA modification GTPase MnmE OS=Bacillus subtilis (strain 168) GN=mnmE PE=3 SV=1	-34.5172	23	50.8	459	17		7		8	18	0.444444	1.78256	0.944444	1	6
d1051	d1051.a1	d1051.a1.a1	sp|P50840|YPSC_BACSU Putative RNA methyltransferase YpsC OS=Bacillus subtilis (strain 168) GN=ypsC PE=3 SV=1	-43.3347	25	43.4	385	17		8		8	17	0.470588	1.95521	1	1	6
d1052	d1052.a1	d1052.a1.a1	sp|O31656|YKRK_BACSU Uncharacterized protein YkrK OS=Bacillus subtilis (strain 168) GN=ykrK PE=4 SV=1	-26.5457	32	26.8	233	17		5		5	11	0.454545	1.84804	1.54545	1	6
d1053	d1053.a1	d1053.a1.a1	sp|Q01463|MINC_BACSU Septum site-determining protein MinC OS=Bacillus subtilis (strain 168) GN=minC PE=1 SV=1	-28.084	26	24.9	226	17		6		6	11	0.545455	2.51119	1.54545	1	6
d1054	d1054.a1	d1054.a1.a1	sp|O34835|FAPR_BACSU Transcription factor FapR OS=Bacillus subtilis (strain 168) GN=fapR PE=1 SV=1	-30.5622	29	21.3	188	17		6		6	6	1	9	2.83333	1	6
d1055	d1055.a1	d1055.a1.a1	sp|O07638|YLAN_BACSU UPF0358 protein YlaN OS=Bacillus subtilis (strain 168) GN=ylaN PE=1 SV=1	-18.5114	43	10.7	93	17		3		4	4	1	9	4.25	1	5
d1056	d1056.a1	d1056.a1.a1	sp|Q06756|ISPF_BACSU 2-C-methyl-D-erythritol 2,4-cyclodiphosphate synthase OS=Bacillus subtilis (strain 168) GN=ispF PE=1 SV=1	-28.9857	46	17	158	17		4		4	8	0.5	2.16228	2.125	1	6
d1057	d1057.a1	d1057.a1.a1	sp|P28819|PABA_BACSU Aminodeoxychorismate/anthranilate synthase component 2 OS=Bacillus subtilis (strain 168) GN=pabA PE=2 SV=1	-16.7333	34	21.6	194	17		3		4	7	0.571429	2.72759	2.42857	1	6
d1058	d1058.a1	d1058.a1.a1	sp|O34789|YDJI_BACSU Uncharacterized protein YdjI OS=Bacillus subtilis (strain 168) GN=ydjI PE=4 SV=1	-38.3873	39	36	323	17		8		8	15	0.533333	2.41455	1.13333	1	6
d1059	d1059.a1	d1059.a1.a1	sp|P94527|G1PDH_BACSU Glycerol-1-phosphate dehydrogenase [NAD(P)+] OS=Bacillus subtilis (strain 168) GN=egsA PE=1 SV=1	-26.8026	24	42.9	394	17		6		6	21	0.285714	0.930698	0.809524	1	6
d1060	d1060.a1	d1060.a1.a1	sp|P39593|THIM_BACSU Hydroxyethylthiazole kinase OS=Bacillus subtilis (strain 168) GN=thiM PE=1 SV=1	-34.7869	32	28.1	272	17		5		6	10	0.6	2.98107	1.7	1	6
d1061	d1061.a1	d1061.a1.a1	sp|P39065|ACUA_BACSU Acetoin utilization protein AcuA OS=Bacillus subtilis (strain 168) GN=acuA PE=1 SV=1	-24.3211	42	24.2	210	17		5		5	6	0.833333	5.81292	2.83333	1	6
d1062	d1062.a1	d1062.a1.a1	sp|P54515|YQHQ_BACSU Uncharacterized protein YqhQ OS=Bacillus subtilis (strain 168) GN=yqhQ PE=4 SV=2	-38.026	29	35.8	318	17		6		6	16	0.375	1.37137	1.0625	1	6
d1063	d1063.a1	d1063.a1.a1	sp|P54457|IOJAP_BACSU Ribosomal silencing factor RsfS OS=Bacillus subtilis (strain 168) GN=rsfS PE=3 SV=1	-20.3834	33	13.2	118	17		3		5	6	0.833333	5.81292	2.83333	1	6
d1064	d1064.a1	d1064.a1.a1	sp|P54556|COAA_BACSU Pantothenate kinase OS=Bacillus subtilis (strain 168) GN=coaA PE=3 SV=2	-29.7389	28	36.5	319	17		6		7	15	0.466667	1.92864	1.13333	1	5
d1065	d1065.a1	d1065.a1.a1	sp|P14203|YUXH_BACSU Uncharacterized protein YuxH OS=Bacillus subtilis (strain 168) GN=yuxH PE=3 SV=1	-26.8847	18	47.8	409	17		4		6	17	0.352941	1.25393	1	1	6
d1066	d1066.a1	d1066.a1.a1	sp|P46913|QCRC_BACSU Menaquinol-cytochrome c reductase cytochrome b/c subunit OS=Bacillus subtilis (strain 168) GN=qcrC PE=3 SV=1	-23.882	12	28.1	255	16		4		4	5	0.8	5.30957	3.2	1	6
d1067	d1067.a1	d1067.a1.a1	sp|O34951|BCER_BACSU Sensory transduction protein BceR OS=Bacillus subtilis (strain 168) GN=bceR PE=3 SV=1	-12.7509	18	26.8	231	16		3		3	12	0.25	0.778279	1.33333	1	6
d1068	d1068.a1	d1068.a1.a1	sp|P46341|PSTB2_BACSU Phosphate import ATP-binding protein PstB 2 OS=Bacillus subtilis (strain 168) GN=pstB2 PE=3 SV=1	-18.2275	19	29.9	269	16		3		5	16	0.3125	1.05353	1	1	6
d1069	d1069.a1	d1069.a1.a1	sp|P19672|YQXC_BACSU Putative rRNA methyltransferase YqxC OS=Bacillus subtilis (strain 168) GN=yqxC PE=3 SV=3	-13.1949	9	31.2	281	16		3		4	9	0.444444	1.78256	1.77778	1	6
d1070	d1070.a1	d1070.a1.a1	sp|P42414|IOLC_BACSU 5-dehydro-2-deoxygluconokinase OS=Bacillus subtilis (strain 168) GN=iolC PE=1 SV=1	-23.6516	35	35.5	325	16		7		7	18	0.388889	1.44844	0.888889	1	6
d1071	d1071.a1	d1071.a1.a1	sp|P42305|DBPA_BACSU ATP-dependent RNA helicase DbpA OS=Bacillus subtilis (strain 168) GN=dbpA PE=1 SV=2	-27.8532	17	53.9	479	16		7		7	21	0.333333	1.15443	0.761905	1	6
d1072	d1072.a1	d1072.a1.a1	sp|O31806|YNDB_BACSU Uncharacterized protein YndB OS=Bacillus subtilis (strain 168) GN=yndB PE=1 SV=1	-19.7271	50	16	144	16		5		6	8	0.75	4.62341	2	1	6
d1073	d1073.a1	d1073.a1.a1	sp|O34542|YFLK_BACSU Uncharacterized protein YflK OS=Bacillus subtilis (strain 168) GN=yflK PE=3 SV=1	-28.0829	36	24.7	221	16		6		7	11	0.636364	3.32876	1.45455	1	6
d1074	d1074.a1	d1074.a1.a1	sp|P25499|HRCA_BACSU Heat-inducible transcription repressor HrcA OS=Bacillus subtilis (strain 168) GN=hrcA PE=3 SV=1	-33.2026	26	38.9	343	16		7		7	20	0.35	1.23872	0.8	1	5
d1075	d1075.a1	d1075.a1.a1	sp|O34557|RPE_BACSU Ribulose-phosphate 3-epimerase OS=Bacillus subtilis (strain 168) GN=rpe PE=3 SV=1	-19.2812	21	23.2	217	16		3		3	5	0.6	2.98107	3.2	1	6
d1076	d1076.a1	d1076.a1.a1	sp|Q04778|ALSR_BACSU HTH-type transcriptional regulator AlsR OS=Bacillus subtilis (strain 168) GN=alsR PE=3 SV=1	-23.1843	29	34.2	302	16		6		6	13	0.461538	1.89427	1.23077	1	6
d1077	d1077.a1	d1077.a1.a1	sp|O34400|YFKA_BACSU Putative protein YfkA OS=Bacillus subtilis (strain 168) GN=yfkA PE=3 SV=2	-17.5523	12	43.1	373	16		5		5	12	0.416667	1.61016	1.33333	1	6
d1078	d1078.a1	d1078.a1.a1	sp|Q45589|CDAA_BACSU Cyclic di-AMP synthase CdaA OS=Bacillus subtilis (strain 168) GN=cdaA PE=1 SV=3	-28.3763	27	30.4	273	16		5		5	7	0.714286	4.17947	2.28571	1	6
d1079	d1079.a1	d1079.a1.a1	sp|O07567|NTDR_BACSU NTD biosynthesis operon regulator NtdR OS=Bacillus subtilis (strain 168) GN=ntdR PE=3 SV=1	-25.9982	29	37.6	329	16		6		6	13	0.461538	1.89427	1.23077	1	6
d1080	d1080.a1	d1080.a1.a1	sp|P25983|PYRK_BACSU Dihydroorotate dehydrogenase B (NAD(+)), electron transfer subunit OS=Bacillus subtilis (strain 168) GN=pyrK PE=1 SV=1	-25.9362	29	28	256	16		6		6	13	0.461538	1.89427	1.23077	1	6
d1081	d1081.a1	d1081.a1.a1	sp|P54504|RSBRD_BACSU RsbT co-antagonist protein RsbRD OS=Bacillus subtilis (strain 168) GN=rsbRD PE=1 SV=2	-36.0971	29	31.7	278	16		5		5	12	0.416667	1.61016	1.33333	1	6
d1082	d1082.a1	d1082.a1.a1	sp|P37545|YABD_BACSU Uncharacterized metal-dependent hydrolase YabD OS=Bacillus subtilis (strain 168) GN=yabD PE=3 SV=1	-21.9763	23	29.1	255	16		4		4	10	0.4	1.51189	1.6	1	6
d1083	d1083.a1	d1083.a1.a1	sp|O05521|REX_BACSU Redox-sensing transcriptional repressor Rex OS=Bacillus subtilis (strain 168) GN=rex PE=1 SV=1	-30.5148	63	24	215	16		9		9	11	0.818182	5.57933	1.45455	1	6
d1084	d1084.a1	d1084.a1.a1	sp|O34569|YOAA_BACSU Uncharacterized N-acetyltransferase YoaA OS=Bacillus subtilis (strain 168) GN=yoaA PE=3 SV=2	-27.0256	42	20.3	177	16		5		6	8	0.75	4.62341	2	1	5
d1085	d1085.a1	d1085.a1.a1	sp|P71036|YWNA_BACSU Putative HTH-type transcriptional regulator YwnA OS=Bacillus subtilis (strain 168) GN=ywnA PE=1 SV=1	-31.2	41	14.6	133	16		6		6	7	0.857143	6.19686	2.28571	1	6
d1086	d1086.a1	d1086.a1.a1	sp|P32726|RIMP_BACSU Ribosome maturation factor RimP OS=Bacillus subtilis (strain 168) GN=rimP PE=3 SV=1	-32.7705	54	17.5	156	16		5		5	7	0.714286	4.17947	2.28571	1	6
d1087	d1087.a1	d1087.a1.a1	sp|O34365|YTMB_BACSU Uncharacterized protein YtmB OS=Bacillus subtilis (strain 168) GN=ytmB PE=1 SV=1	-16.5335	33	9.2	80	16		3		3	5	0.6	2.98107	3.2	1	6
d1088	d1088.a1	d1088.a1.a1	sp|P42415|IOLD_BACSU 3D-(3,5/4)-trihydroxycyclohexane-1,2-dione hydrolase OS=Bacillus subtilis (strain 168) GN=iolD PE=1 SV=2	-29.4601	19	70.2	637	16		6		6	20	0.3	0.995262	0.8	1	6
d1089	d1089.a1	d1089.a1.a1	sp|P54391|YPIF_BACSU Uncharacterized protein YpiF OS=Bacillus subtilis (strain 168) GN=ypiF PE=4 SV=1	-30.4627	54	17.2	148	16		6		7	7	1	9	2.28571	1	6
d1090	d1090.a1	d1090.a1.a1	sp|P54460|PRMA_BACSU Ribosomal protein L11 methyltransferase OS=Bacillus subtilis (strain 168) GN=prmA PE=3 SV=2	-35.7994	40	34.4	311	16		7		7	6	1.16667	13.678	2.66667	1	6
d1091	d1091.a1	d1091.a1.a1	sp|O34442|MGTE_BACSU Magnesium transporter MgtE OS=Bacillus subtilis (strain 168) GN=mgtE PE=3 SV=1	-33.5665	16	50.7	451	16		5		6	15	0.4	1.51189	1.06667	1	6
d1092	d1092.a1	d1092.a1.a1	sp|P28822|DHPS_BACSU Dihydropteroate synthase OS=Bacillus subtilis (strain 168) GN=sul PE=3 SV=2	-21.7001	38	30.9	285	16		6		6	17	0.352941	1.25393	0.941176	1	5
d1093	d1093.a1	d1093.a1.a1	sp|O34558|YOPR_BACSU SPBc2 prophage-derived uncharacterized protein YopR OS=Bacillus subtilis (strain 168) GN=yopR PE=4 SV=2	-27.9978	28	37.4	325	16		6		6	17	0.352941	1.25393	0.941176	1	6
d1094	d1094.a1	d1094.a1.a1	sp|P54304|YQER_BACSU Oxygen-independent coproporphyrinogen-III oxidase-like protein YqeR OS=Bacillus subtilis (strain 168) GN=hemN PE=2 SV=3	-26.45	21	42.8	379	16		6		6	15	0.4	1.51189	1.06667	1	6
d1095	d1095.a1	d1095.a1.a1	sp|P39758|ABH_BACSU Putative transition state regulator Abh OS=Bacillus subtilis (strain 168) GN=abh PE=1 SV=1	-20.3374	66	10.2	92	16		3		4	4	1	9	4	1	6
d1096	d1096.a1	d1096.a1.a1	sp|P20278|RL36_BACSU 50S ribosomal protein L36 OS=Bacillus subtilis (strain 168) GN=rpmJ PE=1 SV=1	-9.38552	28	4.2	37	15		2		4	1	4	9999	15	1	6
d1097	d1097.a1	d1097.a1.a1	sp|O31852|CWLS_BACSU D-gamma-glutamyl-meso-diaminopimelic acid endopeptidase CwlS OS=Bacillus subtilis (strain 168) GN=cwlS PE=1 SV=1	-21.6191	18	44.1	414	15		6		6	18	0.333333	1.15443	0.833333	1	6
d1098	d1098.a1	d1098.a1.a1	sp|P96647|YDDJ_BACSU Uncharacterized protein YddJ OS=Bacillus subtilis (strain 168) GN=yddJ PE=3 SV=1	-13.6296	21	14.6	126	15		3		3	7	0.428571	1.6827	2.14286	1	6
d1099	d1099.a1	d1099.a1.a1	sp|Q45539|CSBB_BACSU Putative glycosyltransferase CsbB OS=Bacillus subtilis (strain 168) GN=csbB PE=2 SV=1	-17.1537	11	37.6	329	15		3		3	10	0.3	0.995262	1.5	1	6
d1100	d1100.a1	d1100.a1.a1	sp|P94541|RNH3_BACSU Ribonuclease HIII OS=Bacillus subtilis (strain 168) GN=rnhC PE=1 SV=2	-29.3835	35	34	313	15		6		8	14	0.571429	2.72759	1.07143	1	6
d1101	d1101.a1	d1101.a1.a1	sp|O05411|YRPD_BACSU Uncharacterized protein YrpD OS=Bacillus subtilis (strain 168) GN=yrpD PE=4 SV=1	-32.0079	37	24.8	235	15		7		7	9	0.777778	4.99484	1.66667	1	4
d1102	d1102.a1	d1102.a1.a1	sp|C0SP82|YOAE_BACSU Probable oxidoreductase YoaE OS=Bacillus subtilis (strain 168) GN=yoaE PE=3 SV=1	-33.1712	10	76	680	15		4		5	30	0.166667	0.467799	0.5	1	6
d1103	d1103.a1	d1103.a1.a1	sp|P14194|CTC_BACSU General stress protein CTC OS=Bacillus subtilis (strain 168) GN=ctc PE=1 SV=4	-19.9812	26	22	204	15		4		6	5	1.2	14.8489	3	1	5
d1104	d1104.a1	d1104.a1.a1	sp|Q07868|PBPB_BACSU Penicillin-binding protein 2B OS=Bacillus subtilis (strain 168) GN=pbpB PE=1 SV=2	-31.412	17	79.2	716	15		8		8	37	0.216216	0.645191	0.405405	1	4
d1105	d1105.a1	d1105.a1.a1	sp|Q794W0|YYCH_BACSU Two-component system WalR/WalK regulatory protein YycH OS=Bacillus subtilis (strain 168) GN=yycH PE=1 SV=1	-19.6146	14	52.1	455	15		5		6	21	0.285714	0.930698	0.714286	1	6
d1106	d1106.a1	d1106.a1.a1	sp|O34331|YLBH_BACSU Putative rRNA methyltransferase YlbH OS=Bacillus subtilis (strain 168) GN=ylbH PE=3 SV=2	-26.8599	32	20.4	184	15		5		5	6	0.833333	5.81292	2.5	1	6
d1107	d1107.a1	d1107.a1.a1	sp|O07081|YRDC_BACSU Uncharacterized isochorismatase family protein YrdC OS=Bacillus subtilis (strain 168) GN=yrdC PE=3 SV=1	-12.8732	21	21.2	187	15		3		4	8	0.5	2.16228	1.875	1	6
d1108	d1108.a1	d1108.a1.a1	sp|P14205|COMA2_BACSU Putative esterase ComA2 OS=Bacillus subtilis (strain 168) GN=yuxO PE=3 SV=2	-24.5284	40	13.6	126	15		5		5	4	1.25	16.7828	3.75	1	6
d1109	d1109.a1	d1109.a1.a1	sp|Q45549|NRDR_BACSU Transcriptional repressor NrdR OS=Bacillus subtilis (strain 168) GN=nrdR PE=3 SV=2	-28.8379	32	17.8	152	15		5		5	8	0.625	3.21697	1.875	1	6
d1110	d1110.a1	d1110.a1.a1	sp|P46342|PSTB1_BACSU Phosphate import ATP-binding protein PstB 1 OS=Bacillus subtilis (strain 168) GN=pstB1 PE=3 SV=1	-24.3483	26	29.1	260	15		4		4	15	0.266667	0.84785	1	1	6
d1111	d1111.a1	d1111.a1.a1	sp|P96667|YDEJ_BACSU Uncharacterized lipoprotein YdeJ OS=Bacillus subtilis (strain 168) GN=ydeJ PE=3 SV=1	-29.5159	41	24.3	219	15		4		5	11	0.454545	1.84804	1.36364	1	6
d1112	d1112.a1	d1112.a1.a1	sp|P45711|YNEK_BACSU Uncharacterized protein YneK OS=Bacillus subtilis (strain 168) GN=yneK PE=4 SV=2	-17.5113	39	16.9	142	15		5		6	6	1	9	2.5	1	6
d1113	d1113.a1	d1113.a1.a1	sp|P71013|LEPT_BACSU Signal peptidase I T OS=Bacillus subtilis (strain 168) GN=sipT PE=1 SV=1	-12.8013	20	21.8	193	15		4		5	12	0.416667	1.61016	1.25	1	6
d1114	d1114.a1	d1114.a1.a1	sp|P21203|PHEA_BACSU Prephenate dehydratase OS=Bacillus subtilis (strain 168) GN=pheA PE=3 SV=1	-18.8082	20	31.8	285	15		4		4	8	0.5	2.16228	1.875	1	6
d1115	d1115.a1	d1115.a1.a1	sp|P17869|RPSH_BACSU RNA polymerase sigma-H factor OS=Bacillus subtilis (strain 168) GN=sigH PE=1 SV=1	-23.7697	26	25.4	218	15		4		4	14	0.285714	0.930698	1.07143	1	6
d1116	d1116.a1	d1116.a1.a1	sp|P96672|YDEO_BACSU UPF0750 membrane protein YdeO OS=Bacillus subtilis (strain 168) GN=ydeO PE=3 SV=1	-24.4678	22	31.3	290	15		5		5	7	0.714286	4.17947	2.14286	1	6
d1117	d1117.a1	d1117.a1.a1	sp|P80874|GS69_BACSU General stress protein 69 OS=Bacillus subtilis (strain 168) GN=yhdN PE=1 SV=2	-28.3566	28	37.2	331	15		6		6	13	0.461538	1.89427	1.15385	1	5
d1118	d1118.a1	d1118.a1.a1	sp|O31779|YMCA_BACSU Uncharacterized protein YmcA OS=Bacillus subtilis (strain 168) GN=ymcA PE=1 SV=1	-24.6714	32	16.1	143	15		4		5	6	0.833333	5.81292	2.5	1	6
d1119	d1119.a1	d1119.a1.a1	sp|P54159|YPBR_BACSU Uncharacterized protein YpbR OS=Bacillus subtilis (strain 168) GN=ypbR PE=4 SV=1	-23.3475	4	137.2	1193	15		4		4	66	0.0606061	0.149757	0.227273	1	5
d1120	d1120.a1	d1120.a1.a1	sp|Q45601|RLMH_BACSU Ribosomal RNA large subunit methyltransferase H OS=Bacillus subtilis (strain 168) GN=rlmH PE=1 SV=1	-24.8887	30	18	159	15		3		5	9	0.555556	2.59381	1.66667	1	6
d1121	d1121.a1	d1121.a1.a1	sp|O31669|MTND_BACSU Acireductone dioxygenase OS=Bacillus subtilis (strain 168) GN=mtnD PE=3 SV=1	-19.1424	36	20.7	178	15		4		4	10	0.4	1.51189	1.5	1	6
d1122	d1122.a1	d1122.a1.a1	sp|O07592|YHDW_BACSU Putative glycerophosphoryl diester phosphodiesterase YhdW OS=Bacillus subtilis (strain 168) GN=yhdW PE=3 SV=1	-20.9222	20	27.4	243	15		4		4	15	0.266667	0.84785	1	1	6
d1123	d1123.a1	d1123.a1.a1	sp|Q45612|YYCI_BACSU Two-component system WalR/WalK regulatory protein YycI OS=Bacillus subtilis (strain 168) GN=yycI PE=1 SV=1	-27.3392	19	32.5	280	15		4		4	14	0.285714	0.930698	1.07143	1	6
d1124	d1124.a1	d1124.a1.a1	sp|O31644|MANR_BACSU Transcriptional regulator ManR OS=Bacillus subtilis (strain 168) GN=manR PE=1 SV=2	-21.7878	5	75.2	648	15		4		5	30	0.166667	0.467799	0.5	1	6
d1125	d1125.a1	d1125.a1.a1	sp|O32119|YUTI_BACSU Putative nitrogen fixation protein YutI OS=Bacillus subtilis (strain 168) GN=yutI PE=3 SV=1	-29.6838	57	12.3	111	15		4		4	5	0.8	5.30957	3	1	6
d1126	d1126.a1	d1126.a1.a1	sp|O34994|CCPN_BACSU Transcriptional repressor CcpN OS=Bacillus subtilis (strain 168) GN=ccpN PE=1 SV=1	-20.1799	28	23.8	212	15		5		7	12	0.583333	2.83119	1.25	1	5
d1127	d1127.a1	d1127.a1.a1	sp|P35620|FLHA_BACSU Flagellar biosynthesis protein FlhA OS=Bacillus subtilis (strain 168) GN=flhA PE=1 SV=2	-36.7201	17	73.8	677	15		7		7	18	0.388889	1.44844	0.833333	1	6
d1128	d1128.a1	d1128.a1.a1	sp|O31665|MTNE_BACSU Transaminase MtnE OS=Bacillus subtilis (strain 168) GN=mtnE PE=3 SV=1	-33.3337	27	43.9	398	15		6		6	16	0.375	1.37137	0.9375	1	6
d1129	d1129.a1	d1129.a1.a1	sp|P94424|NFRA2_BACSU FMN reductase [NAD(P)H] OS=Bacillus subtilis (strain 168) GN=nfrA2 PE=1 SV=1	-30.6067	27	27.8	249	15		4		4	5	0.8	5.30957	3	1	6
d1130	d1130.a1	d1130.a1.a1	sp|P0CI79|TYSY1_BACSU Thymidylate synthase 1 OS=Bacillus subtilis (strain 168) GN=thyA1 PE=1 SV=1	-25.6598	23	32.7	279	15		4		5	11	0.454545	1.84804	1.36364	1	5
d1131	d1131.a1	d1131.a1.a1	sp|P39615|UNG_BACSU Uracil-DNA glycosylase OS=Bacillus subtilis (strain 168) GN=ung PE=1 SV=1	-20.8565	26	25.9	225	15		5		5	10	0.5	2.16228	1.5	1	6
d1132	d1132.a1	d1132.a1.a1	sp|P94548|FADR_BACSU Fatty acid metabolism regulator protein OS=Bacillus subtilis (strain 168) GN=fadR PE=1 SV=1	-19.5509	26	21.9	194	15		4		5	8	0.625	3.21697	1.875	1	6
d1133	d1133.a1	d1133.a1.a1	sp|P71014|YUAB_BACSU Uncharacterized protein YuaB OS=Bacillus subtilis (strain 168) GN=yuaB PE=1 SV=2	-21.373	18	19.2	181	15		3		3	10	0.3	0.995262	1.5	1	6
d1134	d1134.a1	d1134.a1.a1	sp|P42963|YCSF_BACSU UPF0271 protein YcsF OS=Bacillus subtilis (strain 168) GN=ycsF PE=3 SV=4	-24.9435	21	27.4	257	15		4		6	12	0.5	2.16228	1.25	1	6
d1135	d1135.a1	d1135.a1.a1	sp|O34792|YVJA_BACSU UPF0750 membrane protein YvjA OS=Bacillus subtilis (strain 168) GN=yvjA PE=3 SV=1	-14.639	25	29.9	281	15		3		5	7	0.714286	4.17947	2.14286	1	6
d1136	d1136.a1	d1136.a1.a1	sp|P25972|PYRE_BACSU Orotate phosphoribosyltransferase OS=Bacillus subtilis (strain 168) GN=pyrE PE=3 SV=1	-23.535	21	23.4	216	14		3		3	6	0.5	2.16228	2.33333	1	6
d1137	d1137.a1	d1137.a1.a1	sp|P05654|PYRB_BACSU Aspartate carbamoyltransferase OS=Bacillus subtilis (strain 168) GN=pyrB PE=1 SV=2	-17.6133	9	34.1	304	14		3		3	15	0.2	0.584893	0.933333	1	6
d1138	d1138.a1	d1138.a1.a1	sp|O06747|YITL_BACSU Uncharacterized protein YitL OS=Bacillus subtilis (strain 168) GN=yitL PE=3 SV=2	-15.4232	25	33.9	298	14		5		5	13	0.384615	1.42446	1.07692	1	5
d1139	d1139.a1	d1139.a1.a1	sp|O31754|RASP_BACSU Regulator of sigma-W protease RasP OS=Bacillus subtilis (strain 168) GN=rasP PE=1 SV=1	-31.9433	17	46.6	422	14		6		8	15	0.533333	2.41455	0.933333	1	6
d1140	d1140.a1	d1140.a1.a1	sp|P39115|EXPZ_BACSU Nucleotide-binding protein ExpZ OS=Bacillus subtilis (strain 168) GN=expZ PE=3 SV=2	-22.3783	11	62.6	547	14		5		5	28	0.178571	0.508591	0.5	1	6
d1141	d1141.a1	d1141.a1.a1	sp|O34809|YCEG_BACSU Uncharacterized protein YceG OS=Bacillus subtilis (strain 168) GN=yceG PE=4 SV=1	-21.9449	12	62.6	537	14		5		6	29	0.206897	0.610262	0.482759	1	5
d1142	d1142.a1	d1142.a1.a1	sp|P06567|DNAI_BACSU Primosomal protein DnaI OS=Bacillus subtilis (strain 168) GN=dnaI PE=1 SV=1	-20.6603	18	36	311	14		4		4	14	0.285714	0.930698	1	1	6
d1143	d1143.a1	d1143.a1.a1	sp|P42400|YCKB_BACSU Probable ABC transporter extracellular-binding protein YckB OS=Bacillus subtilis (strain 168) GN=yckB PE=1 SV=2	-23.5431	24	31.6	287	14		4		4	9	0.444444	1.78256	1.55556	1	6
d1144	d1144.a1	d1144.a1.a1	sp|P51777|CSPD_BACSU Cold shock protein CspD OS=Bacillus subtilis (strain 168) GN=cspD PE=1 SV=1	-19.9757	40	7.2	66	14		4		4	3	1.33333	20.5443	4.66667	1	6
d1145	d1145.a1	d1145.a1.a1	sp|C0H447|YPZJ_BACSU Uncharacterized protein YpzJ OS=Bacillus subtilis (strain 168) GN=ypzJ PE=4 SV=1	-22.0122	60	7.3	68	14		4		4	6	0.666667	3.64159	2.33333	1	6
d1146	d1146.a1	d1146.a1.a1	sp|O32158|YURQ_BACSU Uncharacterized protein YurQ OS=Bacillus subtilis (strain 168) GN=yurQ PE=3 SV=1	-21.7633	45	14.7	124	14		5		5	7	0.714286	4.17947	2	1	6
d1147	d1147.a1	d1147.a1.a1	sp|P42298|YXIF_BACSU Uncharacterized protein YxiF OS=Bacillus subtilis (strain 168) GN=yxiF PE=4 SV=1	-8.2644	17	18	156	14		2		3	6	0.5	2.16228	2.33333	1	6
d1148	d1148.a1	d1148.a1.a1	sp|P20692|TYRA_BACSU Prephenate dehydrogenase OS=Bacillus subtilis (strain 168) GN=tyrA PE=3 SV=2	-21.6977	22	41.3	371	14		6		6	14	0.428571	1.6827	1	1	6
d1149	d1149.a1	d1149.a1.a1	sp|O05412|MURI2_BACSU Glutamate racemase 2 OS=Bacillus subtilis (strain 168) GN=yrpC PE=1 SV=1	-19.2427	19	29.8	265	14		4		4	12	0.333333	1.15443	1.16667	1	6
d1150	d1150.a1	d1150.a1.a1	sp|P94479|YNBB_BACSU Uncharacterized protein YnbB OS=Bacillus subtilis (strain 168) GN=ynbB PE=4 SV=2	-20.4248	12	46.1	421	14		4		4	17	0.235294	0.719072	0.823529	1	6
d1151	d1151.a1	d1151.a1.a1	sp|P35165|SIGX_BACSU ECF RNA polymerase sigma factor SigX OS=Bacillus subtilis (strain 168) GN=sigX PE=1 SV=2	-38.5817	34	23.1	194	14		5		5	9	0.555556	2.59381	1.55556	1	6
d1152	d1152.a1	d1152.a1.a1	sp|P96740|PGDS_BACSU Gamma-DL-glutamyl hydrolase OS=Bacillus subtilis (strain 168) GN=pgdS PE=1 SV=2	-42.0402	33	45.1	413	14		8		8	19	0.421053	1.63665	0.736842	1	5
d1153	d1153.a1	d1153.a1.a1	sp|P54607|YHCW_BACSU Uncharacterized protein YhcW OS=Bacillus subtilis (strain 168) GN=yhcW PE=3 SV=1	-29.8416	38	24.6	220	14		4		4	11	0.363636	1.31013	1.27273	1	6
d1154	d1154.a1	d1154.a1.a1	sp|P77837|URE1_BACSU Urease subunit alpha OS=Bacillus subtilis (strain 168) GN=ureC PE=1 SV=1	-26.5131	14	61	569	14		5		5	19	0.263158	0.832981	0.736842	1	6
d1155	d1155.a1	d1155.a1.a1	sp|O34445|YLBN_BACSU Uncharacterized protein YlbN OS=Bacillus subtilis (strain 168) GN=ylbN PE=4 SV=1	-18.9829	28	19.9	172	14		3		4	6	0.666667	3.64159	2.33333	1	6
d1156	d1156.a1	d1156.a1.a1	sp|O34857|ROK_BACSU Repressor Rok OS=Bacillus subtilis (strain 168) GN=rok PE=1 SV=1	-28.0507	31	21.7	191	14		4		4	6	0.666667	3.64159	2.33333	1	6
d1157	d1157.a1	d1157.a1.a1	sp|O34357|YTPP_BACSU Thioredoxin-like protein YtpP OS=Bacillus subtilis (strain 168) GN=ytpP PE=2 SV=1	-34.5617	45	12.7	107	14		6		7	3	2.33333	214.443	4.66667	1	4
d1158	d1158.a1	d1158.a1.a1	sp|O34335|MSME_BACSU Putative binding protein MsmE OS=Bacillus subtilis (strain 168) GN=msmE PE=1 SV=1	-26.5908	20	48.1	426	14		5		5	20	0.25	0.778279	0.7	1	6
d1159	d1159.a1	d1159.a1.a1	sp|O32126|YUTE_BACSU UPF0331 protein YutE OS=Bacillus subtilis (strain 168) GN=yutE PE=1 SV=1	-19.9978	19	16.6	144	14		3		4	5	0.8	5.30957	2.8	1	6
d1160	d1160.a1	d1160.a1.a1	sp|P94585|MSCL_BACSU Large-conductance mechanosensitive channel OS=Bacillus subtilis (strain 168) GN=mscL PE=3 SV=1	-31.8434	32	14.2	130	14		5		6	3	2	99	4.66667	1	6
d1161	d1161.a1	d1161.a1.a1	sp|O31928|YOPJ_BACSU SPBc2 prophage-derived uncharacterized protein YopJ OS=Bacillus subtilis (strain 168) GN=yopJ PE=4 SV=1	-14.1593	30	15.9	138	14		3		4	7	0.571429	2.72759	2	1	5
d1162	d1162.a1	d1162.a1.a1	sp|P40737|YXXD_BACSU Antitoxin YxxD OS=Bacillus subtilis (strain 168) GN=yxxD PE=1 SV=1	-22.0049	41	17.6	147	14		5		6	8	0.75	4.62341	1.75	1	6
d1163	d1163.a1	d1163.a1.a1	sp|O34939|YDIO_BACSU Probable BsuMI modification methylase subunit YdiO OS=Bacillus subtilis (strain 168) GN=ydiO PE=2 SV=1	-33.4848	19	48.8	427	14		6		6	18	0.333333	1.15443	0.777778	1	6
d1164	d1164.a1	d1164.a1.a1	sp|P50842|KDUD_BACSU 2-dehydro-3-deoxy-D-gluconate 5-dehydrogenase OS=Bacillus subtilis (strain 168) GN=kduD PE=2 SV=1	-30.5591	38	27.1	254	14		4		4	8	0.5	2.16228	1.75	1	6
d1165	d1165.a1	d1165.a1.a1	sp|P46905|YCCK_BACSU Uncharacterized oxidoreductase YccK OS=Bacillus subtilis (strain 168) GN=yccK PE=3 SV=2	-32.2359	32	34.7	310	14		5		6	15	0.4	1.51189	0.933333	1	6
d1166	d1166.a1	d1166.a1.a1	sp|P12044|PURE_BACSU N5-carboxyaminoimidazole ribonucleotide mutase OS=Bacillus subtilis (strain 168) GN=purE PE=3 SV=1	-17.0255	25	17.1	162	14		2		4	7	0.571429	2.72759	2	1	6
d1167	d1167.a1	d1167.a1.a1	sp|Q45582|MURQ_BACSU N-acetylmuramic acid 6-phosphate etherase OS=Bacillus subtilis (strain 168) GN=murQ PE=1 SV=2	-15.0587	12	32.6	304	13		3		3	17	0.176471	0.501311	0.764706	1	6
d1168	d1168.a1	d1168.a1.a1	sp|P97247|YSMB_BACSU Uncharacterized HTH-type transcriptional regulator YsmB OS=Bacillus subtilis (strain 168) GN=ysmB PE=3 SV=1	-19.1953	29	17.1	146	13		4		4	5	0.8	5.30957	2.6	1	6
d1169	d1169.a1	d1169.a1.a1	sp|P96615|YDBS_BACSU UPF0699 transmembrane protein YdbS OS=Bacillus subtilis (strain 168) GN=ydbS PE=3 SV=1	-16.56	22	18	159	13		3		3	4	0.75	4.62341	3.25	1	6
d1170	d1170.a1	d1170.a1.a1	sp|P16655|DIVIB_BACSU Cell division protein DivIB OS=Bacillus subtilis (strain 168) GN=divIB PE=1 SV=1	-18.0335	19	30.1	263	13		4		4	9	0.444444	1.78256	1.44444	1	6
d1171	d1171.a1	d1171.a1.a1	sp|O07624|YWIB_BACSU Uncharacterized beta-barrel protein YwiB OS=Bacillus subtilis (strain 168) GN=ywiB PE=1 SV=1	-32.5895	43	16.1	142	13		5		5	8	0.625	3.21697	1.625	1	6
d1172	d1172.a1	d1172.a1.a1	sp|O31856|RSBRC_BACSU RsbT co-antagonist protein RsbRC OS=Bacillus subtilis (strain 168) GN=rsbRC PE=1 SV=1	-19.4152	20	32	282	13		5		6	13	0.461538	1.89427	1	1	4
d1173	d1173.a1	d1173.a1.a1	sp|P0CI74|GPSB_BACSU Cell cycle protein GpsB OS=Bacillus subtilis (strain 168) GN=gpsB PE=1 SV=1	-20.2372	24	11.5	98	13		4		5	2	2.5	315.228	6.5	1	6
d1174	d1174.a1	d1174.a1.a1	sp|P24139|OPPC_BACSU Oligopeptide transport system permease protein OppC OS=Bacillus subtilis (strain 168) GN=oppC PE=2 SV=1	-23.8751	14	33.5	305	13		4		5	6	0.833333	5.81292	2.16667	1	6
d1175	d1175.a1	d1175.a1.a1	sp|P96718|YWQF_BACSU UDP-glucose 6-dehydrogenase YwqF OS=Bacillus subtilis (strain 168) GN=ywqF PE=1 SV=1	-23.5474	16	47.7	440	13		5		6	24	0.25	0.778279	0.541667	1	6
d1176	d1176.a1	d1176.a1.a1	sp|O31503|RLMCD_BACSU 23S rRNA (uracil-C(5))-methyltransferase RlmCD OS=Bacillus subtilis (strain 168) GN=rlmCD PE=1 SV=1	-30.3629	22	51.7	459	13		7		7	22	0.318182	1.08057	0.590909	1	6
d1177	d1177.a1	d1177.a1.a1	sp|P00497|PUR1_BACSU Amidophosphoribosyltransferase OS=Bacillus subtilis (strain 168) GN=purF PE=1 SV=2	-27.045	14	51.6	476	13		4		4	14	0.285714	0.930698	0.928571	1	5
d1178	d1178.a1	d1178.a1.a1	sp|P11469|YSMA_BACSU Uncharacterized protein YsmA OS=Bacillus subtilis (strain 168) GN=ysmA PE=4 SV=1	-28.0535	35	17	147	13		4		4	7	0.571429	2.72759	1.85714	1	6
d1179	d1179.a1	d1179.a1.a1	sp|P54719|YFIC_BACSU Uncharacterized ABC transporter ATP-binding protein YfiC OS=Bacillus subtilis (strain 168) GN=yfiC PE=3 SV=1	-27.4821	11	67.3	604	13		5		5	26	0.192308	0.557068	0.5	1	6
d1180	d1180.a1	d1180.a1.a1	sp|P54527|YQIK_BACSU Uncharacterized protein YqiK OS=Bacillus subtilis (strain 168) GN=yqiK PE=4 SV=2	-17.2522	20	27	243	13		4		4	14	0.285714	0.930698	0.928571	1	6
d1181	d1181.a1	d1181.a1.a1	sp|O31773|PBPX_BACSU Putative penicillin-binding protein PbpX OS=Bacillus subtilis (strain 168) GN=pbpX PE=2 SV=1	-33.053	21	43.7	391	13		5		5	13	0.384615	1.42446	1	1	6
d1182	d1182.a1	d1182.a1.a1	sp|P40762|YVMB_BACSU Uncharacterized HTH-type transcriptional regulator YvmB OS=Bacillus subtilis (strain 168) GN=yvmB PE=3 SV=1	-14.6844	20	19.6	169	13		2		3	8	0.375	1.37137	1.625	1	6
d1183	d1183.a1	d1183.a1.a1	sp|P39116|PLY_BACSU Pectate lyase OS=Bacillus subtilis (strain 168) GN=pel PE=1 SV=1	-20.5635	17	45.4	420	13		4		5	13	0.384615	1.42446	1	1	6
d1184	d1184.a1	d1184.a1.a1	sp|Q795R8|YTFP_BACSU Uncharacterized protein YtfP OS=Bacillus subtilis (strain 168) GN=ytfP PE=4 SV=2	-21.9902	16	46	420	13		5		5	16	0.3125	1.05353	0.8125	1	6
d1185	d1185.a1	d1185.a1.a1	sp|P80242|OHRB_BACSU Organic hydroperoxide resistance protein OhrB OS=Bacillus subtilis (strain 168) GN=ohrB PE=1 SV=3	-22.4861	62	14.5	136	13		5		7	5	1.4	24.1189	2.6	1	6
d1186	d1186.a1	d1186.a1.a1	sp|P96684|YDFG_BACSU Uncharacterized protein YdfG OS=Bacillus subtilis (strain 168) GN=ydfG PE=4 SV=1	-17.2451	25	17.2	147	13		3		4	8	0.5	2.16228	1.625	1	6
d1187	d1187.a1	d1187.a1.a1	sp|O07610|LCFB_BACSU Long-chain-fatty-acid--CoA ligase OS=Bacillus subtilis (strain 168) GN=lcfB PE=2 SV=2	-23.171	22	56.5	513	13		6		6	19	0.315789	1.06914	0.684211	1	5
d1188	d1188.a1	d1188.a1.a1	sp|P71067|LUTP_BACSU L-lactate permease OS=Bacillus subtilis (strain 168) GN=lutP PE=1 SV=2	-24.3538	10	59.6	563	13		3		4	15	0.266667	0.84785	0.866667	1	6
d1189	d1189.a1	d1189.a1.a1	sp|P39839|YUXL_BACSU Uncharacterized peptidase YuxL OS=Bacillus subtilis (strain 168) GN=yuxL PE=3 SV=3	-23.9138	9	73.5	657	13		4		4	26	0.153846	0.425103	0.5	1	6
d1190	d1190.a1	d1190.a1.a1	sp|P0CI75|BIRA_BACSU Bifunctional ligase/repressor BirA OS=Bacillus subtilis (strain 168) GN=birA PE=1 SV=1	-21.2889	30	36.1	325	13		4		4	17	0.235294	0.719072	0.764706	1	6
d1191	d1191.a1	d1191.a1.a1	sp|Q00777|P5CR3_BACSU Pyrroline-5-carboxylate reductase 3 OS=Bacillus subtilis (strain 168) GN=proG PE=3 SV=2	-16.9661	16	30.1	272	13		3		3	9	0.333333	1.15443	1.44444	1	6
d1192	d1192.a1	d1192.a1.a1	sp|O31911|YORB_BACSU SPBc2 prophage-derived uncharacterized protein YorB OS=Bacillus subtilis (strain 168) GN=yorB PE=4 SV=1	-21.0173	44	11.2	98	13		4		4	7	0.571429	2.72759	1.85714	1	6
d1193	d1193.a1	d1193.a1.a1	sp|P80240|GREA_BACSU Transcription elongation factor GreA OS=Bacillus subtilis (strain 168) GN=greA PE=1 SV=4	-21.5125	57	17.2	157	13		4		4	8	0.5	2.16228	1.625	1	5
d1194	d1194.a1	d1194.a1.a1	sp|O32245|YVBH_BACSU Uncharacterized protein YvbH OS=Bacillus subtilis (strain 168) GN=yvbH PE=4 SV=1	-35.4327	39	23.7	204	13		5		6	13	0.461538	1.89427	1	1	6
d1195	d1195.a1	d1195.a1.a1	sp|P24277|RECR_BACSU Recombination protein RecR OS=Bacillus subtilis (strain 168) GN=recR PE=3 SV=2	-18.2871	34	21.9	198	13		3		4	6	0.666667	3.64159	2.16667	1	6
d1196	d1196.a1	d1196.a1.a1	sp|P42977|CCA_BACSU CCA-adding enzyme OS=Bacillus subtilis (strain 168) GN=cca PE=3 SV=2	-21.341	14	45.3	397	13		5		6	18	0.333333	1.15443	0.722222	1	6
d1197	d1197.a1	d1197.a1.a1	sp|P54179|YPMS_BACSU Uncharacterized protein YpmS OS=Bacillus subtilis (strain 168) GN=ypmS PE=4 SV=1	-25.9601	21	21	187	13		3		3	7	0.428571	1.6827	1.85714	1	6
d1198	d1198.a1	d1198.a1.a1	sp|O07015|RSBQ_BACSU Sigma factor SigB regulation protein RsbQ OS=Bacillus subtilis (strain 168) GN=rsbQ PE=1 SV=1	-31.1001	39	29.9	269	13		6		7	10	0.7	4.01187	1.3	1	6
d1199	d1199.a1	d1199.a1.a1	sp|P17622|RIBT_BACSU Protein RibT OS=Bacillus subtilis (strain 168) GN=ribT PE=3 SV=1	-13.7747	24	14.5	124	13		2		3	10	0.3	0.995262	1.3	1	6
d1200	d1200.a1	d1200.a1.a1	sp|P71020|YLMH_BACSU Putative RNA-binding protein YlmH OS=Bacillus subtilis (strain 168) GN=ylmH PE=3 SV=1	-20.6297	17	29	257	13		3		3	11	0.272727	0.873817	1.18182	1	6
d1201	d1201.a1	d1201.a1.a1	sp|P96574|MTLR_BACSU Transcriptional regulator MtlR OS=Bacillus subtilis (strain 168) GN=mtlR PE=2 SV=1	-16.669	8	78.7	694	13		5		5	28	0.178571	0.508591	0.464286	1	6
d1202	d1202.a1	d1202.a1.a1	sp|P16618|HEM1_BACSU Glutamyl-tRNA reductase OS=Bacillus subtilis (strain 168) GN=hemA PE=1 SV=1	-24.4841	25	50.7	455	13		6		6	22	0.272727	0.873817	0.590909	1	5
d1203	d1203.a1	d1203.a1.a1	sp|O34570|THPR_BACSU RNA 2',3'-cyclic phosphodiesterase OS=Bacillus subtilis (strain 168) GN=ytlP PE=1 SV=1	-29.3853	30	21.1	183	13		4		5	9	0.555556	2.59381	1.44444	1	5
d1204	d1204.a1	d1204.a1.a1	sp|P38022|ROCR_BACSU Arginine utilization regulatory protein RocR OS=Bacillus subtilis (strain 168) GN=rocR PE=1 SV=2	-15.5251	15	52.1	461	13		4		4	16	0.25	0.778279	0.8125	1	6
d1205	d1205.a1	d1205.a1.a1	sp|O31942|YONS_BACSU SPBc2 prophage-derived uncharacterized lipoprotein YonS OS=Bacillus subtilis (strain 168) GN=yonS PE=3 SV=1	-20.6223	37	22.2	203	13		4		4	6	0.666667	3.64159	2.16667	1	6
d1206	d1206.a1	d1206.a1.a1	sp|P54592|YHCH_BACSU Uncharacterized ABC transporter ATP-binding protein YhcH OS=Bacillus subtilis (strain 168) GN=yhcH PE=3 SV=1	-18.2355	21	34.4	305	13		6		6	13	0.461538	1.89427	1	1	6
d1207	d1207.a1	d1207.a1.a1	sp|O05393|MCCA_BACSU O-acetylserine dependent cystathionine beta-synthase OS=Bacillus subtilis (strain 168) GN=mccA PE=1 SV=1	-10.3188	12	32.9	307	13		2		3	14	0.214286	0.637894	0.928571	1	6
d1208	d1208.a1	d1208.a1.a1	sp|O32114|DAPF_BACSU Diaminopimelate epimerase OS=Bacillus subtilis (strain 168) GN=dapF PE=1 SV=1	-21.585	11	30.8	284	13		2		3	7	0.428571	1.6827	1.85714	1	6
d1209	d1209.a1	d1209.a1.a1	sp|O07012|BGAL2_BACSU Beta-galactosidase GanA OS=Bacillus subtilis (strain 168) GN=ganA PE=1 SV=2	-21.2158	7	77.3	672	12		3		4	24	0.166667	0.467799	0.5	1	6
d1210	d1210.a1	d1210.a1.a1	sp|P45710|CCDC_BACSU Protein CcdC OS=Bacillus subtilis (strain 168) GN=ccdC PE=4 SV=1	-13.7167	8	18	160	12		2		2	5	0.4	1.51189	2.4	1	6
d1211	d1211.a1	d1211.a1.a1	sp|O31784|PKSR_BACSU Polyketide synthase PksR OS=Bacillus subtilis (strain 168) GN=pksR PE=1 SV=2	-27.444	3	284.7	2543	12		4		4	107	0.0373832	0.0898913	0.11215	1	5
d1212	d1212.a1	d1212.a1.a1	sp|P54458|YQEM_BACSU Putative methyltransferase YqeM OS=Bacillus subtilis (strain 168) GN=yqeM PE=3 SV=1	-18.6676	16	28.2	247	12		3		3	10	0.3	0.995262	1.2	1	6
d1213	d1213.a1	d1213.a1.a1	sp|P54952|YXEM_BACSU Probable amino-acid-binding protein YxeM OS=Bacillus subtilis (strain 168) GN=yxeM PE=1 SV=1	-29.7176	31	29.2	264	12		6		6	13	0.461538	1.89427	0.923077	1	5
d1214	d1214.a1	d1214.a1.a1	sp|P12946|CTAA_BACSU Heme A synthase OS=Bacillus subtilis (strain 168) GN=ctaA PE=1 SV=1	-12.0934	8	34	306	12		3		4	6	0.666667	3.64159	2	1	6
d1215	d1215.a1	d1215.a1.a1	sp|O31702|MOEB_BACSU Molybdopterin-synthase adenylyltransferase OS=Bacillus subtilis (strain 168) GN=moeB PE=3 SV=1	-18.9893	19	37.4	339	12		4		5	14	0.357143	1.27585	0.857143	1	6
d1216	d1216.a1	d1216.a1.a1	sp|P54454|YQEI_BACSU Probable RNA-binding protein YqeI OS=Bacillus subtilis (strain 168) GN=yqeI PE=3 SV=1	-25.4196	44	10.7	96	12		4		5	6	0.833333	5.81292	2	1	6
d1217	d1217.a1	d1217.a1.a1	sp|P25151|SYY2_BACSU Tyrosine--tRNA ligase 2 OS=Bacillus subtilis (strain 168) GN=tyrS2 PE=3 SV=2	-13.157	10	47	413	12		3		4	19	0.210526	0.623777	0.631579	1	6
d1218	d1218.a1	d1218.a1.a1	sp|P28823|FOLB_BACSU Dihydroneopterin aldolase OS=Bacillus subtilis (strain 168) GN=folB PE=3 SV=1	-16.0681	50	13.4	120	12		5		6	8	0.75	4.62341	1.5	1	5
d1219	d1219.a1	d1219.a1.a1	sp|P37252|ILVH_BACSU Acetolactate synthase small subunit OS=Bacillus subtilis (strain 168) GN=ilvH PE=3 SV=3	-22.1237	23	18.8	172	12		4		4	9	0.444444	1.78256	1.33333	1	6
d1220	d1220.a1	d1220.a1.a1	sp|P24137|OPPF_BACSU Oligopeptide transport ATP-binding protein OppF OS=Bacillus subtilis (strain 168) GN=oppF PE=2 SV=3	-18.2942	17	34.6	305	12		3		3	15	0.2	0.584893	0.8	1	5
d1221	d1221.a1	d1221.a1.a1	sp|P0CI76|RTP_BACSU Replication termination protein OS=Bacillus subtilis (strain 168) GN=rtp PE=1 SV=1	-13.9777	33	14.4	122	12		4		4	5	0.8	5.30957	2.4	1	6
d1222	d1222.a1	d1222.a1.a1	sp|O35000|NAGB_BACSU Glucosamine-6-phosphate deaminase 1 OS=Bacillus subtilis (strain 168) GN=nagB PE=1 SV=1	-12.6955	21	26.9	242	12		3		4	10	0.4	1.51189	1.2	1	5
d1223	d1223.a1	d1223.a1.a1	sp|O07532|LYTF_BACSU Peptidoglycan endopeptidase LytF OS=Bacillus subtilis (strain 168) GN=lytF PE=1 SV=2	-26.3468	11	51.3	488	12		3		3	25	0.12	0.318257	0.48	1	6
d1224	d1224.a1	d1224.a1.a1	sp|O31848|YOZC_BACSU Uncharacterized protein YozC OS=Bacillus subtilis (strain 168) GN=yozC PE=4 SV=1	-14.2081	54	8	67	12		3		3	2	1.5	30.6228	6	1	6
d1225	d1225.a1	d1225.a1.a1	sp|O32133|YUND_BACSU Uncharacterized metallophosphoesterase YunD OS=Bacillus subtilis (strain 168) GN=yunD PE=3 SV=1	-25.6465	20	51.7	462	12		6		6	21	0.285714	0.930698	0.571429	1	6
d1226	d1226.a1	d1226.a1.a1	sp|P32731|RBFA_BACSU Ribosome-binding factor A OS=Bacillus subtilis (strain 168) GN=rbfA PE=3 SV=1	-9.77469	16	13.3	117	12		2		2	6	0.333333	1.15443	2	1	6
d1227	d1227.a1	d1227.a1.a1	sp|C0H3V2|PTMA_BACSU Mannitol-specific phosphotransferase enzyme IIA component OS=Bacillus subtilis (strain 168) GN=mtlF PE=1 SV=1	-24.5258	47	15.7	143	12		4		4	4	1	9	3	1	6
d1228	d1228.a1	d1228.a1.a1	sp|O31705|MOAE_BACSU Molybdopterin synthase catalytic subunit OS=Bacillus subtilis (strain 168) GN=moaE PE=3 SV=1	-21.4198	54	17.7	157	12		5		5	7	0.714286	4.17947	1.71429	1	5
d1229	d1229.a1	d1229.a1.a1	sp|O35046|YOCD_BACSU Putative carboxypeptidase YocD OS=Bacillus subtilis (strain 168) GN=yocD PE=3 SV=1	-22.359	14	36.3	325	12		3		3	11	0.272727	0.873817	1.09091	1	6
d1230	d1230.a1	d1230.a1.a1	sp|O31440|CYPC_BACSU Fatty-acid peroxygenase OS=Bacillus subtilis (strain 168) GN=cypC PE=1 SV=1	-25.8379	27	48	417	12		7		7	23	0.304348	1.01534	0.521739	1	6
d1231	d1231.a1	d1231.a1.a1	sp|P94584|FABZ_BACSU 3-hydroxyacyl-[acyl-carrier-protein] dehydratase FabZ OS=Bacillus subtilis (strain 168) GN=fabZ PE=3 SV=2	-12.8731	17	15.7	141	12		3		3	6	0.5	2.16228	2	1	6
d1232	d1232.a1	d1232.a1.a1	sp|P42419|IOLI_BACSU Inosose isomerase OS=Bacillus subtilis (strain 168) GN=iolI PE=1 SV=1	-14.639	13	31.6	278	12		3		3	12	0.25	0.778279	1	1	6
d1233	d1233.a1	d1233.a1.a1	sp|O32271|TUAD_BACSU UDP-glucose 6-dehydrogenase TuaD OS=Bacillus subtilis (strain 168) GN=tuaD PE=1 SV=1	-13.8874	9	49.7	461	12		3		3	26	0.115385	0.304321	0.461538	1	6
d1234	d1234.a1	d1234.a1.a1	sp|O06977|YVCN_BACSU Uncharacterized acetyltransferase YvcN OS=Bacillus subtilis (strain 168) GN=yvcN PE=3 SV=1	-21.5038	16	28.7	254	12		4		4	6	0.666667	3.64159	2	1	6
d1235	d1235.a1	d1235.a1.a1	sp|O34327|RAPJ_BACSU Response regulator aspartate phosphatase J OS=Bacillus subtilis (strain 168) GN=rapJ PE=1 SV=1	-27.8802	17	44.3	373	12		4		5	18	0.277778	0.895736	0.666667	1	6
d1236	d1236.a1	d1236.a1.a1	sp|O31484|YCZJ_BACSU Uncharacterized protein YczJ OS=Bacillus subtilis (strain 168) GN=yczJ PE=4 SV=1	-12.7747	27	11.1	95	12		2		2	8	0.25	0.778279	1.5	1	6
d1237	d1237.a1	d1237.a1.a1	sp|O31827|PPSE_BACSU Plipastatin synthase subunit E OS=Bacillus subtilis (strain 168) GN=ppsE PE=1 SV=1	-25.7949	6	144.4	1279	12		5		5	51	0.0980392	0.253254	0.235294	1	6
d1238	d1238.a1	d1238.a1.a1	sp|P30300|GLPP_BACSU Glycerol uptake operon antiterminator regulatory protein OS=Bacillus subtilis (strain 168) GN=glpP PE=2 SV=1	-9.89839	23	21.5	192	12		3		3	9	0.333333	1.15443	1.33333	1	6
d1239	d1239.a1	d1239.a1.a1	sp|O31418|MRNC_BACSU Mini-ribonuclease 3 OS=Bacillus subtilis (strain 168) GN=mrnC PE=1 SV=1	-15.129	29	16.1	143	12		3		5	5	1	9	2.4	1	5
d1240	d1240.a1	d1240.a1.a1	sp|C0H3X4|YEZG_BACSU Probable antitoxin YezG OS=Bacillus subtilis (strain 168) GN=yezG PE=1 SV=1	-14.6378	38	17.9	151	12		3		3	9	0.333333	1.15443	1.33333	1	6
d1241	d1241.a1	d1241.a1.a1	sp|P31114|HEPS2_BACSU Heptaprenyl diphosphate synthase component 2 OS=Bacillus subtilis (strain 168) GN=hepT PE=1 SV=1	-17.6897	22	39.4	348	12		4		5	13	0.384615	1.42446	0.923077	1	5
d1242	d1242.a1	d1242.a1.a1	sp|O05392|RUVA_BACSU Holliday junction ATP-dependent DNA helicase RuvA OS=Bacillus subtilis (strain 168) GN=ruvA PE=3 SV=2	-28.3575	33	22.5	201	12		3		3	7	0.428571	1.6827	1.71429	1	6
d1243	d1243.a1	d1243.a1.a1	sp|O31638|YJCP_BACSU Uncharacterized protein YjcP OS=Bacillus subtilis (strain 168) GN=yjcP PE=4 SV=1	-11.6819	13	20	167	11		2		3	7	0.428571	1.6827	1.57143	1	4
d1244	d1244.a1	d1244.a1.a1	sp|P21478|RS21_BACSU 30S ribosomal protein S21 OS=Bacillus subtilis (strain 168) GN=rpsU PE=1 SV=3	-12.1256	50	6.8	57	11		4		4	2	2	99	5.5	1	6
d1245	d1245.a1	d1245.a1.a1	sp|O07533|YHAR_BACSU Putative enoyl-CoA hydratase/isomerase YhaR OS=Bacillus subtilis (strain 168) GN=yhaR PE=3 SV=4	-11.8112	14	27.5	255	11		3		4	11	0.363636	1.31013	1	1	6
d1246	d1246.a1	d1246.a1.a1	sp|O05267|YUMB_BACSU NADH dehydrogenase-like protein YumB OS=Bacillus subtilis (strain 168) GN=yumB PE=3 SV=1	-17.4527	9	44.8	406	11		3		3	16	0.1875	0.539927	0.6875	1	6
d1247	d1247.a1	d1247.a1.a1	sp|P26907|GSIB_BACSU Glucose starvation-inducible protein B OS=Bacillus subtilis (strain 168) GN=gsiB PE=1 SV=3	-9.3098	25	13.7	123	11		2		2	6	0.333333	1.15443	1.83333	1	6
d1248	d1248.a1	d1248.a1.a1	sp|P70947|YITU_BACSU 5-amino-6-(5-phospho-D-ribitylamino)uracil phosphatase YitU OS=Bacillus subtilis (strain 168) GN=yitU PE=1 SV=1	-13.7689	13	30.5	270	11		3		3	10	0.3	0.995262	1.1	1	6
d1249	d1249.a1	d1249.a1.a1	sp|O32082|YUBF_BACSU Uncharacterized membrane protein YubF OS=Bacillus subtilis (strain 168) GN=yubF PE=4 SV=1	-22.7212	17	9.9	87	11		2		3	3	1	9	3.66667	1	6
d1250	d1250.a1	d1250.a1.a1	sp|P94558|NTPA_BACSU Non-canonical purine NTP pyrophosphatase OS=Bacillus subtilis (strain 168) GN=ysnA PE=3 SV=1	-27.1017	32	21.8	198	11		5		5	7	0.714286	4.17947	1.57143	1	6
d1251	d1251.a1	d1251.a1.a1	sp|P94520|YSDB_BACSU Sigma-w pathway protein YsdB OS=Bacillus subtilis (strain 168) GN=ysdB PE=2 SV=1	-10.2059	22	15.5	130	11		3		4	8	0.5	2.16228	1.375	1	6
d1252	d1252.a1	d1252.a1.a1	sp|P19080|AROH_BACSU Chorismate mutase AroH OS=Bacillus subtilis (strain 168) GN=aroH PE=1 SV=2	-17.0882	33	14.4	127	11		3		3	4	0.75	4.62341	2.75	1	6
d1253	d1253.a1	d1253.a1.a1	sp|O31607|TRHBO_BACSU Group 2 truncated hemoglobin YjbI OS=Bacillus subtilis (strain 168) GN=yjbI PE=1 SV=1	-15.294	32	15	132	11		3		4	6	0.666667	3.64159	1.83333	1	6
d1254	d1254.a1	d1254.a1.a1	sp|O05502|YDHJ_BACSU Uncharacterized protein YdhJ OS=Bacillus subtilis (strain 168) GN=ydhJ PE=4 SV=1	-18.6146	15	37.4	325	11		3		4	11	0.363636	1.31013	1	1	6
d1255	d1255.a1	d1255.a1.a1	sp|P80643|ACP_BACSU Acyl carrier protein OS=Bacillus subtilis (strain 168) GN=acpA PE=1 SV=1	-13.8996	30	8.5	77	11		2		2	3	0.666667	3.64159	3.66667	1	6
d1256	d1256.a1	d1256.a1.a1	sp|P11742|OGT_BACSU Methylated-DNA--protein-cysteine methyltransferase, constitutive OS=Bacillus subtilis (strain 168) GN=ogt PE=1 SV=1	-24.007	42	18.7	165	11		5		5	11	0.454545	1.84804	1	1	6
d1257	d1257.a1	d1257.a1.a1	sp|Q45057|YNEB_BACSU Resolvase homolog YneB OS=Bacillus subtilis (strain 168) GN=yneB PE=2 SV=1	-10.2644	11	24.6	217	11		2		2	12	0.166667	0.467799	0.916667	1	6
d1258	d1258.a1	d1258.a1.a1	sp|P54521|EX7L_BACSU Exodeoxyribonuclease 7 large subunit OS=Bacillus subtilis (strain 168) GN=xseA PE=3 SV=2	-30.5518	23	50.9	448	11		7		7	22	0.318182	1.08057	0.5	1	6
d1259	d1259.a1	d1259.a1.a1	sp|P94588|YWPF_BACSU Uncharacterized protein YwpF OS=Bacillus subtilis (strain 168) GN=ywpF PE=4 SV=1	-12.7169	37	15.5	136	11		4		5	7	0.714286	4.17947	1.57143	1	5
d1260	d1260.a1	d1260.a1.a1	sp|O34720|YJGC_BACSU Probable oxidoreductase YjgC OS=Bacillus subtilis (strain 168) GN=yjgC PE=3 SV=1	-18.3358	6	109.6	985	11		5		5	46	0.108696	0.284386	0.23913	1	6
d1261	d1261.a1	d1261.a1.a1	sp|Q99027|COMP_BACSU Sensor histidine kinase ComP OS=Bacillus subtilis (strain 168) GN=comP PE=2 SV=3	-16.1302	5	89.1	769	11		4		4	27	0.148148	0.406527	0.407407	1	6
d1262	d1262.a1	d1262.a1.a1	sp|P96729|YWSB_BACSU Cell wall-binding protein YwsB OS=Bacillus subtilis (strain 168) GN=ywsB PE=1 SV=1	-28.6481	37	19	178	11		4		5	6	0.833333	5.81292	1.83333	1	6
d1263	d1263.a1	d1263.a1.a1	sp|P07860|RPSF_BACSU RNA polymerase sigma-F factor OS=Bacillus subtilis (strain 168) GN=sigF PE=1 SV=1	-21.6985	21	29.3	255	11		3		4	9	0.444444	1.78256	1.22222	1	6
d1264	d1264.a1	d1264.a1.a1	sp|O31664|MTNU_BACSU Hydrolase MtnU OS=Bacillus subtilis (strain 168) GN=mtnU PE=3 SV=1	-29.0422	33	29.3	259	11		6		6	9	0.666667	3.64159	1.22222	1	5
d1265	d1265.a1	d1265.a1.a1	sp|P71066|YVFG_BACSU Uncharacterized protein YvfG OS=Bacillus subtilis (strain 168) GN=yvfG PE=1 SV=1	-14.6188	50	8.4	72	11		3		3	5	0.6	2.98107	2.2	1	6
d1266	d1266.a1	d1266.a1.a1	sp|P94573|YWOC_BACSU Uncharacterized isochorismatase family protein YwoC OS=Bacillus subtilis (strain 168) GN=ywoC PE=3 SV=2	-18.1832	24	21	189	11		3		3	7	0.428571	1.6827	1.57143	1	6
d1267	d1267.a1	d1267.a1.a1	sp|O31995|YOKL_BACSU SPBc2 prophage-derived uncharacterized N-acetyltransferase YokL OS=Bacillus subtilis (strain 168) GN=yokL PE=3 SV=1	-23.9709	25	20.8	177	11		3		4	11	0.363636	1.31013	1	1	5
d1268	d1268.a1	d1268.a1.a1	sp|P12464|RPOE_BACSU DNA-directed RNA polymerase subunit delta OS=Bacillus subtilis (strain 168) GN=rpoE PE=1 SV=1	-19.7696	16	20.3	173	11		2		2	6	0.333333	1.15443	1.83333	1	6
d1269	d1269.a1	d1269.a1.a1	sp|O32161|YURT_BACSU Uncharacterized protein YurT OS=Bacillus subtilis (strain 168) GN=yurT PE=3 SV=1	-23.5986	45	14.4	127	11		4		4	4	1	9	2.75	1	6
d1270	d1270.a1	d1270.a1.a1	sp|O34641|YTRB_BACSU ABC transporter ATP-binding protein YtrB OS=Bacillus subtilis (strain 168) GN=ytrB PE=2 SV=1	-11.9699	13	33.7	292	11		3		3	16	0.1875	0.539927	0.6875	1	6
d1271	d1271.a1	d1271.a1.a1	sp|Q05865|FOLC_BACSU Folylpolyglutamate synthase OS=Bacillus subtilis (strain 168) GN=folC PE=3 SV=2	-17.0603	16	48	430	11		4		5	15	0.333333	1.15443	0.733333	1	6
d1272	d1272.a1	d1272.a1.a1	sp|P12046|PUR7_BACSU Phosphoribosylaminoimidazole-succinocarboxamide synthase OS=Bacillus subtilis (strain 168) GN=purC PE=1 SV=1	-16.8602	23	27.4	241	11		4		4	14	0.285714	0.930698	0.785714	1	6
d1273	d1273.a1	d1273.a1.a1	sp|P94593|YWQA_BACSU Uncharacterized ATP-dependent helicase YwqA OS=Bacillus subtilis (strain 168) GN=ywqA PE=3 SV=2	-10.7693	5	105.8	922	11		3		3	34	0.0882353	0.22528	0.323529	1	6
d1274	d1274.a1	d1274.a1.a1	sp|O34514|MENC_BACSU o-succinylbenzoate synthase OS=Bacillus subtilis (strain 168) GN=menC PE=1 SV=1	-11.9101	9	41.5	371	11		2		3	19	0.157895	0.43845	0.578947	1	6
d1275	d1275.a1	d1275.a1.a1	sp|O34634|YQGF_BACSU Putative pre-16S rRNA nuclease OS=Bacillus subtilis (strain 168) GN=yrrK PE=1 SV=1	-15.5931	28	15.1	138	11		3		3	9	0.333333	1.15443	1.22222	1	6
d1276	d1276.a1	d1276.a1.a1	sp|P23449|FLIH_BACSU Probable flagellar assembly protein FliH OS=Bacillus subtilis (strain 168) GN=fliH PE=3 SV=2	-15.3716	17	23.7	208	11		3		3	11	0.272727	0.873817	1	1	6
d1277	d1277.a1	d1277.a1.a1	sp|O34453|NOSO_BACSU Nitric oxide synthase oxygenase OS=Bacillus subtilis (strain 168) GN=nos PE=1 SV=2	-18.3354	13	41.8	363	11		3		4	20	0.2	0.584893	0.55	1	6
d1278	d1278.a1	d1278.a1.a1	sp|O07604|YHFF_BACSU Uncharacterized protein YhfF OS=Bacillus subtilis (strain 168) GN=yhfF PE=4 SV=1	-15.5786	28	15.2	135	11		2		3	5	0.6	2.98107	2.2	1	6
d1279	d1279.a1	d1279.a1.a1	sp|O31698|YKUL_BACSU CBS domain-containing protein YkuL OS=Bacillus subtilis (strain 168) GN=ykuL PE=1 SV=1	-13.6904	36	16.5	147	11		3		3	5	0.6	2.98107	2.2	1	6
d1280	d1280.a1	d1280.a1.a1	sp|P54161|EX53_BACSU 5'-3' exonuclease OS=Bacillus subtilis (strain 168) GN=ypcP PE=1 SV=1	-20.0601	18	32.8	296	11		4		4	14	0.285714	0.930698	0.785714	1	6
d1281	d1281.a1	d1281.a1.a1	sp|Q7WY61|YRZL_BACSU UPF0297 protein YrzL OS=Bacillus subtilis (strain 168) GN=yrzL PE=3 SV=1	-15.5784	53	10.2	88	11		2		3	3	1	9	3.66667	1	6
d1282	d1282.a1	d1282.a1.a1	sp|O34358|HTRA_BACSU Serine protease Do-like HtrA OS=Bacillus subtilis (strain 168) GN=htrA PE=2 SV=2	-17.9715	11	47.6	449	10		5		6	18	0.333333	1.15443	0.555556	1	5
d1283	d1283.a1	d1283.a1.a1	sp|P12878|RS14_BACSU 30S ribosomal protein S14 OS=Bacillus subtilis (strain 168) GN=rpsN1 PE=1 SV=3	-12.9154	46	7.2	61	10		4		4	0	0	0	0	1	6
d1284	d1284.a1	d1284.a1.a1	sp|P68577|SUNA_BACSU SPBc2 prophage-derived bacteriocin sublancin-168 OS=Bacillus subtilis (strain 168) GN=sunA PE=1 SV=1	-11.3565	29	5.9	56	10		2		2	1	2	99	10	1	5
d1285	d1285.a1	d1285.a1.a1	sp|O32175|YUSI_BACSU Uncharacterized protein YusI OS=Bacillus subtilis (strain 168) GN=yusI PE=3 SV=1	-12.1379	28	13.8	118	10		3		3	7	0.428571	1.6827	1.42857	1	5
d1286	d1286.a1	d1286.a1.a1	sp|Q01620|JAG_BACSU Protein jag OS=Bacillus subtilis (strain 168) GN=jag PE=3 SV=1	-15.4071	18	23.1	208	10		4		4	14	0.285714	0.930698	0.714286	1	6
d1287	d1287.a1	d1287.a1.a1	sp|P94393|PUTR_BACSU Proline-responsive transcriptional activator PutR OS=Bacillus subtilis (strain 168) GN=putR PE=1 SV=2	-15.7679	9	47.7	411	10		3		3	20	0.15	0.412538	0.5	1	5
d1288	d1288.a1	d1288.a1.a1	sp|O34779|PRPC_BACSU Protein phosphatase PrpC OS=Bacillus subtilis (strain 168) GN=prpC PE=3 SV=1	-21.3451	19	27.6	254	10		4		4	10	0.4	1.51189	1	1	4
d1289	d1289.a1	d1289.a1.a1	sp|P37502|YYBB_BACSU Probable metallo-hydrolase YybB OS=Bacillus subtilis (strain 168) GN=yybB PE=3 SV=1	-16.2041	12	25.2	220	10		2		2	13	0.153846	0.425103	0.769231	1	5
d1290	d1290.a1	d1290.a1.a1	sp|P37544|RSMI_BACSU Ribosomal RNA small subunit methyltransferase I OS=Bacillus subtilis (strain 168) GN=rsmI PE=3 SV=1	-21.081	18	32.9	292	10		4		4	10	0.4	1.51189	1	1	5
d1291	d1291.a1	d1291.a1.a1	sp|O06979|YVCQ_BACSU Sensor histidine kinase YvcQ OS=Bacillus subtilis (strain 168) GN=yvcQ PE=3 SV=1	-23.6697	14	40.1	356	10		5		5	20	0.25	0.778279	0.5	1	6
d1292	d1292.a1	d1292.a1.a1	sp|Q05522|CHEB_BACSU Chemotaxis response regulator protein-glutamate methylesterase OS=Bacillus subtilis (strain 168) GN=cheB PE=3 SV=2	-9.58503	8	38.6	357	10		2		2	18	0.111111	0.29155	0.555556	1	5
d1293	d1293.a1	d1293.a1.a1	sp|P42299|YXIG_BACSU Uncharacterized protein YxiG OS=Bacillus subtilis (strain 168) GN=yxiG PE=4 SV=1	-11.3768	17	16.1	138	10		2		2	6	0.333333	1.15443	1.66667	1	6
d1294	d1294.a1	d1294.a1.a1	sp|P32393|COMEB_BACSU ComE operon protein 2 OS=Bacillus subtilis (strain 168) GN=comEB PE=3 SV=1	-19.3653	25	20.9	189	10		3		3	9	0.333333	1.15443	1.11111	1	6
d1295	d1295.a1	d1295.a1.a1	sp|P94507|UPPP_BACSU Undecaprenyl-diphosphatase OS=Bacillus subtilis (strain 168) GN=uppP PE=3 SV=2	-14.7033	13	30.2	276	10		3		3	10	0.3	0.995262	1	1	5
d1296	d1296.a1	d1296.a1.a1	sp|P37948|GLPT_BACSU Glycerol-3-phosphate transporter OS=Bacillus subtilis (strain 168) GN=glpT PE=3 SV=1	-14.59	15	49.7	444	10		4		6	11	0.545455	2.51119	0.909091	1	5
d1297	d1297.a1	d1297.a1.a1	sp|O32207|YVGK_BACSU Uncharacterized protein YvgK OS=Bacillus subtilis (strain 168) GN=yvgK PE=4 SV=1	-16.6116	29	34.1	308	10		4		4	12	0.333333	1.15443	0.833333	1	6
d1298	d1298.a1	d1298.a1.a1	sp|P32081|CSPB_BACSU Cold shock protein CspB OS=Bacillus subtilis (strain 168) GN=cspB PE=1 SV=1	-10.3325	41	7.3	67	10		2		2	2	1	9	5	1	6
d1299	d1299.a1	d1299.a1.a1	sp|P37469|DNAC_BACSU Replicative DNA helicase OS=Bacillus subtilis (strain 168) GN=dnaC PE=1 SV=2	-17.7879	12	50.5	454	10		4		4	22	0.181818	0.519911	0.454545	1	6
d1300	d1300.a1	d1300.a1.a1	sp|P05096|DNAG_BACSU DNA primase OS=Bacillus subtilis (strain 168) GN=dnaG PE=3 SV=2	-19.1144	14	68.6	603	10		6		7	31	0.225806	0.681924	0.322581	1	6
d1301	d1301.a1	d1301.a1.a1	sp|P54471|TRMK_BACSU tRNA (adenine(22)-N(1))-methyltransferase OS=Bacillus subtilis (strain 168) GN=trmK PE=1 SV=2	-21.4292	18	26.1	238	10		3		3	8	0.375	1.37137	1.25	1	6
d1302	d1302.a1	d1302.a1.a1	sp|O34476|CYSM_BACSU Probable cysteine synthase OS=Bacillus subtilis (strain 168) GN=ytkP PE=3 SV=1	-17.2092	23	33	311	10		4		4	14	0.285714	0.930698	0.714286	1	6
d1303	d1303.a1	d1303.a1.a1	sp|P80858|LEUC_BACSU 3-isopropylmalate dehydratase large subunit OS=Bacillus subtilis (strain 168) GN=leuC PE=1 SV=1	-18.8598	9	52.3	472	10		3		3	16	0.1875	0.539927	0.625	1	6
d1304	d1304.a1	d1304.a1.a1	sp|P94462|DEF1_BACSU Peptide deformylase 1 OS=Bacillus subtilis (strain 168) GN=defA PE=3 SV=1	-17.7658	34	17.7	160	10		3		4	7	0.571429	2.72759	1.42857	1	5
d1305	d1305.a1	d1305.a1.a1	sp|O31504|YEEA_BACSU Putative DNA methyltransferase YeeA OS=Bacillus subtilis (strain 168) GN=yeeA PE=4 SV=1	-16.44	10	101	879	10		6		6	42	0.142857	0.389495	0.238095	1	6
d1306	d1306.a1	d1306.a1.a1	sp|P55340|ECSB_BACSU Protein EcsB OS=Bacillus subtilis (strain 168) GN=ecsB PE=4 SV=1	-10.7839	9	47.2	408	10		4		4	11	0.363636	1.31013	0.909091	1	6
d1307	d1307.a1	d1307.a1.a1	sp|P42100|GLXK_BACSU Glycerate kinase OS=Bacillus subtilis (strain 168) GN=glxK PE=3 SV=2	-14.4323	10	39.3	382	10		2		2	16	0.125	0.333521	0.625	1	6
d1308	d1308.a1	d1308.a1.a1	sp|O34921|YTOI_BACSU Uncharacterized protein YtoI OS=Bacillus subtilis (strain 168) GN=ytoI PE=3 SV=1	-19.2691	12	48.9	439	10		3		3	17	0.176471	0.501311	0.588235	1	6
d1309	d1309.a1	d1309.a1.a1	sp|O32049|COMN_BACSU Post-transcriptional regulator ComN OS=Bacillus subtilis (strain 168) GN=comN PE=1 SV=1	-18.4312	61	11.5	98	10		4		4	5	0.8	5.30957	2	1	4
d1310	d1310.a1	d1310.a1.a1	sp|P71058|EPSI_BACSU Putative pyruvyl transferase EpsI OS=Bacillus subtilis (strain 168) GN=epsI PE=2 SV=1	-19.3717	13	41.4	358	10		3		3	21	0.142857	0.389495	0.47619	1	6
d1311	d1311.a1	d1311.a1.a1	sp|P40761|YUXK_BACSU Uncharacterized protein YuxK OS=Bacillus subtilis (strain 168) GN=yuxK PE=3 SV=1	-9.69037	31	15.6	137	10		2		3	7	0.428571	1.6827	1.42857	1	6
d1312	d1312.a1	d1312.a1.a1	sp|P37104|YLXM_BACSU UPF0122 protein YlxM OS=Bacillus subtilis (strain 168) GN=ylxM PE=3 SV=1	-16.7923	45	13.1	110	10		4		5	4	1.25	16.7828	2.5	1	6
d1313	d1313.a1	d1313.a1.a1	sp|P54479|ZUR_BACSU Zinc-specific metallo-regulatory protein OS=Bacillus subtilis (strain 168) GN=zur PE=1 SV=2	-28.9124	34	16.6	145	10		3		3	8	0.375	1.37137	1.25	1	6
d1314	d1314.a1	d1314.a1.a1	sp|C0H3V8|YYZM_BACSU Uncharacterized protein YyzM OS=Bacillus subtilis (strain 168) GN=yyzM PE=4 SV=1	-11.7646	52	7.8	68	9		4		4	3	1.33333	20.5443	3	1	6
d1315	d1315.a1	d1315.a1.a1	sp|P96716|YWQD_BACSU Tyrosine-protein kinase YwqD OS=Bacillus subtilis (strain 168) GN=ywqD PE=1 SV=1	-11.0035	9	25.7	237	9		2		2	11	0.181818	0.519911	0.818182	1	6
d1316	d1316.a1	d1316.a1.a1	sp|Q01625|MISCA_BACSU Membrane protein insertase MisCA OS=Bacillus subtilis (strain 168) GN=misCA PE=1 SV=2	-13.4694	8	29.4	261	9		2		3	9	0.333333	1.15443	1	1	5
d1317	d1317.a1	d1317.a1.a1	sp|P42177|NARI_BACSU Nitrate reductase gamma chain OS=Bacillus subtilis (strain 168) GN=narI PE=3 SV=1	-15.6513	12	25.2	223	9		3		3	6	0.5	2.16228	1.5	1	6
d1318	d1318.a1	d1318.a1.a1	sp|O34403|FPG_BACSU Formamidopyrimidine-DNA glycosylase OS=Bacillus subtilis (strain 168) GN=mutM PE=3 SV=4	-15.1366	18	30.9	276	9		4		4	12	0.333333	1.15443	0.75	1	6
d1319	d1319.a1	d1319.a1.a1	sp|P94461|PRIA_BACSU Primosomal protein N' OS=Bacillus subtilis (strain 168) GN=priA PE=3 SV=2	-17.3285	8	91.2	805	9		5		5	36	0.138889	0.376857	0.25	1	6
d1320	d1320.a1	d1320.a1.a1	sp|P37512|YYAL_BACSU Uncharacterized protein YyaL OS=Bacillus subtilis (strain 168) GN=yyaL PE=4 SV=1	-17.8861	5	78.6	689	9		2		2	27	0.0740741	0.185971	0.333333	1	6
d1321	d1321.a1	d1321.a1.a1	sp|P54571|MLEN_BACSU Malate-2H(+)/Na(+)-lactate antiporter OS=Bacillus subtilis (strain 168) GN=mleN PE=1 SV=1	-11.7698	5	50.1	468	9		3		3	7	0.428571	1.6827	1.28571	1	5
d1322	d1322.a1	d1322.a1.a1	sp|O07605|GLTT_BACSU Proton/sodium-glutamate symport protein OS=Bacillus subtilis (strain 168) GN=gltT PE=3 SV=1	-17.1013	7	45.8	429	9		2		3	12	0.25	0.778279	0.75	1	6
d1323	d1323.a1	d1323.a1.a1	sp|P54512|MNTR_BACSU Transcriptional regulator MntR OS=Bacillus subtilis (strain 168) GN=mntR PE=1 SV=2	-12.4522	22	16.7	142	9		3		4	7	0.571429	2.72759	1.28571	1	6
d1324	d1324.a1	d1324.a1.a1	sp|P80238|GS26_BACSU General stress protein 26 OS=Bacillus subtilis (strain 168) GN=ydaG PE=1 SV=2	-22.4528	31	15.8	140	9		4		5	6	0.833333	5.81292	1.5	1	4
d1325	d1325.a1	d1325.a1.a1	sp|P23479|SBCD_BACSU Nuclease SbcCD subunit D OS=Bacillus subtilis (strain 168) GN=sbcD PE=3 SV=5	-11.5449	7	43.4	391	9		2		2	17	0.117647	0.311134	0.529412	1	5
d1326	d1326.a1	d1326.a1.a1	sp|O07543|YHEB_BACSU UPF0754 membrane protein YheB OS=Bacillus subtilis (strain 168) GN=yheB PE=3 SV=1	-18.3069	19	42.8	377	9		6		6	19	0.315789	1.06914	0.473684	1	6
d1327	d1327.a1	d1327.a1.a1	sp|P42411|RSBT_BACSU Serine/threonine-protein kinase RsbT OS=Bacillus subtilis (strain 168) GN=rsbT PE=1 SV=1	-8.30715	23	14.3	133	9		2		2	9	0.222222	0.668101	1	1	6
d1328	d1328.a1	d1328.a1.a1	sp|P42296|YXID_BACSU Ribonuclease YxiD OS=Bacillus subtilis (strain 168) GN=yxiD PE=1 SV=2	-20.6891	7	64.2	569	9		3		3	26	0.115385	0.304321	0.346154	1	6
d1329	d1329.a1	d1329.a1.a1	sp|Q45061|YNEP_BACSU Putative acyl-CoA thioesterase YneP OS=Bacillus subtilis (strain 168) GN=yneP PE=3 SV=2	-11.4181	25	15.9	138	9		2		2	6	0.333333	1.15443	1.5	1	6
d1330	d1330.a1	d1330.a1.a1	sp|O35011|RPOZ_BACSU DNA-directed RNA polymerase subunit omega OS=Bacillus subtilis (strain 168) GN=rpoZ PE=3 SV=1	-13.8582	42	7.7	67	9		2		3	4	0.75	4.62341	2.25	1	3
d1331	d1331.a1	d1331.a1.a1	sp|O34513|YLBM_BACSU UPF0348 protein YlbM OS=Bacillus subtilis (strain 168) GN=ylbM PE=3 SV=1	-14.395	15	46.9	415	9		4		4	17	0.235294	0.719072	0.529412	1	6
d1332	d1332.a1	d1332.a1.a1	sp|C0SPA5|ADHA_BACSU Probable formaldehyde dehydrogenase AdhA OS=Bacillus subtilis (strain 168) GN=adhA PE=2 SV=1	-20.8125	18	37.7	349	9		3		3	12	0.25	0.778279	0.75	1	6
d1333	d1333.a1	d1333.a1.a1	sp|O34534|CITT_BACSU Transcriptional regulatory protein CitT OS=Bacillus subtilis (strain 168) GN=citT PE=1 SV=1	-10.0343	15	25.3	226	9		2		2	11	0.181818	0.519911	0.818182	1	6
d1334	d1334.a1	d1334.a1.a1	sp|P17906|RSBX_BACSU Phosphoserine phosphatase RsbX OS=Bacillus subtilis (strain 168) GN=rsbX PE=1 SV=1	-20.6641	30	22.1	199	9		5		5	10	0.5	2.16228	0.9	1	6
d1335	d1335.a1	d1335.a1.a1	sp|O32163|SUFU_BACSU Zinc-dependent sulfurtransferase SufU OS=Bacillus subtilis (strain 168) GN=sufU PE=1 SV=1	-17.6536	33	16.1	147	9		3		3	8	0.375	1.37137	1.125	1	6
d1336	d1336.a1	d1336.a1.a1	sp|O31544|YFJP_BACSU Putative DNA-3-methyladenine glycosylase YfjP OS=Bacillus subtilis (strain 168) GN=yfjP PE=3 SV=1	-17.7801	25	33.1	287	9		5		6	16	0.375	1.37137	0.5625	1	5
d1337	d1337.a1	d1337.a1.a1	sp|Q45500|YKTD_BACSU Putative S-adenosyl-L-methionine-dependent methyltransferase YktD OS=Bacillus subtilis (strain 168) GN=yktD PE=3 SV=1	-9.26033	12	34.7	304	9		3		3	13	0.230769	0.701254	0.692308	1	5
d1338	d1338.a1	d1338.a1.a1	sp|P32732|TRUB_BACSU tRNA pseudouridine synthase B OS=Bacillus subtilis (strain 168) GN=truB PE=3 SV=2	-29.8283	20	34.1	309	9		3		4	13	0.307692	1.03092	0.692308	1	5
d1339	d1339.a1	d1339.a1.a1	sp|O31650|YJDI_BACSU Putative Cys-tRNA(Pro)/Cys-tRNA(Cys) deacylase YjdI OS=Bacillus subtilis (strain 168) GN=yjdI PE=3 SV=1	-15.0472	15	17.2	159	9		2		2	8	0.25	0.778279	1.125	1	6
d1340	d1340.a1	d1340.a1.a1	sp|O34947|YOAZ_BACSU Uncharacterized protease YoaZ OS=Bacillus subtilis (strain 168) GN=yoaZ PE=3 SV=1	-15.6778	28	23.3	210	9		3		3	6	0.5	2.16228	1.5	1	6
d1341	d1341.a1	d1341.a1.a1	sp|O32006|YOKA_BACSU Resolvase homolog YokA OS=Bacillus subtilis (strain 168) GN=yokA PE=3 SV=1	-19.5793	15	63	545	9		6		6	30	0.2	0.584893	0.3	1	5
d1342	d1342.a1	d1342.a1.a1	sp|P54717|GLVR_BACSU HTH-type transcriptional regulator GlvR OS=Bacillus subtilis (strain 168) GN=glvR PE=2 SV=1	-21.027	27	29.2	254	9		5		5	13	0.384615	1.42446	0.692308	1	5
d1343	d1343.a1	d1343.a1.a1	sp|P39586|YWBC_BACSU Uncharacterized protein YwbC OS=Bacillus subtilis (strain 168) GN=ywbC PE=3 SV=1	-16.2782	25	14.3	126	9		2		3	5	0.6	2.98107	1.8	1	6
d1344	d1344.a1	d1344.a1.a1	sp|P96711|ARAR_BACSU Arabinose metabolism transcriptional repressor OS=Bacillus subtilis (strain 168) GN=araR PE=1 SV=3	-16.2928	16	40.4	362	9		3		4	14	0.285714	0.930698	0.642857	1	6
d1345	d1345.a1	d1345.a1.a1	sp|O07523|YHAP_BACSU Uncharacterized protein YhaP OS=Bacillus subtilis (strain 168) GN=yhaP PE=1 SV=2	-19.1726	8	45.4	419	9		2		2	10	0.2	0.584893	0.9	1	5
d1346	d1346.a1	d1346.a1.a1	sp|P21473|RS15_BACSU 30S ribosomal protein S15 OS=Bacillus subtilis (strain 168) GN=rpsO PE=1 SV=4	-24.3565	47	10.5	89	9		4		4	3	1.33333	20.5443	3	1	6
d1347	d1347.a1	d1347.a1.a1	sp|O07906|YRAN_BACSU Uncharacterized HTH-type transcriptional regulator YraN OS=Bacillus subtilis (strain 168) GN=yraN PE=3 SV=1	-14.1421	9	33.5	289	9		2		3	14	0.214286	0.637894	0.642857	1	5
d1348	d1348.a1	d1348.a1.a1	sp|P50846|ALKH_BACSU KHG/KDPG aldolase OS=Bacillus subtilis (strain 168) GN=kdgA PE=2 SV=1	-19.6163	34	20.8	196	9		3		3	7	0.428571	1.6827	1.28571	1	6
d1349	d1349.a1	d1349.a1.a1	sp|P70994|4OT_BACSU 2-hydroxymuconate tautomerase OS=Bacillus subtilis (strain 168) GN=ywhB PE=1 SV=3	-18.4122	39	7.1	62	8		2		2	4	0.5	2.16228	2	1	6
d1350	d1350.a1	d1350.a1.a1	sp|P33690|COMQ_BACSU Competence regulatory protein ComQ OS=Bacillus subtilis (strain 168) GN=comQ PE=4 SV=2	-9.13312	9	34.1	299	8		2		3	8	0.375	1.37137	1	1	5
d1351	d1351.a1	d1351.a1.a1	sp|O34899|PDUO_BACSU Cob(I)yrinic acid a,c-diamide adenosyltransferase OS=Bacillus subtilis (strain 168) GN=yvqK PE=1 SV=2	-22.3775	24	21.4	193	8		4		4	7	0.571429	2.72759	1.14286	1	5
d1352	d1352.a1	d1352.a1.a1	sp|O34308|YTKK_BACSU Putative oxidoreductase YtkK OS=Bacillus subtilis (strain 168) GN=ytkK PE=3 SV=1	-18.8394	20	27.9	255	8		5		5	10	0.5	2.16228	0.8	1	5
d1353	d1353.a1	d1353.a1.a1	sp|P54396|YPMB_BACSU Uncharacterized protein YpmB OS=Bacillus subtilis (strain 168) GN=ypmB PE=1 SV=1	-15.116	19	17.8	161	8		4		4	5	0.8	5.30957	1.6	1	3
d1354	d1354.a1	d1354.a1.a1	sp|O05503|YDHK_BACSU Uncharacterized protein YdhK OS=Bacillus subtilis (strain 168) GN=ydhK PE=1 SV=1	-25.098	34	22.4	205	8		5		6	6	1	9	1.33333	1	3
d1355	d1355.a1	d1355.a1.a1	sp|O34774|YOBJ_BACSU Uncharacterized protein YobJ OS=Bacillus subtilis (strain 168) GN=yobJ PE=4 SV=1	-9.08197	9	33.6	280	8		2		2	13	0.153846	0.425103	0.615385	1	6
d1356	d1356.a1	d1356.a1.a1	sp|O31661|KINE_BACSU Sporulation kinase E OS=Bacillus subtilis (strain 168) GN=kinE PE=1 SV=1	-16.5626	4	85.3	738	8		3		3	37	0.0810811	0.205261	0.216216	1	6
d1357	d1357.a1	d1357.a1.a1	sp|Q45577|YBEC_BACSU Probable amino acid-proton symporter YbeC OS=Bacillus subtilis (strain 168) GN=ybeC PE=3 SV=3	-18.2381	5	59.1	539	8		2		2	9	0.222222	0.668101	0.888889	1	6
d1358	d1358.a1	d1358.a1.a1	sp|P70993|YWHA_BACSU Uncharacterized HTH-type transcriptional regulator YwhA OS=Bacillus subtilis (strain 168) GN=ywhA PE=3 SV=1	-14.7394	25	15.8	139	8		3		4	6	0.666667	3.64159	1.33333	1	4
d1359	d1359.a1	d1359.a1.a1	sp|P80876|GS18_BACSU General stress protein 18 OS=Bacillus subtilis (strain 168) GN=yfkM PE=1 SV=3	-16.9642	32	18.8	172	8		4		4	8	0.5	2.16228	1	1	5
d1360	d1360.a1	d1360.a1.a1	sp|O34303|YDJA_BACSU Type-2 restriction enzyme BsuMI component YdjA OS=Bacillus subtilis (strain 168) GN=ydjA PE=2 SV=1	-14.9087	10	54.2	465	8		4		4	25	0.16	0.44544	0.32	1	5
d1361	d1361.a1	d1361.a1.a1	sp|O34940|YVRE_BACSU Putative sugar lactone lactonase YvrE OS=Bacillus subtilis (strain 168) GN=yvrE PE=3 SV=1	-17.0862	9	33.1	292	8		2		2	16	0.125	0.333521	0.5	1	6
d1362	d1362.a1	d1362.a1.a1	sp|P94538|YSGA_BACSU Uncharacterized tRNA/rRNA methyltransferase YsgA OS=Bacillus subtilis (strain 168) GN=ysgA PE=3 SV=2	-13.7834	26	26.8	248	8		4		4	5	0.8	5.30957	1.6	1	5
d1363	d1363.a1	d1363.a1.a1	sp|O31446|YBFF_BACSU Uncharacterized protein YbfF OS=Bacillus subtilis (strain 168) GN=ybfF PE=4 SV=1	-17.9288	17	35.2	303	8		4		4	11	0.363636	1.31013	0.727273	1	6
d1364	d1364.a1	d1364.a1.a1	sp|O31602|SPX_BACSU Regulatory protein Spx OS=Bacillus subtilis (strain 168) GN=spxA PE=1 SV=1	-15.6462	37	15.4	131	8		4		4	8	0.5	2.16228	1	1	3
d1365	d1365.a1	d1365.a1.a1	sp|P19466|MTRB_BACSU Transcription attenuation protein MtrB OS=Bacillus subtilis (strain 168) GN=mtrB PE=1 SV=1	-16.5261	48	8.3	75	8		3		3	4	0.75	4.62341	2	1	5
d1366	d1366.a1	d1366.a1.a1	sp|P96666|YDEI_BACSU Uncharacterized protein YdeI OS=Bacillus subtilis (strain 168) GN=ydeI PE=4 SV=1	-20.9269	24	23	197	8		3		3	12	0.25	0.778279	0.666667	1	5
d1367	d1367.a1	d1367.a1.a1	sp|Q7WY72|YLZA_BACSU UPF0296 protein YlzA OS=Bacillus subtilis (strain 168) GN=ylzA PE=3 SV=1	-13.0141	55	9.8	89	8		3		3	5	0.6	2.98107	1.6	1	5
d1368	d1368.a1	d1368.a1.a1	sp|P38050|PBPF_BACSU Penicillin-binding protein 1F OS=Bacillus subtilis (strain 168) GN=pbpF PE=2 SV=2	-15.3669	9	79.1	714	8		4		5	39	0.128205	0.343399	0.205128	1	6
d1369	d1369.a1	d1369.a1.a1	sp|P54164|YPEP_BACSU Uncharacterized protein YpeP OS=Bacillus subtilis (strain 168) GN=ypeP PE=3 SV=2	-13.6298	18	25.8	226	8		3		3	8	0.375	1.37137	1	1	6
d1370	d1370.a1	d1370.a1.a1	sp|O31853|YOJK_BACSU Uncharacterized UDP-glucosyltransferase YojK OS=Bacillus subtilis (strain 168) GN=yojK PE=3 SV=2	-14.3531	14	45.5	405	8		4		4	19	0.210526	0.623777	0.421053	1	5
d1371	d1371.a1	d1371.a1.a1	sp|O31513|YESJ_BACSU Uncharacterized N-acetyltransferase YesJ OS=Bacillus subtilis (strain 168) GN=yesJ PE=3 SV=1	-22.1042	25	20.3	180	8		3		3	9	0.333333	1.15443	0.888889	1	6
d1372	d1372.a1	d1372.a1.a1	sp|O07921|CHIS_BACSU Chitosanase OS=Bacillus subtilis (strain 168) GN=csn PE=1 SV=1	-14.1462	14	31.4	277	8		3		4	6	0.666667	3.64159	1.33333	1	4
d1373	d1373.a1	d1373.a1.a1	sp|O07575|YHDF_BACSU Uncharacterized oxidoreductase YhdF OS=Bacillus subtilis (strain 168) GN=yhdF PE=3 SV=1	-15.2659	23	31.4	289	8		3		3	8	0.375	1.37137	1	1	6
d1374	d1374.a1	d1374.a1.a1	sp|P39647|CYSL_BACSU HTH-type transcriptional regulator CysL OS=Bacillus subtilis (strain 168) GN=cysL PE=1 SV=1	-12.6901	14	34.1	299	8		3		3	17	0.176471	0.501311	0.470588	1	5
d1375	d1375.a1	d1375.a1.a1	sp|P21458|SP3E_BACSU DNA translocase SpoIIIE OS=Bacillus subtilis (strain 168) GN=spoIIIE PE=1 SV=3	-12.9318	5	87	787	8		3		3	32	0.09375	0.240938	0.25	1	6
d1376	d1376.a1	d1376.a1.a1	sp|O34389|MAO3_BACSU Probable NAD-dependent malic enzyme 3 OS=Bacillus subtilis (strain 168) GN=malS PE=3 SV=1	-13.433	6	62	566	8		3		3	24	0.125	0.333521	0.333333	1	6
d1377	d1377.a1	d1377.a1.a1	sp|O34468|YLBP_BACSU Uncharacterized N-acetyltransferase YlbP OS=Bacillus subtilis (strain 168) GN=ylbP PE=1 SV=2	-12.8942	30	18.9	160	8		3		3	7	0.428571	1.6827	1.14286	1	5
d1378	d1378.a1	d1378.a1.a1	sp|P38423|YQXK_BACSU Uncharacterized protein YqxK OS=Bacillus subtilis (strain 168) GN=yqxK PE=4 SV=3	-13.3809	7	42.3	387	8		2		3	11	0.272727	0.873817	0.727273	1	4
d1379	d1379.a1	d1379.a1.a1	sp|P37567|DUS1_BACSU Probable tRNA-dihydrouridine synthase 1 OS=Bacillus subtilis (strain 168) GN=dus1 PE=3 SV=1	-12.7711	14	37	333	8		3		4	18	0.222222	0.668101	0.444444	1	4
d1380	d1380.a1	d1380.a1.a1	sp|P54166|UGTP_BACSU Processive diacylglycerol beta-glucosyltransferase OS=Bacillus subtilis (strain 168) GN=ugtP PE=1 SV=1	-9.97951	10	43.4	382	8		3		3	21	0.142857	0.389495	0.380952	1	5
d1381	d1381.a1	d1381.a1.a1	sp|O34633|YJLC_BACSU Uncharacterized protein YjlC OS=Bacillus subtilis (strain 168) GN=yjlC PE=2 SV=1	-20.6744	75	15.5	140	8		4		6	7	0.857143	6.19686	1.14286	1	5
d1382	d1382.a1	d1382.a1.a1	sp|O31712|YKNZ_BACSU Uncharacterized ABC transporter permease YknZ OS=Bacillus subtilis (strain 168) GN=yknZ PE=1 SV=1	-13.4547	8	42	397	8		2		2	8	0.25	0.778279	1	1	6
d1383	d1383.a1	d1383.a1.a1	sp|O34661|PANE_BACSU Probable 2-dehydropantoate 2-reductase OS=Bacillus subtilis (strain 168) GN=panE PE=1 SV=1	-7.74473	9	33.2	298	8		2		2	14	0.142857	0.389495	0.571429	1	5
d1384	d1384.a1	d1384.a1.a1	sp|O34627|PHOT_BACSU Blue-light photoreceptor OS=Bacillus subtilis (strain 168) GN=pfyP PE=1 SV=1	-12.2778	20	29.1	261	8		4		5	10	0.5	2.16228	0.8	1	4
d1385	d1385.a1	d1385.a1.a1	sp|O31998|YOKI_BACSU Probable ribonuclease YokI OS=Bacillus subtilis (strain 168) GN=yokI PE=1 SV=2	-15.9966	11	64.1	571	8		5		5	29	0.172414	0.487352	0.275862	1	4
d1386	d1386.a1	d1386.a1.a1	sp|O31441|YBYB_BACSU Uncharacterized protein YbyB OS=Bacillus subtilis (strain 168) GN=ybyB PE=3 SV=1	-14.7235	77	9.8	86	8		4		4	5	0.8	5.30957	1.6	1	6
d1387	d1387.a1	d1387.a1.a1	sp|Q06750|CYSE_BACSU Serine acetyltransferase OS=Bacillus subtilis (strain 168) GN=cysE PE=1 SV=1	-13.4157	18	24	217	8		2		3	8	0.375	1.37137	1	1	5
d1388	d1388.a1	d1388.a1.a1	sp|P37530|DGK_BACSU Deoxyguanosine kinase OS=Bacillus subtilis (strain 168) GN=dgk PE=1 SV=1	-9.43325	22	24	207	8		3		4	13	0.307692	1.03092	0.615385	1	5
d1389	d1389.a1	d1389.a1.a1	sp|O31509|YEEI_BACSU Probable transcriptional regulatory protein YeeI OS=Bacillus subtilis (strain 168) GN=yeeI PE=3 SV=3	-22.6554	27	26.2	239	8		3		5	4	1.25	16.7828	2	1	5
d1390	d1390.a1	d1390.a1.a1	sp|P96688|NAP_BACSU Uncharacterized carboxylesterase nap OS=Bacillus subtilis (strain 168) GN=nap PE=1 SV=1	-15.0453	12	33.8	300	8		2		2	13	0.153846	0.425103	0.615385	1	5
d1391	d1391.a1	d1391.a1.a1	sp|O31908|YORF_BACSU SPBc2 prophage-derived uncharacterized protein YorF OS=Bacillus subtilis (strain 168) GN=yorF PE=4 SV=1	-7.00349	8	34.1	304	7		2		2	18	0.111111	0.29155	0.388889	1	3
d1392	d1392.a1	d1392.a1.a1	sp|O05398|YRHF_BACSU Uncharacterized protein YrhF OS=Bacillus subtilis (strain 168) GN=yrhF PE=4 SV=1	-11.7121	26	13.9	122	7		4		4	5	0.8	5.30957	1.4	1	4
d1393	d1393.a1	d1393.a1.a1	sp|O34586|YLBC_BACSU Uncharacterized membrane protein YlbC OS=Bacillus subtilis (strain 168) GN=ylbC PE=4 SV=1	-15.3718	10	39.5	346	7		2		3	16	0.1875	0.539927	0.4375	1	5
d1394	d1394.a1	d1394.a1.a1	sp|O34874|ISCS2_BACSU Putative cysteine desulfurase IscS 2 OS=Bacillus subtilis (strain 168) GN=iscS2 PE=3 SV=1	-8.92959	6	41.4	381	7		2		2	14	0.142857	0.389495	0.5	1	5
d1395	d1395.a1	d1395.a1.a1	sp|P68571|BDBB_BACSU SPBc2 prophage-derived disulfide bond formation protein B OS=Bacillus subtilis (strain 168) GN=bdbB PE=1 SV=1	-7.56864	14	17.1	148	7		2		2	4	0.5	2.16228	1.75	1	5
d1396	d1396.a1	d1396.a1.a1	sp|Q45068|ALST_BACSU Amino-acid carrier protein AlsT OS=Bacillus subtilis (strain 168) GN=alsT PE=2 SV=1	-8.32975	8	50.2	465	7		2		2	12	0.166667	0.467799	0.583333	1	4
d1397	d1397.a1	d1397.a1.a1	sp|C0SP89|YOAH_BACSU Putative methyl-accepting chemotaxis protein YoaH OS=Bacillus subtilis (strain 168) GN=yoaH PE=2 SV=1	-11.2774	5	60.9	561	7		2		2	16	0.125	0.333521	0.4375	1	6
d1398	d1398.a1	d1398.a1.a1	sp|P70996|YWHD_BACSU Uncharacterized protein YwhD OS=Bacillus subtilis (strain 168) GN=ywhD PE=4 SV=1	-14.943	30	19.4	172	7		3		3	7	0.428571	1.6827	1	1	4
d1399	d1399.a1	d1399.a1.a1	sp|P39137|ROCE_BACSU Amino-acid permease RocE OS=Bacillus subtilis (strain 168) GN=rocE PE=2 SV=1	-11.5286	5	51.5	467	7		2		2	7	0.285714	0.930698	1	1	5
d1400	d1400.a1	d1400.a1.a1	sp|O31726|YLMD_BACSU Laccase domain protein YlmD OS=Bacillus subtilis (strain 168) GN=ylmD PE=3 SV=1	-10.0287	5	30.8	278	7		2		2	9	0.222222	0.668101	0.777778	1	6
d1401	d1401.a1	d1401.a1.a1	sp|O34411|HIS9_BACSU Histidinol-phosphatase OS=Bacillus subtilis (strain 168) GN=hisK PE=1 SV=1	-12.2073	19	30.4	268	7		3		3	10	0.3	0.995262	0.7	1	5
d1402	d1402.a1	d1402.a1.a1	sp|O34946|ZNUC_BACSU High-affinity zinc uptake system ATP-binding protein ZnuC OS=Bacillus subtilis (strain 168) GN=znuC PE=1 SV=1	-18.8471	17	26.2	231	7		2		2	9	0.222222	0.668101	0.777778	1	6
d1403	d1403.a1	d1403.a1.a1	sp|P39764|KINC_BACSU Sporulation kinase C OS=Bacillus subtilis (strain 168) GN=kinC PE=3 SV=1	-5.2786	6	48.7	428	7		2		2	21	0.0952381	0.245197	0.333333	1	5
d1404	d1404.a1	d1404.a1.a1	sp|O34707|YTPB_BACSU Tetraprenyl-beta-curcumene synthase OS=Bacillus subtilis (strain 168) GN=ytpB PE=1 SV=1	-13.9299	15	42.7	367	7		4		4	14	0.285714	0.930698	0.5	1	4
d1405	d1405.a1	d1405.a1.a1	sp|P37564|COAX_BACSU Type III pantothenate kinase OS=Bacillus subtilis (strain 168) GN=coaX PE=1 SV=3	-10.8716	13	28.5	258	7		3		3	7	0.428571	1.6827	1	1	5
d1406	d1406.a1	d1406.a1.a1	sp|P37519|YYAE_BACSU Probable oxidoreductase YyaE OS=Bacillus subtilis (strain 168) GN=yyaE PE=3 SV=1	-11.963	6	73.8	667	7		3		3	20	0.15	0.412538	0.35	1	5
d1407	d1407.a1	d1407.a1.a1	sp|O34762|OHRA_BACSU Organic hydroperoxide resistance protein OhrA OS=Bacillus subtilis (strain 168) GN=ohrA PE=2 SV=1	-9.64782	17	14.8	141	7		2		2	8	0.25	0.778279	0.875	1	5
d1408	d1408.a1	d1408.a1.a1	sp|O05508|GMUD_BACSU 6-phospho-beta-glucosidase GmuD OS=Bacillus subtilis (strain 168) GN=gmuD PE=1 SV=1	-16.9102	10	54.2	465	7		4		4	26	0.153846	0.425103	0.269231	1	4
d1409	d1409.a1	d1409.a1.a1	sp|Q01960|FLHF_BACSU Flagellar biosynthesis protein FlhF OS=Bacillus subtilis (strain 168) GN=flhF PE=1 SV=1	-6.56067	6	41	366	7		2		2	19	0.105263	0.274275	0.368421	1	6
d1410	d1410.a1	d1410.a1.a1	sp|O31461|ILVE1_BACSU Branched-chain-amino-acid transaminase 1 OS=Bacillus subtilis (strain 168) GN=ilvE PE=1 SV=1	-9.50605	13	39.6	356	7		3		3	11	0.272727	0.873817	0.636364	1	4
d1411	d1411.a1	d1411.a1.a1	sp|P21340|PAIA_BACSU Spermidine/spermine N(1)-acetyltransferase OS=Bacillus subtilis (strain 168) GN=paiA PE=1 SV=3	-22.1308	19	19.9	172	7		2		2	7	0.285714	0.930698	1	1	5
d1412	d1412.a1	d1412.a1.a1	sp|O32174|GCSH_BACSU Glycine cleavage system H protein OS=Bacillus subtilis (strain 168) GN=gcvH PE=1 SV=1	-20.0134	34	14.2	127	7		3		3	4	0.75	4.62341	1.75	1	3
d1413	d1413.a1	d1413.a1.a1	sp|P37568|CTSR_BACSU Transcriptional regulator CtsR OS=Bacillus subtilis (strain 168) GN=ctsR PE=1 SV=1	-11.0799	22	17.7	154	7		2		3	4	0.75	4.62341	1.75	1	5
d1414	d1414.a1	d1414.a1.a1	sp|O34952|LTAS2_BACSU Lipoteichoic acid synthase 2 OS=Bacillus subtilis (strain 168) GN=ltaS2 PE=1 SV=1	-21.5591	10	74.1	649	7		4		4	28	0.142857	0.389495	0.25	1	3
d1415	d1415.a1	d1415.a1.a1	sp|O07084|CZCD_BACSU Cadmium, cobalt and zinc/H(+)-K(+) antiporter OS=Bacillus subtilis (strain 168) GN=czcD PE=1 SV=1	-18.4949	9	34.1	311	7		2		3	3	1	9	2.33333	1	3
d1416	d1416.a1	d1416.a1.a1	sp|O31711|YKNY_BACSU Uncharacterized ABC transporter ATP-binding protein YknY OS=Bacillus subtilis (strain 168) GN=yknY PE=1 SV=1	-11.1331	20	25.2	230	7		2		2	8	0.25	0.778279	0.875	1	6
d1417	d1417.a1	d1417.a1.a1	sp|P54596|TCYP_BACSU L-cystine uptake protein TcyP OS=Bacillus subtilis (strain 168) GN=tcyP PE=1 SV=1	-10.6904	6	48.9	463	7		2		2	12	0.166667	0.467799	0.583333	1	5
d1418	d1418.a1	d1418.a1.a1	sp|C0SPB4|YHAQ_BACSU Uncharacterized ABC transporter ATP-binding protein YhaQ OS=Bacillus subtilis (strain 168) GN=yhaQ PE=3 SV=1	-11.0148	14	33.8	298	7		3		4	15	0.266667	0.84785	0.466667	1	4
d1419	d1419.a1	d1419.a1.a1	sp|P39604|RODA_BACSU Rod shape-determining protein RodA OS=Bacillus subtilis (strain 168) GN=rodA PE=1 SV=1	-16.6515	9	43.2	393	7		3		4	6	0.666667	3.64159	1.16667	1	4
d1420	d1420.a1	d1420.a1.a1	sp|P39803|YITT_BACSU UPF0750 membrane protein YitT OS=Bacillus subtilis (strain 168) GN=yitT PE=3 SV=2	-9.4023	9	30.4	280	7		2		3	9	0.333333	1.15443	0.777778	1	4
d1421	d1421.a1	d1421.a1.a1	sp|O05501|YDHI_BACSU Uncharacterized protein YdhI OS=Bacillus subtilis (strain 168) GN=ydhI PE=3 SV=1	-14.3893	18	17.8	160	7		2		2	9	0.222222	0.668101	0.777778	1	6
d1422	d1422.a1	d1422.a1.a1	sp|O34966|ZNUA_BACSU High-affinity zinc uptake system binding-protein ZnuA OS=Bacillus subtilis (strain 168) GN=znuA PE=1 SV=1	-6.25885	12	35.6	319	7		2		2	11	0.181818	0.519911	0.636364	1	5
d1423	d1423.a1	d1423.a1.a1	sp|P54718|YFIB_BACSU Uncharacterized ABC transporter ATP-binding protein YfiB OS=Bacillus subtilis (strain 168) GN=yfiB PE=3 SV=1	-15.6848	9	63.8	573	7		4		4	24	0.166667	0.467799	0.291667	1	5
d1424	d1424.a1	d1424.a1.a1	sp|O31560|YFIR_BACSU Uncharacterized HTH-type transcriptional regulator YfiR OS=Bacillus subtilis (strain 168) GN=yfiR PE=1 SV=1	-13.2245	12	23.6	205	7		2		2	11	0.181818	0.519911	0.636364	1	6
d1425	d1425.a1	d1425.a1.a1	sp|P39808|YVYG_BACSU Uncharacterized protein YvyG OS=Bacillus subtilis (strain 168) GN=yvyG PE=1 SV=1	-15.5687	24	18.1	160	7		3		3	7	0.428571	1.6827	1	1	4
d1426	d1426.a1	d1426.a1.a1	sp|P96676|YDES_BACSU Uncharacterized HTH-type transcriptional regulator YdeS OS=Bacillus subtilis (strain 168) GN=ydeS PE=3 SV=1	-19.4862	29	22.1	198	7		3		3	9	0.333333	1.15443	0.777778	1	5
d1427	d1427.a1	d1427.a1.a1	sp|P94504|YVRH_BACSU Transcriptional regulatory protein YvrH OS=Bacillus subtilis (strain 168) GN=yvrH PE=3 SV=4	-16.9043	26	26.6	237	7		3		3	9	0.333333	1.15443	0.777778	1	5
d1428	d1428.a1	d1428.a1.a1	sp|O05269|GUAC_BACSU GMP reductase OS=Bacillus subtilis (strain 168) GN=guaC PE=2 SV=2	-13.1898	11	35.7	326	7		2		2	14	0.142857	0.389495	0.5	1	5
d1429	d1429.a1	d1429.a1.a1	sp|P35155|SCPB_BACSU Segregation and condensation protein B OS=Bacillus subtilis (strain 168) GN=scpB PE=1 SV=1	-16.232	21	21.9	197	7		3		3	9	0.333333	1.15443	0.777778	1	4
d1430	d1430.a1	d1430.a1.a1	sp|P50619|YMAB_BACSU Uncharacterized protein YmaB OS=Bacillus subtilis (strain 168) GN=ymaB PE=4 SV=1	-8.40406	17	23.3	206	7		2		4	13	0.307692	1.03092	0.538462	1	5
d1431	d1431.a1	d1431.a1.a1	sp|P15874|GRPE_BACSU Protein GrpE OS=Bacillus subtilis (strain 168) GN=grpE PE=1 SV=3	-14.7399	15	21.6	187	7		2		2	5	0.4	1.51189	1.4	1	6
d1432	d1432.a1	d1432.a1.a1	sp|Q795J3|EPSN_BACSU Putative pyridoxal phosphate-dependent aminotransferase EpsN OS=Bacillus subtilis (strain 168) GN=epsN PE=2 SV=1	-27.264	23	42.8	388	7		4		5	16	0.3125	1.05353	0.4375	1	3
d1433	d1433.a1	d1433.a1.a1	sp|P94591|GLCR_BACSU HTH-type transcriptional repressor GlcR OS=Bacillus subtilis (strain 168) GN=glcR PE=1 SV=2	-6.23418	8	28.7	258	7		2		2	15	0.133333	0.359356	0.466667	1	5
d1434	d1434.a1	d1434.a1.a1	sp|O07549|YHEH_BACSU Probable multidrug resistance ABC transporter ATP-binding/permease protein YheH OS=Bacillus subtilis (strain 168) GN=yheH PE=1 SV=1	-9.57381	5	76.1	673	7		2		2	30	0.0666667	0.165914	0.233333	1	6
d1435	d1435.a1	d1435.a1.a1	sp|P54480|YQFW_BACSU Putative nucleotidase YqfW OS=Bacillus subtilis (strain 168) GN=yqfW PE=3 SV=1	-14.0635	23	22.7	193	7		2		2	8	0.25	0.778279	0.875	1	4
d1436	d1436.a1	d1436.a1.a1	sp|O32201|LIAH_BACSU Protein LiaH OS=Bacillus subtilis (strain 168) GN=liaH PE=2 SV=1	-8.37675	10	25.6	225	6		2		2	13	0.153846	0.425103	0.461538	1	4
d1437	d1437.a1	d1437.a1.a1	sp|P96704|YDGF_BACSU Uncharacterized transporter YdgF OS=Bacillus subtilis (strain 168) GN=ydgF PE=3 SV=1	-7.45842	5	50.7	458	6		2		2	8	0.25	0.778279	0.75	1	4
d1438	d1438.a1	d1438.a1.a1	sp|O32107|YUID_BACSU Uncharacterized membrane protein YuiD OS=Bacillus subtilis (strain 168) GN=yuiD PE=4 SV=1	-7.9897	13	17.1	158	6		2		2	3	0.666667	3.64159	2	1	4
d1439	d1439.a1	d1439.a1.a1	sp|P42107|YXAH_BACSU Uncharacterized protein YxaH OS=Bacillus subtilis (strain 168) GN=yxaH PE=4 SV=2	-5.57057	4	46.1	402	6		2		2	12	0.166667	0.467799	0.5	1	4
d1440	d1440.a1	d1440.a1.a1	sp|P39766|PYRP_BACSU Uracil permease OS=Bacillus subtilis (strain 168) GN=pyrP PE=1 SV=2	-8.72308	8	45.3	435	6		2		2	9	0.222222	0.668101	0.666667	1	5
d1441	d1441.a1	d1441.a1.a1	sp|P46918|GGAB_BACSU Minor teichoic acid biosynthesis protein GgaB OS=Bacillus subtilis (strain 168) GN=ggaB PE=3 SV=1	-5.83121	1	107	900	6		2		2	34	0.0588235	0.145048	0.176471	1	4
d1442	d1442.a1	d1442.a1.a1	sp|P12043|PUR5_BACSU Phosphoribosylformylglycinamidine cyclo-ligase OS=Bacillus subtilis (strain 168) GN=purM PE=3 SV=2	-6.47366	8	36.9	346	6		2		2	10	0.2	0.584893	0.6	1	3
d1443	d1443.a1	d1443.a1.a1	sp|O34377|YOBM_BACSU Uncharacterized protein YobM OS=Bacillus subtilis (strain 168) GN=yobM PE=4 SV=2	-7.29757	12	21.6	185	6		2		2	7	0.285714	0.930698	0.857143	1	4
d1444	d1444.a1	d1444.a1.a1	sp|O05494|YDHC_BACSU Uncharacterized HTH-type transcriptional regulator YdhC OS=Bacillus subtilis (strain 168) GN=ydhC PE=3 SV=1	-13.6198	12	26.3	224	6		2		3	11	0.272727	0.873817	0.545455	1	4
d1445	d1445.a1	d1445.a1.a1	sp|P45867|ACDA_BACSU Acyl-CoA dehydrogenase OS=Bacillus subtilis (strain 168) GN=acdA PE=2 SV=1	-13.2865	8	41.3	379	6		2		2	17	0.117647	0.311134	0.352941	1	5
d1446	d1446.a1	d1446.a1.a1	sp|P39127|CITR_BACSU HTH-type transcriptional regulator CitR OS=Bacillus subtilis (strain 168) GN=citR PE=3 SV=2	-11.2272	20	33.6	291	6		4		4	14	0.285714	0.930698	0.428571	1	4
d1447	d1447.a1	d1447.a1.a1	sp|P94425|YCNE_BACSU Putative monooxygenase YcnE OS=Bacillus subtilis (strain 168) GN=ycnE PE=1 SV=1	-8.12899	50	10.9	95	6		3		4	6	0.666667	3.64159	1	1	3
d1448	d1448.a1	d1448.a1.a1	sp|P96723|YWQK_BACSU Putative antitoxin YwqK OS=Bacillus subtilis (strain 168) GN=ywqK PE=1 SV=1	-13.8105	27	18.1	154	6		3		3	7	0.428571	1.6827	0.857143	1	3
d1449	d1449.a1	d1449.a1.a1	sp|Q45599|YYDC_BACSU Uncharacterized protein YydC OS=Bacillus subtilis (strain 168) GN=yydC PE=4 SV=1	-8.63639	17	15.4	132	6		2		2	10	0.2	0.584893	0.6	1	5
d1450	d1450.a1	d1450.a1.a1	sp|P39132|YHBE_BACSU Uncharacterized protein YhbE OS=Bacillus subtilis (strain 168) GN=yhbE PE=4 SV=2	-7.67592	14	24.6	237	6		2		3	9	0.333333	1.15443	0.666667	1	4
d1451	d1451.a1	d1451.a1.a1	sp|P94592|YWPJ_BACSU Phosphatase YwpJ OS=Bacillus subtilis (strain 168) GN=ywpJ PE=1 SV=2	-16.2896	26	31.9	285	6		5		5	10	0.5	2.16228	0.6	1	3
d1452	d1452.a1	d1452.a1.a1	sp|O31935|YOPC_BACSU SPBc2 prophage-derived uncharacterized protein YopC OS=Bacillus subtilis (strain 168) GN=yopC PE=4 SV=1	-6.70875	4	52	442	6		3		3	21	0.142857	0.389495	0.285714	1	5
d1453	d1453.a1	d1453.a1.a1	sp|O34375|MINJ_BACSU Cell division topological determinant MinJ OS=Bacillus subtilis (strain 168) GN=minJ PE=1 SV=1	-12.9101	13	43.5	397	6		3		3	11	0.272727	0.873817	0.545455	1	4
d1454	d1454.a1	d1454.a1.a1	sp|O07008|GANR_BACSU HTH-type transcriptional regulator GanR OS=Bacillus subtilis (strain 168) GN=ganR PE=3 SV=1	-8.26761	9	37.4	330	6		2		2	17	0.117647	0.311134	0.352941	1	3
d1455	d1455.a1	d1455.a1.a1	sp|P42981|BSHB1_BACSU N-acetyl-alpha-D-glucosaminyl L-malate deacetylase 1 OS=Bacillus subtilis (strain 168) GN=bshB1 PE=3 SV=2	-14.5855	32	26.2	236	6		4		4	10	0.4	1.51189	0.6	1	5
d1456	d1456.a1	d1456.a1.a1	sp|O31671|KIND_BACSU Sporulation kinase D OS=Bacillus subtilis (strain 168) GN=kinD PE=1 SV=1	-7.48732	5	56.6	506	6		2		2	26	0.0769231	0.193777	0.230769	1	5
d1457	d1457.a1	d1457.a1.a1	sp|O06981|YVCS_BACSU Uncharacterized ABC transporter permease YvcS OS=Bacillus subtilis (strain 168) GN=yvcS PE=3 SV=1	-15.2506	7	73.2	646	6		3		3	21	0.142857	0.389495	0.285714	1	4
d1458	d1458.a1	d1458.a1.a1	sp|P39155|PAP_BACSU Protein-arginine-phosphatase OS=Bacillus subtilis (strain 168) GN=ywlE PE=1 SV=1	-18.048	27	16.7	150	6		3		4	8	0.5	2.16228	0.75	1	4
d1459	d1459.a1	d1459.a1.a1	sp|O34805|YVRC_BACSU Uncharacterized ABC transporter substrate-binding lipoprotein YvrC OS=Bacillus subtilis (strain 168) GN=yvrC PE=3 SV=1	-17.1734	20	34.1	314	6		4		4	15	0.266667	0.84785	0.4	1	4
d1460	d1460.a1	d1460.a1.a1	sp|O34943|YTPR_BACSU Putative tRNA-binding protein YtpR OS=Bacillus subtilis (strain 168) GN=ytpR PE=3 SV=1	-16.2061	36	21.6	201	6		5		5	11	0.454545	1.84804	0.545455	1	4
d1461	d1461.a1	d1461.a1.a1	sp|O31459|YBGA_BACSU Uncharacterized HTH-type transcriptional regulator YbgA OS=Bacillus subtilis (strain 168) GN=ybgA PE=3 SV=1	-17.3603	27	26.5	235	6		4		4	11	0.363636	1.31013	0.545455	1	5
d1462	d1462.a1	d1462.a1.a1	sp|P42953|TAGG_BACSU Teichoic acid translocation permease protein TagG OS=Bacillus subtilis (strain 168) GN=tagG PE=1 SV=1	-10.9196	12	32.1	275	6		4		4	6	0.666667	3.64159	1	1	5
d1463	d1463.a1	d1463.a1.a1	sp|P94489|XYNB_BACSU Beta-xylosidase OS=Bacillus subtilis (strain 168) GN=xynB PE=1 SV=2	-11.6778	8	61.2	533	6		2		2	20	0.1	0.258925	0.3	1	5
d1464	d1464.a1	d1464.a1.a1	sp|P96596|YDBA_BACSU Uncharacterized protein YdbA OS=Bacillus subtilis (strain 168) GN=ydbA PE=4 SV=1	-7.53581	16	31.1	272	6		2		2	15	0.133333	0.359356	0.4	1	4
d1465	d1465.a1	d1465.a1.a1	sp|P21248|HEM4_BACSU Uroporphyrinogen-III synthase OS=Bacillus subtilis (strain 168) GN=hemD PE=3 SV=2	-8.43795	9	29	262	6		2		2	8	0.25	0.778279	0.75	1	4
d1466	d1466.a1	d1466.a1.a1	sp|P42200|TCYB_BACSU L-cystine transport system permease protein TcyB OS=Bacillus subtilis (strain 168) GN=tcyB PE=1 SV=1	-9.89008	9	26.3	234	6		2		2	5	0.4	1.51189	1.2	1	5
d1467	d1467.a1	d1467.a1.a1	sp|O34777|OHRR_BACSU Organic hydroperoxide resistance transcriptional regulator OS=Bacillus subtilis (strain 168) GN=ohrR PE=1 SV=1	-9.04096	18	16.9	147	6		2		2	6	0.333333	1.15443	1	1	4
d1468	d1468.a1	d1468.a1.a1	sp|P54390|YPIB_BACSU UPF0302 protein YpiB OS=Bacillus subtilis (strain 168) GN=ypiB PE=3 SV=1	-10.9071	28	21.3	179	6		3		3	11	0.272727	0.873817	0.545455	1	5
d1469	d1469.a1	d1469.a1.a1	sp|P54948|YXEI_BACSU Uncharacterized protein YxeI OS=Bacillus subtilis (strain 168) GN=yxeI PE=1 SV=2	-10.7634	19	37	328	6		3		3	10	0.3	0.995262	0.6	1	4
d1470	d1470.a1	d1470.a1.a1	sp|P50844|KDGR_BACSU HTH-type transcriptional regulator KdgR OS=Bacillus subtilis (strain 168) GN=kdgR PE=1 SV=1	-14.6971	15	37.7	339	6		3		3	16	0.1875	0.539927	0.375	1	4
d1471	d1471.a1	d1471.a1.a1	sp|P96724|NFI_BACSU Endonuclease V OS=Bacillus subtilis (strain 168) GN=nfi PE=1 SV=2	-6.37675	9	26.9	238	6		2		2	4	0.5	2.16228	1.5	1	5
d1472	d1472.a1	d1472.a1.a1	sp|P37959|YUSZ_BACSU Uncharacterized oxidoreductase YusZ OS=Bacillus subtilis (strain 168) GN=yusZ PE=3 SV=2	-23.2506	18	30.7	280	6		3		3	10	0.3	0.995262	0.6	1	5
d1473	d1473.a1	d1473.a1.a1	sp|P94417|AK3_BACSU Aspartokinase 3 OS=Bacillus subtilis (strain 168) GN=yclM PE=1 SV=1	-8.29141	8	49.7	454	6		2		2	20	0.1	0.258925	0.3	1	5
d1474	d1474.a1	d1474.a1.a1	sp|P70972|ECFT_BACSU Energy-coupling factor transporter transmembrane protein EcfT OS=Bacillus subtilis (strain 168) GN=ecfT PE=1 SV=3	-6.68298	6	29.7	265	6		2		2	11	0.181818	0.519911	0.545455	1	5
d1475	d1475.a1	d1475.a1.a1	sp|P94475|YEAD_BACSU Uncharacterized protein YeaD OS=Bacillus subtilis (strain 168) GN=yeaD PE=4 SV=2	-11.2741	8	45.3	398	5		2		2	18	0.111111	0.29155	0.277778	1	4
d1476	d1476.a1	d1476.a1.a1	sp|P27622|TAGC_BACSU Putative major teichoic acid biosynthesis protein C OS=Bacillus subtilis (strain 168) GN=tagC PE=4 SV=1	-12.0757	9	50.7	442	5		3		3	26	0.115385	0.304321	0.192308	1	3
d1477	d1477.a1	d1477.a1.a1	sp|P39641|BACD_BACSU Alanine--anticapsin ligase OS=Bacillus subtilis (strain 168) GN=bacD PE=1 SV=1	-10.4706	4	52.1	472	5		2		2	16	0.125	0.333521	0.3125	1	4
d1478	d1478.a1	d1478.a1.a1	sp|P05306|PTSBC_BACSU PTS system sucrose-specific EIIBC component OS=Bacillus subtilis (strain 168) GN=sacP PE=3 SV=3	-8.88673	6	49.3	461	5		2		2	6	0.333333	1.15443	0.833333	1	3
d1479	d1479.a1	d1479.a1.a1	sp|P94365|CYDB_BACSU Cytochrome bd ubiquinol oxidase subunit 2 OS=Bacillus subtilis (strain 168) GN=cydB PE=3 SV=1	-7.02457	5	37.7	338	5		2		2	4	0.5	2.16228	1.25	1	4
d1480	d1480.a1	d1480.a1.a1	sp|P96589|YDAO_BACSU Uncharacterized amino acid permease YdaO OS=Bacillus subtilis (strain 168) GN=ydaO PE=3 SV=1	-7.03621	2	66.6	607	5		2		2	14	0.142857	0.389495	0.357143	1	4
d1481	d1481.a1	d1481.a1.a1	sp|O34760|YTNP_BACSU Probable quorum-quenching lactonase YtnP OS=Bacillus subtilis (strain 168) GN=ytnP PE=1 SV=2	-5.40176	7	31.7	281	5		2		2	9	0.222222	0.668101	0.555556	1	3
d1482	d1482.a1	d1482.a1.a1	sp|Q05470|PKSL_BACSU Polyketide synthase PksL OS=Bacillus subtilis (strain 168) GN=pksL PE=1 SV=3	-12.7351	1	505.5	4538	5		3		3	186	0.016129	0.0378367	0.0268817	1	3
d1483	d1483.a1	d1483.a1.a1	sp|P71042|YWNG_BACSU Uncharacterized protein YwnG OS=Bacillus subtilis (strain 168) GN=ywnG PE=4 SV=1	-21.2596	19	18.4	172	5		2		2	0	0	0	0	1	4
d1484	d1484.a1	d1484.a1.a1	sp|P39776|XERC_BACSU Tyrosine recombinase XerC OS=Bacillus subtilis (strain 168) GN=xerC PE=1 SV=1	-8.29973	12	35.2	304	5		2		2	14	0.142857	0.389495	0.357143	1	4
d1485	d1485.a1	d1485.a1.a1	sp|O32102|BESA_BACSU Ferri-bacillibactin esterase BesA OS=Bacillus subtilis (strain 168) GN=besA PE=1 SV=2	-11.95	10	32.3	289	5		2		2	13	0.153846	0.425103	0.384615	1	4
d1486	d1486.a1	d1486.a1.a1	sp|P05651|RECF_BACSU DNA replication and repair protein RecF OS=Bacillus subtilis (strain 168) GN=recF PE=3 SV=2	-10.2084	11	42.2	370	5		3		3	19	0.157895	0.43845	0.263158	1	3
d1487	d1487.a1	d1487.a1.a1	sp|O31633|YJCK_BACSU Putative ribosomal-protein-alanine acetyltransferase OS=Bacillus subtilis (strain 168) GN=yjcK PE=3 SV=1	-10.0052	17	20.8	181	5		2		2	11	0.181818	0.519911	0.454545	1	4
d1488	d1488.a1	d1488.a1.a1	sp|O31576|YFHH_BACSU Uncharacterized protein YfhH OS=Bacillus subtilis (strain 168) GN=yfhH PE=1 SV=1	-13.6082	33	11.9	104	5		2		2	4	0.5	2.16228	1.25	1	4
d1489	d1489.a1	d1489.a1.a1	sp|O31767|YMFI_BACSU Uncharacterized oxidoreductase YmfI OS=Bacillus subtilis (strain 168) GN=ymfI PE=3 SV=2	-16.5894	24	25.4	242	5		3		3	11	0.272727	0.873817	0.454545	1	3
d1490	d1490.a1	d1490.a1.a1	sp|P52035|BSAA_BACSU Glutathione peroxidase homolog BsaA OS=Bacillus subtilis (strain 168) GN=bsaA PE=3 SV=1	-8.92955	21	18.2	160	5		3		3	7	0.428571	1.6827	0.714286	1	4
d1491	d1491.a1	d1491.a1.a1	sp|P39757|MOAA_BACSU GTP 3',8-cyclase OS=Bacillus subtilis (strain 168) GN=moaA PE=3 SV=1	-16.04	13	38.4	341	5		3		3	17	0.176471	0.501311	0.294118	1	4
d1492	d1492.a1	d1492.a1.a1	sp|P94556|MURI1_BACSU Glutamate racemase 1 OS=Bacillus subtilis (strain 168) GN=racE PE=1 SV=2	-8.34679	19	29.9	272	5		2		2	12	0.166667	0.467799	0.416667	1	4
d1493	d1493.a1	d1493.a1.a1	sp|O07614|YHFO_BACSU Uncharacterized N-acetyltransferase YhfO OS=Bacillus subtilis (strain 168) GN=yhfO PE=3 SV=1	-6.83565	18	16.7	149	5		2		3	5	0.6	2.98107	1	1	3
d1494	d1494.a1	d1494.a1.a1	sp|P54501|YQGX_BACSU Probable metallo-hydrolase YqgX OS=Bacillus subtilis (strain 168) GN=yqgX PE=3 SV=1	-14.1537	19	23.1	211	5		2		2	4	0.5	2.16228	1.25	1	4
d1495	d1495.a1	d1495.a1.a1	sp|P96582|LRPC_BACSU HTH-type transcriptional regulator LrpC OS=Bacillus subtilis (strain 168) GN=lrpC PE=1 SV=2	-19.1766	20	16.4	144	5		3		3	9	0.333333	1.15443	0.555556	1	4
d1496	d1496.a1	d1496.a1.a1	sp|O05509|GMUR_BACSU HTH-type transcriptional regulator GmuR OS=Bacillus subtilis (strain 168) GN=gmuR PE=1 SV=1	-10.9788	8	27.3	237	5		2		2	7	0.285714	0.930698	0.714286	1	4
d1497	d1497.a1	d1497.a1.a1	sp|O32055|RUVB_BACSU Holliday junction ATP-dependent DNA helicase RuvB OS=Bacillus subtilis (strain 168) GN=ruvB PE=1 SV=2	-11.1133	19	37.4	334	5		3		3	16	0.1875	0.539927	0.3125	1	4
d1498	d1498.a1	d1498.a1.a1	sp|P37525|YAAB_BACSU Uncharacterized protein YaaB OS=Bacillus subtilis (strain 168) GN=yaaB PE=4 SV=2	-7	35	9.1	81	5		2		2	6	0.333333	1.15443	0.833333	1	4
d1499	d1499.a1	d1499.a1.a1	sp|P60495|KIPI_BACSU Kinase A inhibitor OS=Bacillus subtilis (strain 168) GN=kipI PE=1 SV=1	-9.76246	15	26.6	240	5		2		2	5	0.4	1.51189	1	1	4
d1500	d1500.a1	d1500.a1.a1	sp|P32398|YHGD_BACSU Uncharacterized HTH-type transcriptional regulator YhgD OS=Bacillus subtilis (strain 168) GN=yhgD PE=3 SV=1	-10.0883	16	21.7	191	5		3		3	14	0.214286	0.637894	0.357143	1	4
d1501	d1501.a1	d1501.a1.a1	sp|P54162|RNHL_BACSU 14.7 kDa ribonuclease H-like protein OS=Bacillus subtilis (strain 168) GN=rnhA PE=1 SV=1	-7.21503	34	14.6	132	5		3		3	6	0.5	2.16228	0.833333	1	3
d1502	d1502.a1	d1502.a1.a1	sp|O07566|NTDA_BACSU 3-oxo-glucose-6-phosphate:glutamate aminotransferase OS=Bacillus subtilis (strain 168) GN=ntdA PE=1 SV=1	-10.6698	8	50	441	5		2		2	23	0.0869565	0.221677	0.217391	1	4
d1503	d1503.a1	d1503.a1.a1	sp|Q06798|RL332_BACSU 50S ribosomal protein L33 2 OS=Bacillus subtilis (strain 168) GN=rpmGB PE=3 SV=1	-15.1415	54	5.4	49	4		2		2	1	2	99	4	1	3
d1504	d1504.a1	d1504.a1.a1	sp|P94523|ARAA_BACSU L-arabinose isomerase OS=Bacillus subtilis (strain 168) GN=araA PE=2 SV=2	-6.53969	10	56	496	4		3		3	19	0.157895	0.43845	0.210526	1	3
d1505	d1505.a1	d1505.a1.a1	sp|Q45604|YYCR_BACSU Uncharacterized zinc-type alcohol dehydrogenase-like protein YycR OS=Bacillus subtilis (strain 168) GN=yycR PE=3 SV=1	-15.8002	9	42.8	408	4		3		3	12	0.25	0.778279	0.333333	1	3
d1506	d1506.a1	d1506.a1.a1	sp|O31480|YCZG_BACSU Uncharacterized HTH-type transcriptional regulator YczG OS=Bacillus subtilis (strain 168) GN=yczG PE=3 SV=1	-8.49512	23	11.8	104	4		2		2	6	0.333333	1.15443	0.666667	1	3
d1507	d1507.a1	d1507.a1.a1	sp|P56849|RL331_BACSU 50S ribosomal protein L33 1 OS=Bacillus subtilis (strain 168) GN=rpmGA PE=1 SV=2	-12.0883	46	5.8	49	4		2		2	1	2	99	4	1	3
d1508	d1508.a1	d1508.a1.a1	sp|P45947|ARSC_BACSU Protein ArsC OS=Bacillus subtilis (strain 168) GN=arsC PE=1 SV=1	-11.3702	19	15.5	139	4		2		2	8	0.25	0.778279	0.5	1	3
d1509	d1509.a1	d1509.a1.a1	sp|P39788|END3_BACSU Endonuclease III OS=Bacillus subtilis (strain 168) GN=nth PE=3 SV=1	-11.2254	25	24.9	219	4		4		4	7	0.571429	2.72759	0.571429	1	3
d1510	d1510.a1	d1510.a1.a1	sp|O05264|RHAA_BACSU L-rhamnose isomerase OS=Bacillus subtilis (strain 168) GN=rhaA PE=3 SV=1	-11.9069	7	48.5	424	4		2		2	21	0.0952381	0.245197	0.190476	1	3
d1511	d1511.a1	d1511.a1.a1	sp|O32188|YUSV_BACSU Probable siderophore transport system ATP-binding protein YusV OS=Bacillus subtilis (strain 168) GN=yusV PE=1 SV=1	-7.52433	12	30.4	275	4		2		2	10	0.2	0.584893	0.4	1	3
d1512	d1512.a1	d1512.a1.a1	sp|O34538|YCDA_BACSU Uncharacterized lipoprotein YcdA OS=Bacillus subtilis (strain 168) GN=ycdA PE=1 SV=1	-8.15996	12	39.1	354	4		3		3	20	0.15	0.412538	0.2	1	2
d1513	d1513.a1	d1513.a1.a1	sp|P37537|KTHY_BACSU Thymidylate kinase OS=Bacillus subtilis (strain 168) GN=tmk PE=3 SV=2	-7.35458	11	23.8	212	4		2		2	11	0.181818	0.519911	0.363636	1	3
d1514	d1514.a1	d1514.a1.a1	sp|O31666|MTNW_BACSU 2,3-diketo-5-methylthiopentyl-1-phosphate enolase OS=Bacillus subtilis (strain 168) GN=mtnW PE=1 SV=2	-9.97476	10	43.9	405	4		3		3	13	0.230769	0.701254	0.307692	1	2
d1515	d1515.a1	d1515.a1.a1	sp|O07573|NSRR_BACSU HTH-type transcriptional regulator NsrR OS=Bacillus subtilis (strain 168) GN=nsrR PE=3 SV=1	-7.64975	17	16.5	146	4		2		2	9	0.222222	0.668101	0.444444	1	3
d1516	d1516.a1	d1516.a1.a1	sp|P42403|BGLC_BACSU Aryl-phospho-beta-D-glucosidase BglC OS=Bacillus subtilis (strain 168) GN=bglC PE=1 SV=1	-9.35309	12	55	477	4		3		3	20	0.15	0.412538	0.2	1	3
d1517	d1517.a1	d1517.a1.a1	sp|P54499|YQGV_BACSU UPF0045 protein YqgV OS=Bacillus subtilis (strain 168) GN=yqgV PE=3 SV=2	-7.20066	34	11.5	104	4		2		2	1	2	99	4	1	3
d1518	d1518.a1	d1518.a1.a1	sp|P11045|DYR_BACSU Dihydrofolate reductase OS=Bacillus subtilis (strain 168) GN=dfrA PE=1 SV=2	-6.98088	24	19.1	168	4		2		2	8	0.25	0.778279	0.5	1	3
d1519	d1519.a1	d1519.a1.a1	sp|P07600|TRPB_BACSU Tryptophan synthase beta chain OS=Bacillus subtilis (strain 168) GN=trpB PE=3 SV=2	-5.85636	7	43.5	400	4		2		2	17	0.117647	0.311134	0.235294	1	3
d1520	d1520.a1	d1520.a1.a1	sp|O31614|PRPE_BACSU Bis(5'-nucleosyl)-tetraphosphatase PrpE [asymmetrical] OS=Bacillus subtilis (strain 168) GN=prpE PE=1 SV=1	-10.3251	23	27.4	244	4		3		3	11	0.272727	0.873817	0.363636	1	2
d1521	d1521.a1	d1521.a1.a1	sp|O06745|YITJ_BACSU Bifunctional homocysteine S-methyltransferase/5,10-methylenetetrahydrofolate reductase OS=Bacillus subtilis (strain 168) GN=yitJ PE=2 SV=1	-9.93019	8	67.8	612	4		3		3	26	0.115385	0.304321	0.153846	1	3
d1522	d1522.a1	d1522.a1.a1	sp|O32068|YTZG_BACSU Uncharacterized RNA pseudouridine synthase YtzG OS=Bacillus subtilis (strain 168) GN=ytzG PE=3 SV=2	-8.45872	25	26.7	239	4		3		3	14	0.214286	0.637894	0.285714	1	2
d1523	d1523.a1	d1523.a1.a1	sp|O34539|YJIC_BACSU Uncharacterized UDP-glucosyltransferase YjiC OS=Bacillus subtilis (strain 168) GN=yjiC PE=3 SV=1	-8.41567	13	43.9	392	4		2		2	15	0.133333	0.359356	0.266667	1	3
d1524	d1524.a1	d1524.a1.a1	sp|O31555|YFJD_BACSU Uncharacterized lipoprotein YfjD OS=Bacillus subtilis (strain 168) GN=yfjD PE=3 SV=1	-11.4847	14	21.6	185	4		2		2	8	0.25	0.778279	0.5	1	3
d1525	d1525.a1	d1525.a1.a1	sp|P31847|YPUA_BACSU Uncharacterized protein YpuA OS=Bacillus subtilis (strain 168) GN=ypuA PE=2 SV=2	-10.9965	16	31.2	290	4		2		3	15	0.2	0.584893	0.266667	1	2
d1526	d1526.a1	d1526.a1.a1	sp|O31930|YOPH_BACSU SPBc2 prophage-derived uncharacterized protein YopH OS=Bacillus subtilis (strain 168) GN=yopH PE=4 SV=1	-7.37607	15	20.4	178	4		3		3	7	0.428571	1.6827	0.571429	1	2
d1527	d1527.a1	d1527.a1.a1	sp|P23914|LEVR_BACSU Transcriptional regulatory protein LevR OS=Bacillus subtilis (strain 168) GN=levR PE=3 SV=2	-9.87943	2	105.6	935	4		2		2	48	0.0416667	0.100694	0.0833333	1	3
d1528	d1528.a1	d1528.a1.a1	sp|O07009|CYCB_BACSU Cyclodextrin-binding protein OS=Bacillus subtilis (strain 168) GN=cycB PE=1 SV=1	-10.4145	12	45.4	421	4		2		2	12	0.166667	0.467799	0.333333	1	3
d1529	d1529.a1	d1529.a1.a1	sp|O06492|GATC_BACSU Glutamyl-tRNA(Gln) amidotransferase subunit C OS=Bacillus subtilis (strain 168) GN=gatC PE=3 SV=3	-9.00575	38	10.8	96	3		3		3	2	1.5	30.6228	1.5	1	2
d1530	d1530.a1	d1530.a1.a1	sp|P45919|YQBC_BACSU Uncharacterized protein YqbC OS=Bacillus subtilis (strain 168) GN=yqbC PE=4 SV=1	-4.96738	10	25.2	217	3		2		2	11	0.181818	0.519911	0.272727	1	2
d1531	d1531.a1	d1531.a1.a1	sp|O31916|YOQW_BACSU Putative SOS response-associated peptidase YoqW OS=Bacillus subtilis (strain 168) GN=yoqW PE=3 SV=1	-5.59312	11	25.9	224	3		2		2	7	0.285714	0.930698	0.428571	1	2
d1532	d1532.a1	d1532.a1.a1	sp|P80869|DHG2_BACSU Glucose 1-dehydrogenase 2 OS=Bacillus subtilis (strain 168) GN=ycdF PE=1 SV=2	-6.84771	8	27.7	258	3		2		2	9	0.222222	0.668101	0.333333	1	2
d1533	d1533.a1	d1533.a1.a1	sp|P94542|ZAPA_BACSU Cell division protein ZapA OS=Bacillus subtilis (strain 168) GN=zapA PE=1 SV=1	-5.41117	32	9.8	85	3		2		2	4	0.5	2.16228	0.75	1	2
d1534	d1534.a1	d1534.a1.a1	sp|O32127|YUTD_BACSU Uncharacterized protein YutD OS=Bacillus subtilis (strain 168) GN=yutD PE=1 SV=2	-6.05849	34	10.8	91	3		2		2	5	0.4	1.51189	0.6	1	2
d1535	d1535.a1	d1535.a1.a1	sp|P39822|PSD_BACSU Phosphatidylserine decarboxylase proenzyme OS=Bacillus subtilis (strain 168) GN=psd PE=1 SV=1	-11.6256	11	29.6	263	3		2		2	10	0.2	0.584893	0.3	1	2
d1536	d1536.a1	d1536.a1.a1	sp|O34877|PKSD_BACSU Polyketide biosynthesis acyltransferase homolog PksD OS=Bacillus subtilis (strain 168) GN=pksD PE=1 SV=2	-8.49622	14	36.7	324	3		3		3	8	0.375	1.37137	0.375	1	2
d1537	d1537.a1	d1537.a1.a1	sp|P11065|HPR_BACSU HTH-type transcriptional regulator Hpr OS=Bacillus subtilis (strain 168) GN=hpr PE=1 SV=1	-6.68194	8	23.6	203	3		2		2	7	0.285714	0.930698	0.428571	1	2
d1538	d1538.a1	d1538.a1.a1	sp|P50845|KDGK_BACSU 2-dehydro-3-deoxygluconokinase OS=Bacillus subtilis (strain 168) GN=kdgK PE=2 SV=1	-6.6538	16	34.9	324	3		3		3	13	0.230769	0.701254	0.230769	1	2
d1539	d1539.a1	d1539.a1.a1	sp|O05413|2NPD_BACSU Probable nitronate monooxygenase OS=Bacillus subtilis (strain 168) GN=yrpB PE=3 SV=1	-10.2719	14	38	347	3		3		3	9	0.333333	1.15443	0.333333	1	2
d1540	d1540.a1	d1540.a1.a1	sp|P45945|YQCK_BACSU Uncharacterized protein YqcK OS=Bacillus subtilis (strain 168) GN=yqcK PE=4 SV=2	-10.0458	31	16.6	146	3		2		2	7	0.285714	0.930698	0.428571	1	2
d1541	d1541.a1	d1541.a1.a1	sp|P42240|GARD_BACSU Probable galactarate dehydratase (L-threo-forming) OS=Bacillus subtilis (strain 168) GN=garD PE=3 SV=3	-8.15243	6	54.7	510	3		2		2	24	0.0833333	0.211528	0.125	1	2
d1542	d1542.a1	d1542.a1.a1	sp|O31801|YNCF_BACSU Probable deoxyuridine 5'-triphosphate nucleotidohydrolase YncF OS=Bacillus subtilis (strain 168) GN=yncF PE=1 SV=1	-11.8052	23	16.3	144	3		2		2	7	0.285714	0.930698	0.428571	1	2
d1543	d1543.a1	d1543.a1.a1	sp|P39796|TRER_BACSU HTH-type transcriptional regulator TreR OS=Bacillus subtilis (strain 168) GN=treR PE=1 SV=2	-10.2048	13	27.7	238	3		2		2	12	0.166667	0.467799	0.25	1	2
d1544	d1544.a1	d1544.a1.a1	sp|O32075|YUAI_BACSU Uncharacterized N-acetyltransferase YuaI OS=Bacillus subtilis (strain 168) GN=yuaI PE=3 SV=1	-9.32753	22	19.8	173	3		3		3	7	0.428571	1.6827	0.428571	1	2
d1545	d1545.a1	d1545.a1.a1	sp|P54562|YQJY_BACSU Uncharacterized protein YqjY OS=Bacillus subtilis (strain 168) GN=yqjY PE=1 SV=1	-7.007	18	17.8	156	3		2		2	6	0.333333	1.15443	0.5	1	2
d1546	d1546.a1	d1546.a1.a1	sp|P40806|PKSJ_BACSU Polyketide synthase PksJ OS=Bacillus subtilis (strain 168) GN=pksJ PE=1 SV=3	-7.06349	0	562.1	5043	3		2		2	217	0.00921659	0.0214488	0.0138249	1	2
d1547	d1547.a1	d1547.a1.a1	sp|Q795Q5|YTTA_BACSU Uncharacterized membrane protein YttA OS=Bacillus subtilis (strain 168) GN=yttA PE=2 SV=2	-5.31515	9	27.8	248	2		2		2	7	0.285714	0.930698	0.285714	1	1
d1548	d1548.a1	d1548.a1.a1	sp|O06965|YVCA_BACSU Putative lipoprotein YvcA OS=Bacillus subtilis (strain 168) GN=yvcA PE=2 SV=2	-5.09044	9	27.8	241	2		2		2	14	0.142857	0.389495	0.142857	1	1
d1549	d1549.a1	d1549.a1.a1	sp|P37574|YACP_BACSU Uncharacterized protein YacP OS=Bacillus subtilis (strain 168) GN=yacP PE=4 SV=1	-6.66194	11	19.6	170	2		2		2	8	0.25	0.778279	0.25	1	1
d1550	d1550.a1	d1550.a1.a1	sp|O07918|YRAH_BACSU Uncharacterized protein YraH OS=Bacillus subtilis (strain 168) GN=yraH PE=3 SV=1	-5.25181	21	15.1	128	2		2		2	5	0.4	1.51189	0.4	1	1
d1551	d1551.a1	d1551.a1.a1	sp|P54548|RNZ_BACSU Ribonuclease Z OS=Bacillus subtilis (strain 168) GN=rnz PE=1 SV=1	-9.10073	11	33.9	307	2		2		2	15	0.133333	0.359356	0.133333	1	1
d1552	d1552.a1	d1552.a1.a1	sp|P06535|SP0B_BACSU Sporulation initiation phosphotransferase B OS=Bacillus subtilis (strain 168) GN=spo0B PE=1 SV=1	-7.24033	15	22.4	192	2		2		2	9	0.222222	0.668101	0.222222	1	1
d1553	d1553.a1	d1553.a1.a1	sp|P94532|CSTA_BACSU Carbon starvation protein A homolog OS=Bacillus subtilis (strain 168) GN=cstA PE=3 SV=2	-4.54197	4	64.2	598	2		2		2	9	0.222222	0.668101	0.222222	1	1
d1554	d1554.a1	d1554.a1.a1	sp|Q9R9I1|HTRB_BACSU Serine protease Do-like HtrB OS=Bacillus subtilis (strain 168) GN=htrB PE=2 SV=1	-5.22185	8	48.6	458	2		2		2	10	0.2	0.584893	0.2	1	1
d1555	d1555.a1	d1555.a1.a1	sp|O32086|YUBA_BACSU UPF0118 membrane protein YubA OS=Bacillus subtilis (strain 168) GN=yubA PE=3 SV=1	-6.79724	11	43.5	388	2		2		2	14	0.142857	0.389495	0.142857	1	1
d1556	d1556.a1	d1556.a1.a1	sp|O34748|RECQ_BACSU Probable ATP-dependent DNA helicase RecQ OS=Bacillus subtilis (strain 168) GN=recQ PE=3 SV=1	-7.69616	4	67.2	591	2		2		2	28	0.0714286	0.178769	0.0714286	1	1
d1557	d1557.a1	d1557.a1.a1	sp|P10726|RPSD_BACSU RNA polymerase sigma-D factor OS=Bacillus subtilis (strain 168) GN=sigD PE=1 SV=2	-5.27466	13	29.4	254	2		2		2	9	0.222222	0.668101	0.222222	1	1

## Sheet: peptides
Peptides table
Informations Table
Group ID	Group ID to which the peptide belongs. A peptide only belongs to one group
Peptide ID	Peptide ID in the experiment
Sequence	Peptide sequence (All leucines are converted into Isoleucines)
Modifs	Peptide modification(s)
Charge	Charge state of the precursor
MH+ theo	Theoretical MH+ for this peptide
Number of subgroups	Number of sub-group in which this peptide is present
Subgroup ids	Sub-group ID list in which this peptide is present
Number of spectra	Number of peptide spectrum match
Group ID	Peptide ID	SequenceLI	Modifs	Charge	MH+ theo	Number of subgroups	Subgroup ids	Number of spectra
a1	pepa1a1	AAIPEPDASISGNPYTAPR		2	1926.96	1	a1.a4	5
a1	pepa1a2	ADDAVFGSVISGRPSAIDGIESMVGIFINTVPVR		3	3489.8	1	a1.a6	1
a1	pepa1a3	ADENEICAYFTADREVAVSEIRK	C7:+57.02146	3	2686.28	1	a1.a1	1
a1	pepa1a4	AEIISDHPAVVFEDR		2	1697.85	1	a1.a2	13
a1	pepa1a5	AEIPEGMAVHQVFEEQAK		2	2012.97	1	a1.a1	7
a1	pepa1a6	AEIPEGMAVHQVFEEQAK	M7:+15.99491	2	2028.97	1	a1.a1	5
a1	pepa1a7	AEIPEGMAVHQVFEEQAKR	M7:+15.99491	2	2185.07	1	a1.a1	5
a1	pepa1a8	AEVDIHVFEAK		2	1257.65	1	a1.a1	4
a1	pepa1a9	AEVDIHVFEAKEDEADQK		2	2072.98	1	a1.a1	11
a1	pepa1b10	AEVDIHVFEAKEDEADQKIK		2	2314.16	1	a1.a1	8
a1	pepa1b11	AFAVIEPAEK		2	1074.58	1	a1.a2	6
a1	pepa1b12	AFAVIEPAEKQEHYPISIAQQR		2	2525.32	1	a1.a2	3
a1	pepa1b13	AFQGIIR		2	804.473	1	a1.a2	1
a1	pepa1b14	AFVQPFEINR		2	1220.64	1	a1.a1	6
a1	pepa1b15	AFWNKQFESVPEIVSIKR		3	2178.17	1	a1.a2	3
a1	pepa1b16	AGAAFIPIDPDTPEER		2	1698.83	1	a1.a1	6
a1	pepa1b17	AGAAFVPIDPDYPDQR		2	1731.83	2	a1.a1 a1.a2	10
a1	pepa1b18	AGAAFVPIDPDYPDQRIEYIIQDSGAK		3	2949.46	2	a1.a1 a1.a2	11
a1	pepa1b19	AGAAYVPIDPAIPGDR		2	1582.82	1	a1.a1	6
a1	pepa1b20	AGAAYVPIDPAIPGDRIR		3	1852.01	1	a1.a1	1
a1	pepa1b21	AGGAYIPIDSNIPVER		2	1671.87	1	a1.a3	6
a1	pepa1b22	AGGAYVPIDPGFPAER		2	1616.81	1	a1.a2	12
a1	pepa1b23	AGGNIITYR		2	964.521	1	a1.a1	6
a1	pepa1b24	AGGNIITYREIDEQANQIAHHIR		3	2619.34	1	a1.a1	5
a1	pepa1b25	AGIFDNFFETGGHSIK		2	1739.84	1	a1.a2	6
a1	pepa1b26	AGIFQAEDGDHIIIAIHHIVVDGVSWR		3	2968.54	1	a1.a2	2
a1	pepa1b27	AGVTDNFFMIGGHSIK		2	1693.84	1	a1.a1	6
a1	pepa1b28	AIAAIWQDVINVEK		2	1569.86	1	a1.a2	9
a1	pepa1b29	AIAAPETAIEESICR	C14:+57.02146	2	1630.81	1	a1.a1	5
a1	pepa1b30	AIAEEAEFKGVIVIADEEESYHADAR		3	2862.38	1	a1.a2	6
a1	pepa1b31	AIFEQPTVR		2	1060.58	1	a1.a1	3
a1	pepa1b32	AIIEHHDAIR		2	1174.63	2	a1.a1 a1.a2	1
a1	pepa1b33	AIPEPDIEAGSGEYK		2	1575.75	2	a1.a1 a1.a2	3
a1	pepa1b34	AIPEPEKQAYTADD		2	1547.72	1	a1.a6	1
a1	pepa1b35	AIPVPTDKTVHQIFEETAQR		2	2280.2	1	a1.a2	6
a1	pepa1b36	AIPVPTDKTVHQIFEETVQR		2	2308.23	1	a1.a1	10
a1	pepa1b37	ANQIAHAIIEK		2	1207.68	1	a1.a6	5
a1	pepa1b38	AQGAGNEDIVAIVMDR	M14:+15.99491	2	1674.81	1	a1.a1	12
a1	pepa1b39	ATVEEQMER		2	1092.5	1	a1.a1	4
a1	pepa1b40	AVADNPNQPISSIIIVTETEK		2	2239.18	1	a1.a1	9
a1	pepa1b41	AVADNPNQPISSIIIVTETEKQAIIEAWK		3	3178.7	1	a1.a1	6
a1	pepa1b42	AVADNPNQPISSIIIVTETEKQAIIEAWKGK		3	3363.82	1	a1.a1	4
a1	pepa1b43	AVKKPYTIVNNYGPTENTVVATSAEIHPEEGSISIGR		3	3942.02	2	a1.a1 a1.a2	6
a1	pepa1b44	AVSGTAYTAPR		2	1093.56	1	a1.a2	6
a1	pepa1b45	AVSGTAYTAPRNETEK		2	1694.83	1	a1.a2	1
a1	pepa1b46	AVVIARPDEQGNIEVCAYVVQKPGSEFAPAGIR	C16:+57.02146	3	3540.83	1	a1.a2	3
a1	pepa1b47	AYSTEMNDIIITAIGIAIQK		2	2165.15	1	a1.a6	5
a1	pepa1b48	AYVIYTSGTTGKPK		2	1485.8	1	a1.a1	1
a1	pepa1b49	DAAFADIFTAVQQHAVEAER		2	2189.06	1	a1.a1	7
a1	pepa1b50	DAAFADIFTAVQQHAVEAERYDYVPIYEIQK		3	3600.76	1	a1.a1	6
a1	pepa1b51	DAAFADIFTAVQQHAVEAERYDYVPIYEIQKR		3	3756.87	1	a1.a1	2
a1	pepa1b52	DAGMFGTIR		2	967.467	1	a1.a1	3
a1	pepa1b53	DAGMFGTIR	M4:+15.99491	2	983.462	1	a1.a1	11
a1	pepa1b54	DEQANQIAHHIR		2	1431.71	1	a1.a1	6
a1	pepa1b55	DEYVNKEYSFTWDETIVAR		3	2365.1	1	a1.a1	5
a1	pepa1b56	DFAVWQNEAEQK		2	1464.68	1	a1.a1	6
a1	pepa1b57	DFAVWQNEAEQKER		2	1749.82	1	a1.a1	6
a1	pepa1b58	DIEPIIGMFVNTIAIR		2	1801.99	3	a1.a3 a1.a4 a1.a5	6
a1	pepa1b59	DIEPIIGMFVNTIAIR	M8:+15.99491	2	1817.98	3	a1.a3 a1.a4 a1.a5	4
a1	pepa1b60	DIFQHPTIEEITQYVER		3	2118.05	2	a1.a1 a1.a2	21
a1	pepa1b61	DIFQHPTIEEITQYVERAEGK		2	2503.25	2	a1.a1 a1.a2	10
a1	pepa1b62	DIFQSPTVEGIAQVIASAEK		2	2103.1	1	a1.a2	12
a1	pepa1b63	DIFQSPTVEGIAQVIASAEKGTAASISPAEK		3	3115.62	1	a1.a2	2
a1	pepa1b64	DIPAYMVPAVFIQMDEIPITGNGK	M14:+15.99491	3	2635.31	1	a1.a2	2
a1	pepa1b65	DIPAYMVPAVFIQMDEIPITGNGK	M6:+15.99491 - M14:+15.99491	3	2651.31	1	a1.a2	5
a1	pepa1b66	DIVIGSVTAGR		2	1087.61	1	a1.a1	5
a1	pepa1b67	DKGGNTAIAAYVTPESADIEAIK		2	2334.18	1	a1.a2	11
a1	pepa1b68	DKGGNTAIAAYVTPETADIEAIK		2	2348.2	1	a1.a1	13
a1	pepa1b69	DKTIVQIFEEQAANTPDHTAIQYEGESITYR		3	3567.72	1	a1.a2	6
a1	pepa1b70	DMTIPEIFQEK		2	1350.66	1	a1.a2	4
a1	pepa1b71	DMTIPEIFQEK	M2:+15.99491	2	1366.66	1	a1.a2	6
a1	pepa1b72	DMTIPEIFQEKAEIISDHPAVVFEDR		3	3029.49	1	a1.a2	3
a1	pepa1b73	DMTIPEIFQEKAEIISDHPAVVFEDR	M2:+15.99491	3	3045.49	1	a1.a2	4
a1	pepa1b74	DQQAANISDIR		2	1230.61	1	a1.a6	2
a1	pepa1b75	DRPAVTYNGQSWTYGEINAK		2	2270.08	2	a1.a1 a1.a2	12
a1	pepa1b76	DRWDTGKITIDFDYR		2	1900.92	1	a1.a2	4
a1	pepa1b77	DSGADIIIIQR		2	1200.66	1	a1.a5	1
a1	pepa1b78	DSINQIVNR		2	1058.56	1	a1.a1	3
a1	pepa1b79	DSINQIVNRHESIR		2	1680.88	1	a1.a1	3
a1	pepa1b80	DTSRNPIFDAVFSMQNANIK		3	2268.11	1	a1.a2	5
a1	pepa1b81	DTSRNPIFDAVFSMQNANIK	M14:+15.99491	3	2284.1	1	a1.a2	4
a1	pepa1b82	DTSRNPIFDAVFSMQNANIKDITMK		3	2856.4	1	a1.a2	1
a1	pepa1b83	DTSRNPIFDAVFSMQNANIKDITMK	M14:+15.99491	3	2872.4	1	a1.a2	4
a1	pepa1b84	DTSRNPIFDAVFSMQNANIKDITMK	M14:+15.99491 - M24:+15.99491	3	2888.39	1	a1.a2	1
a1	pepa1b85	DTSSVICEITAEDTK	C7:+57.02146	2	1668.76	1	a1.a1	6
a1	pepa1b86	DVPEAIHQQIISFCEANK	C14:+57.02146	2	2099.02	1	a1.a2	8
a1	pepa1b87	DVPEAIHQQIISFCEANKVSVISVFQSIIAAYIYR	C14:+57.02146	3	4009.09	1	a1.a2	1
a1	pepa1b88	DVPQIFAFINK		2	1291.7	1	a1.a4	2
a1	pepa1b89	DVSRHPIFDTMFSIQNATEGIPAVGDISISVQETNFK	M11:+15.99491	3	4080	1	a1.a2	2
a1	pepa1b90	DYAVWHK		2	918.447	1	a1.a1	4
a1	pepa1b91	DYAVWQQQFIQSEIYK		2	2046	1	a1.a2	6
a1	pepa1b92	DYAVWQSR		2	1024.49	1	a1.a2	3
a1	pepa1b93	EAEEYQTEAIPFDQIDGTR		2	2212	1	a1.a4	1
a1	pepa1b94	EAERIQSSIDIQEGGIIK		2	1986.05	1	a1.a2	9
a1	pepa1b95	EDIIPNVNISR		2	1269.68	1	a1.a1	2
a1	pepa1b96	EEINMICER	C7:+57.02146	2	1193.53	1	a1.a2	1
a1	pepa1b97	EEINMICER	C7:+57.02146 - M5:+15.99491	2	1209.52	1	a1.a2	5
a1	pepa1b98	EENGDIVQVYKPIGESK		2	1904.96	1	a1.a1	9
a1	pepa1b99	EETKKPIPIYDCDIFR	C12:+57.02146	2	2024.02	1	a1.a2	9
a1	pepa1c100	EFDVQVPIKDVFAHPTVEGIATVIR		3	2780.5	3	a1.a3 a1.a4 a1.a5	2
a1	pepa1c101	EFIRPFDINDAPIIR	E1:-18.01056	2	1797.97	1	a1.a1	6
a1	pepa1c102	EFIRPFDINDAPIIR		2	1815.98	1	a1.a1	7
a1	pepa1c103	EGISHSFIDHVISEQEYAQSK	E1:-18.01056	3	2386.13	1	a1.a2	4
a1	pepa1c104	EGISHSFIDHVISEQEYAQSK		2	2404.14	1	a1.a2	11
a1	pepa1c105	EGISHSFIDHVISEQEYAQSKR		3	2560.24	1	a1.a2	3
a1	pepa1c106	EGQEDVIQYNR		2	1350.63	1	a1.a2	5
a1	pepa1c107	EGTDSPYEAIKPAEKQETYPVSSAQK		3	2853.38	3	a1.a3 a1.a4 a1.a5	3
a1	pepa1c108	EIAIIYKGEQIPEPTIHYK		3	2242.21	1	a1.a1	11
a1	pepa1c109	EIAIIYKGEQIPEPTIHYKDFAVWQNEAEQK		3	3687.87	1	a1.a1	5
a1	pepa1c110	EIAIIYKGEQIPEPTIHYKDFAVWQNEAEQKER		3	3973.01	1	a1.a1	1
a1	pepa1c111	EIDEQANQIAHHIR		2	1673.84	1	a1.a1	3
a1	pepa1c112	EIDGEIPVITIPTDYSR		2	1917.98	1	a1.a2	5
a1	pepa1c113	EIDGEIPVITIPTDYSRPAVQTFEGDR		3	3018.51	1	a1.a2	5
a1	pepa1c114	EIPAPQSEAVQPEYAAPK	E1:-18.01056	2	1906.95	1	a1.a1	2
a1	pepa1c115	EIPAPQSEAVQPEYAAPK		2	1924.97	1	a1.a1	6
a1	pepa1c116	EIPAPQSEAVQPEYAAPKTESEK		2	2499.23	1	a1.a1	3
a1	pepa1c117	EIPAPQSEAVQPEYAAPKTESEKK		3	2627.32	1	a1.a1	2
a1	pepa1c118	EKQMIGMFVSTVPIR	M4:+15.99491	2	1751.92	1	a1.a2	5
a1	pepa1c119	EKQMIGMFVSTVPIR	M4:+15.99491 - M7:+15.99491	2	1767.91	1	a1.a2	5
a1	pepa1c120	EQQTFAEIIEIAK	E1:-18.01056	2	1501.79	1	a1.a1	1
a1	pepa1c121	EQQTFAEIIEIAK		3	1519.8	1	a1.a1	7
a1	pepa1c122	EQSITTMWITSPIFNQIAAK		2	2279.17	1	a1.a1	7
a1	pepa1c123	EQSITTMWITSPIFNQIAAK	M7:+15.99491	3	2295.17	1	a1.a1	9
a1	pepa1c124	ERPSSISGSR		2	1075.55	1	a1.a1	1
a1	pepa1c125	ETAEKWSEYVIR		2	1510.75	1	a1.a1	7
a1	pepa1c126	ETAISAFDAQDYPIEDIIGNVQVQR	E1:-18.01056	3	2774.36	1	a1.a2	1
a1	pepa1c127	ETAISAFDAQDYPIEDIIGNVQVQR		3	2792.37	1	a1.a2	6
a1	pepa1c128	ETDEGIEIDVDYSTK		2	1713.77	1	a1.a2	7
a1	pepa1c129	ETDSTIYMVIIASYSAFISK		2	2239.12	1	a1.a2	12
a1	pepa1c130	ETDSTIYMVIIASYSAFISK	M8:+15.99491	2	2255.12	1	a1.a2	13
a1	pepa1c131	ETIPDYMIPAFWVTINEIPVTANGK		3	2819.43	2	a1.a1 a1.a2	1
a1	pepa1c132	ETIPDYMIPAFWVTINEIPVTANGK	M7:+15.99491	3	2835.43	2	a1.a1 a1.a2	5
a1	pepa1c133	ETVIDMAR		2	934.467	1	a1.a2	3
a1	pepa1c134	ETYTAPDEIAHYIK		2	1650.8	1	a1.a1	6
a1	pepa1c135	ETYTAPDEIAHYIKEHGITYIK		3	2592.3	1	a1.a1	1
a1	pepa1c136	EVAVSEIRK		2	1030.59	1	a1.a1	4
a1	pepa1c137	EVFAGEIPVIQIISDYPR		2	2046.09	1	a1.a2	4
a1	pepa1c138	EVFAGEIPVIQIISDYPRPPVQSFEGDR		3	3158.62	1	a1.a2	8
a1	pepa1c139	EVFAGEIPVIQIISDYPRPPVQSFEGDRVSIK		3	3585.9	1	a1.a2	3
a1	pepa1c140	EYGIVGDEEQR		2	1294.59	1	a1.a1	6
a1	pepa1c141	EYSFTWDETIVAR		2	1616.76	1	a1.a1	6
a1	pepa1c142	FAIPEPENNTSVTYMAPR	M15:+15.99491	2	2052.97	1	a1.a6	5
a1	pepa1c143	FDNFFETGGHSIK		2	1498.7	1	a1.a2	1
a1	pepa1c144	FIEDPFYIGER		2	1385.67	1	a1.a3	5
a1	pepa1c145	FIQDPFVPGDR		2	1290.65	1	a1.a2	6
a1	pepa1c146	FKENIIMIIR		2	1276.74	1	a1.a1	4
a1	pepa1c147	FKENIIMIIR	M7:+15.99491	2	1292.74	1	a1.a1	6
a1	pepa1c148	FMAEDSSVR		2	1041.47	1	a1.a1	1
a1	pepa1c149	FMAEDSSVR	M2:+15.99491	2	1057.46	1	a1.a1	6
a1	pepa1c150	FQIIEGEEIEPR		2	1459.74	1	a1.a5	1
a1	pepa1c151	FSIFTIK		2	855.498	1	a1.a2	4
a1	pepa1c152	FTENPFVSGER		2	1282.61	1	a1.a5	2
a1	pepa1c153	FVADPFVPGER		2	1233.63	2	a1.a1 a1.a2	6
a1	pepa1c154	FVENPYSPGSIMYK		2	1631.78	1	a1.a1	6
a1	pepa1c155	FVENPYSPGSIMYK	M12:+15.99491	2	1647.77	1	a1.a1	6
a1	pepa1c156	FVHQQIQKPR		2	1280.72	1	a1.a1	5
a1	pepa1c157	FVISCSYNEKEFER	C5:+57.02146	2	1807.83	1	a1.a1	6
a1	pepa1c158	FYPHTSISNIAGIGK		2	1604.84	1	a1.a2	7
a1	pepa1c159	GDIAYIIYTSGTTGRPK		2	1812.95	1	a1.a6	1
a1	pepa1c160	GEQIPDIR		2	927.49	1	a1.a2	2
a1	pepa1c161	GEQIPEPTIHYK		2	1411.72	1	a1.a1	8
a1	pepa1c162	GEQIPEPTIHYKDFAVWQNEAEQK		3	2857.38	1	a1.a1	3
a1	pepa1c163	GEQIPEPTIHYKDFAVWQNEAEQKER		3	3142.52	1	a1.a1	3
a1	pepa1c164	GETAAIMNDR		2	1077.5	1	a1.a1	2
a1	pepa1c165	GETAAIMNDR	M7:+15.99491	2	1093.49	1	a1.a1	5
a1	pepa1c166	GFDIQTDVIMR		2	1294.65	1	a1.a3	1
a1	pepa1c167	GFDPERVEK		2	1076.54	2	a1.a1 a1.a2	3
a1	pepa1c168	GFIIIDMHHIIAD		2	1494.78	1	a1.a6	3
a1	pepa1c169	GFRIEIGEIETK		3	1391.75	1	a1.a1	7
a1	pepa1c170	GFTPEISFNYIGQFDSEVK		2	2178.04	1	a1.a1	2
a1	pepa1c171	GFTPEISFNYIGQFDSEVKTDFFEPSAFDMGR	M30:+15.99491	3	3694.67	1	a1.a1	3
a1	pepa1c172	GGNTAIAAYVTPESADIEAIK		2	2091.06	1	a1.a2	6
a1	pepa1c173	GGNTAIAAYVTPESADIEAIKSAIK		3	2490.31	1	a1.a2	1
a1	pepa1c174	GGNTAIAAYVTPETADIEAIK		2	2105.08	1	a1.a1	3
a1	pepa1c175	GGNTAIAAYVTPETADIEAIKSTIK		3	2534.34	1	a1.a1	2
a1	pepa1c176	GGRSDEAIMASFVR		2	1495.73	1	a1.a2	2
a1	pepa1c177	GIEAASAQIEVIQIEGQAADYEDR		2	2576.25	1	a1.a2	5
a1	pepa1c178	GIEAASAQIEVIQIEGQAADYEDRIER		3	2974.48	1	a1.a2	3
a1	pepa1c179	GIEAASAQIEVIQIEGQAADYEDRIEREAER		3	3459.7	1	a1.a2	1
a1	pepa1c180	GIISIGAGEGR		2	1029.57	1	a1.a2	6
a1	pepa1c181	GINIEGHGR		2	952.496	1	a1.a1	4
a1	pepa1c182	GIQIEPHPFER		2	1322.69	1	a1.a2	5
a1	pepa1c183	GMMIIANIQAEIEK		2	1560.81	1	a1.a1	6
a1	pepa1c184	GMMIIANIQAEIEK	M2:+15.99491	2	1576.81	1	a1.a1	12
a1	pepa1c185	GMMIIANIQAEIEK	M2:+15.99491 - M3:+15.99491	2	1592.8	1	a1.a1	4
a1	pepa1c186	GNIVTHANIIR		2	1207.69	1	a1.a2	6
a1	pepa1c187	GPIIQAGIFK		2	1043.63	1	a1.a5	5
a1	pepa1c188	GREEDAEEIIK		3	1288.64	1	a1.a1	5
a1	pepa1c189	GRIQPEGVAGEIYIAGDGVGR		3	2114.1	1	a1.a2	11
a1	pepa1c190	GTAASISPAEK		2	1031.54	1	a1.a2	6
a1	pepa1c191	GTAASISPAEKQDTYPVSSPQK		2	2262.13	1	a1.a2	12
a1	pepa1c192	GTAASISPAEKQDTYPVSSPQKR		2	2418.23	1	a1.a2	12
a1	pepa1c193	GTGYGIITHIGEIR		3	1486.8	1	a1.a5	1
a1	pepa1c194	GVGPDSPVAVIIER		2	1408.78	1	a1.a2	8
a1	pepa1c195	GVGPDSVVAIITGR		2	1340.75	1	a1.a3	6
a1	pepa1c196	GVGYGIIR		2	834.484	2	a1.a1 a1.a2	6
a1	pepa1c197	GVIVIADEEESYHADAR		2	1873.89	1	a1.a2	5
a1	pepa1c198	GVMIEHR		2	841.435	1	a1.a2	4
a1	pepa1c199	GVMIEHR	M3:+15.99491	2	857.43	1	a1.a2	5
a1	pepa1c200	GVMVEHHAIVNICFWHHDAFSMTAEDR	C13:+57.02146 - M3:+15.99491 - M22:+15.99491	3	3241.44	2	a1.a1 a1.a2	2
a1	pepa1c201	GVSYVAPR		2	848.463	1	a1.a2	2
a1	pepa1c202	GVTNESIVGVISER		2	1459.78	2	a1.a3 a1.a5	5
a1	pepa1c203	GYIHIPEITEEK		2	1428.74	1	a1.a2	17
a1	pepa1c204	GYIHIPEITEEKFIQDPFVPGDR		3	2700.37	1	a1.a2	5
a1	pepa1c205	GYINREDETAK		2	1295.62	2	a1.a1 a1.a2	6
a1	pepa1c206	GYINREDETAKR		3	1451.72	2	a1.a1 a1.a2	10
a1	pepa1c207	GYINRPQITAER		2	1417.76	1	a1.a1	1
a1	pepa1c208	GYRIEIGEIEAVIQQAPDVAK		2	2299.23	1	a1.a2	11
a1	pepa1c209	GYRIEISEIEVQIAQISEVQDAAVTAVK		3	3059.63	2	a1.a1 a1.a2	5
a1	pepa1c210	GYRIEISEIEVQIAQISEVQDAAVTAVKDK		3	3302.75	2	a1.a1 a1.a2	3
a1	pepa1c211	GYRIEPGEIEAAIR		3	1573.83	3	a1.a3 a1.a4 a1.a5	3
a1	pepa1c212	GYVNIPEITEK		2	1262.66	1	a1.a1	6
a1	pepa1c213	GYVNIPEITEKQFIEDPFRPGER		3	2734.38	1	a1.a1	4
a1	pepa1c214	GYYNRPEITEEK		2	1498.72	1	a1.a2	5
a1	pepa1c215	GYYNRPEITEEKFVPHPFTSGER		3	2753.33	1	a1.a2	6
a1	pepa1c216	HADDIGYQIK		2	1159.57	1	a1.a2	6
a1	pepa1c217	HCTEKEDKEFTPSDFSAEDIEMDEMGDIFDMIEENIK	C2:+57.02146 - M22:+15.99491 - M25:+15.99491 - M31:+15.99491	3	4472.86	1	a1.a1	1
a1	pepa1c218	HHWNQSVMIHAK		3	1487.73	2	a1.a1 a1.a2	8
a1	pepa1c219	HHWNQSVMIHAK	M8:+15.99491	3	1503.73	2	a1.a1 a1.a2	11
a1	pepa1c220	HIIIGGDAIVPHIVSK		2	1668.98	1	a1.a1	19
a1	pepa1c221	HIIIIDMHHIIADGVSR		2	1940.05	1	a1.a1	6
a1	pepa1c222	HIIIIDMHHIIADGVSR	M7:+15.99491	2	1956.05	1	a1.a1	7
a1	pepa1c223	HIIIIDMHHIITDGSSTGIIIGDIAK		3	2783.51	1	a1.a1	1
a1	pepa1c224	HIIIIDMHHIITDGSSTGIIIGDIAK	M7:+15.99491	3	2799.51	1	a1.a1	4
a1	pepa1c225	HIITDVHQPYGTEINDIIISAIGITMK	M26:+15.99491	3	3008.58	1	a1.a1	6
a1	pepa1c226	HKDRPAVTYNGQSWTYGEINAK		2	2535.24	2	a1.a1 a1.a2	12
a1	pepa1c227	HMIIGGEGISSVVADK		2	1612.84	1	a1.a2	8
a1	pepa1c228	HMIIGGEGISSVVADK	M2:+15.99491	2	1628.83	1	a1.a2	6
a1	pepa1c229	HMIIGGEGISSVVADKIIK	M2:+15.99491	3	1983.09	1	a1.a2	10
a1	pepa1c230	HMTQITEATFAAIFEK		2	1837.92	1	a1.a1	11
a1	pepa1c231	HMTQITEATFAAIFEK	M2:+15.99491	2	1853.91	1	a1.a1	9
a1	pepa1c232	HPIFDTMFSIQNATEGIPAVGDISISVQETNFK	M7:+15.99491	3	3622.77	1	a1.a2	6
a1	pepa1c233	HQKYPYNIIINDIR		2	1786.96	1	a1.a2	8
a1	pepa1c234	HQKYPYNIIINDIRETK		2	2145.15	1	a1.a2	4
a1	pepa1c235	HQTNIVFIPTAFIK		3	1628.92	1	a1.a4	1
a1	pepa1c236	HSDTEHVIIFDMHHIISDGASVGVIIEEISK	M12:+15.99491	3	3444.71	1	a1.a2	3
a1	pepa1c237	HTDTTEDPNAIEFISQWSR		2	2247.03	1	a1.a2	9
a1	pepa1c238	HVPNKGVGYGIIR		2	1409.8	1	a1.a2	6
a1	pepa1c239	IAEIWEGIIGVK		2	1327.76	1	a1.a1	10
a1	pepa1c240	IAEQNGATIYMVMISAYYTIISK		3	2580.31	1	a1.a2	4
a1	pepa1c241	IAEQNGATIYMVMISAYYTIISK	M11:+15.99491	3	2596.3	1	a1.a2	5
a1	pepa1c242	IAFSIEAGK		2	935.52	1	a1.a2	5
a1	pepa1c243	IAGFEQPSVIPGR		2	1370.74	1	a1.a1	5
a1	pepa1c244	IAGFEQPSVIPGRIPVK		2	1808.04	1	a1.a1	2
a1	pepa1c245	IAGFEQPSVIPGRIPVKK		2	1936.14	1	a1.a1	7
a1	pepa1c246	IAGFEQPSVIPGRIPVKKDEYVNK		3	2684.48	1	a1.a1	4
a1	pepa1c247	IAKETDSTIYMVIIASYSAFISK	M11:+15.99491	3	2567.33	1	a1.a2	1
a1	pepa1c248	IAWEIIGR		2	957.552	1	a1.a4	3
a1	pepa1c249	IDAGVKDR		2	873.479	1	a1.a2	6
a1	pepa1c250	IDENGEPVQYISEYRPVDIK		2	2364.17	1	a1.a2	6
a1	pepa1c251	IDQIPIFR		2	1001.58	1	a1.a2	6
a1	pepa1c252	IEIGEIEAVIQQAPDVAK		3	1923.04	1	a1.a2	13
a1	pepa1c253	IEIGEIEHQIQTHDR		2	1817.91	1	a1.a2	7
a1	pepa1c254	IEIGEIEHQIQTHDRVQESVVIAVDQGAGDK		3	3413.73	1	a1.a2	1
a1	pepa1c255	IEISEIEVQIAQISEVQDAAVTAVK		3	2683.44	2	a1.a1 a1.a2	5
a1	pepa1c256	IEISEIEVQIAQISEVQDAAVTAVKDK		3	2926.56	2	a1.a1 a1.a2	4
a1	pepa1c257	IEMKDIFQHPTIEEITQYVER		3	2619.31	2	a1.a1 a1.a2	4
a1	pepa1c258	IEMKDIFQHPTIEEITQYVER	M3:+15.99491	3	2635.31	2	a1.a1 a1.a2	6
a1	pepa1c259	IENAIQQIINR		2	1311.74	1	a1.a1	2
a1	pepa1c260	IEYIIQDSGAK		2	1236.65	2	a1.a1 a1.a2	4
a1	pepa1c261	IFKEAGTAPR		2	1089.61	1	a1.a2	5
a1	pepa1c262	IGIEDSFFEIGGDSIK		2	1726.85	1	a1.a3	4
a1	pepa1c263	IGIIGIEENR		2	1113.63	1	a1.a2	6
a1	pepa1c264	IGINIEGHGR		2	1065.58	1	a1.a1	5
a1	pepa1c265	IGINIEGHGREDIIPNVNISR		2	2316.24	1	a1.a1	3
a1	pepa1c266	IHDEVPFTIQTTVIGAR		3	1897.02	2	a1.a3 a1.a4	4
a1	pepa1c267	IHDEVPFTIQTTVIGER		3	1955.02	1	a1.a5	1
a1	pepa1c268	IHDSVDFNIEMIER		2	1717.82	1	a1.a2	1
a1	pepa1c269	IHDSVDFNIEMIER	M11:+15.99491	2	1733.82	1	a1.a2	10
a1	pepa1c270	IHKETGIEIPIQFIFEHPTITAIAEEADHR		3	3455.8	1	a1.a2	1
a1	pepa1c271	IHKETGIEIPIQFIFEHPTITAIAEEADHRESK		3	3799.97	1	a1.a2	4
a1	pepa1c272	IHQVTGPNIFQAVWGIVISK		3	2207.23	1	a1.a1	2
a1	pepa1c273	IICAYYVGEGDISSQEMR	C3:+57.02146	2	2090.95	1	a1.a2	3
a1	pepa1c274	IIEDAAADPEKPISEYK		2	1888.95	1	a1.a2	13
a1	pepa1c275	IIEDAAADPEKPISEYKIISEEEAASQIQQFNPGR		3	3886.94	1	a1.a2	1
a1	pepa1c276	IIEHCISQDGTEITPSDIGDDDITIDEIDKIMEIF	C5:+57.02146	3	3990.87	1	a1.a2	3
a1	pepa1c277	IIEHCISQDGTEITPSDIGDDDITIDEIDKIMEIF	C5:+57.02146 - M32:+15.99491	3	4006.87	1	a1.a2	3
a1	pepa1c278	IIEKAEVDIHVFEAKEDEADQK		3	2556.28	1	a1.a1	5
a1	pepa1c279	IIEKAEVDIHVFEAKEDEADQKIK		3	2797.46	1	a1.a1	7
a1	pepa1c280	IIIEDFAAVYTQIEQGNEPVIPQK		3	2715.42	1	a1.a2	6
a1	pepa1c281	IIIEDFASGYMQAEK	M11:+15.99491	2	1730.83	1	a1.a1	1
a1	pepa1c282	IIIEDFASGYMQAEKEESIVFPQK		3	2772.38	1	a1.a1	5
a1	pepa1c283	IIIEDFASGYMQAEKEESIVFPQK	M11:+15.99491	3	2788.38	1	a1.a1	8
a1	pepa1c284	IIIEDIAAAYQQAIEK		3	1788.97	1	a1.a5	4
a1	pepa1c285	IIIEDIAAAYQQAIEKK		2	1917.07	1	a1.a5	1
a1	pepa1c286	IIIKQEGISVPDSYTGDVIIIDGSR		3	2688.45	2	a1.a1 a1.a2	5
a1	pepa1c287	IIMDCGISPDDR	C5:+57.02146	2	1391.63	2	a1.a1 a1.a2	2
a1	pepa1c288	IIMDCGISPDDR	C5:+57.02146 - M3:+15.99491	2	1407.62	2	a1.a1 a1.a2	8
a1	pepa1c289	IIMDCGISPDDRVGVITKPSIEMSAAVIGVIK	C5:+57.02146	3	3384.79	2	a1.a1 a1.a2	2
a1	pepa1c290	IIMDCGISPDDRVGVITKPSIEMSAAVIGVIK	C5:+57.02146 - M3:+15.99491	3	3400.79	2	a1.a1 a1.a2	3
a1	pepa1c291	IIMDCGISPDDRVGVITKPSIEMSAAVIGVIK	C5:+57.02146 - M3:+15.99491 - M23:+15.99491	3	3416.78	2	a1.a1 a1.a2	2
a1	pepa1c292	IIPTDVIAFRK		2	1272.77	1	a1.a1	1
a1	pepa1c293	IISEEEAASQIQQFNPGR		2	2017	1	a1.a2	9
a1	pepa1c294	IITHFAR		2	857.5	1	a1.a2	5
a1	pepa1c295	IIYEFNKTEAVSPK		2	1638.87	1	a1.a5	1
a1	pepa1c296	IKAIAEEAEFK		2	1248.68	1	a1.a2	6
a1	pepa1c297	IKEFIRPFDINDAPIIR		2	2057.15	1	a1.a1	9
a1	pepa1c298	IKHMIIGGEGISSVVADK	M4:+15.99491	2	1870.01	1	a1.a2	8
a1	pepa1c299	IKQEVADIQQSINIQEGPIIHAAIFK		3	2903.6	1	a1.a3	4
a1	pepa1c300	IKYNGAAFDSAFIER		2	1701.86	1	a1.a1	12
a1	pepa1c301	INDYFETNGVTITFIPTQIAEQFMEIENTSIR		3	3734.83	2	a1.a1 a1.a2	6
a1	pepa1c302	INDYFETNGVTITFIPTQIAEQFMEIENTSIR	M24:+15.99491	3	3750.82	2	a1.a1 a1.a2	5
a1	pepa1c303	INMAEHVTEAAVIIR		2	1666.89	1	a1.a1	1
a1	pepa1c304	INMAEHVTEAAVIIR	M3:+15.99491	2	1682.89	1	a1.a1	5
a1	pepa1c305	INMAEHVTEAAVIIRK		2	1794.99	1	a1.a1	4
a1	pepa1c306	INMAEHVTEAAVIIRK	M3:+15.99491	2	1810.98	1	a1.a1	11
a1	pepa1c307	INQHGWK		2	882.458	2	a1.a1 a1.a2	2
a1	pepa1c308	INQHGWKIEMK		2	1383.72	2	a1.a1 a1.a2	2
a1	pepa1c309	INQHGWKIEMK	M10:+15.99491	2	1399.72	2	a1.a1 a1.a2	2
a1	pepa1c310	INREDETAKR		2	1231.64	2	a1.a1 a1.a2	5
a1	pepa1c311	INSVMQQIMQR		2	1347.69	1	a1.a2	4
a1	pepa1c312	INSVMQQIMQR	M9:+15.99491	2	1363.68	1	a1.a2	11
a1	pepa1c313	INSVMQQIMQR	M5:+15.99491 - M9:+15.99491	2	1379.68	1	a1.a2	12
a1	pepa1c314	IPDKGVGYGIIR		2	1287.74	1	a1.a1	6
a1	pepa1c315	IPVKKDEYVNK		2	1332.75	1	a1.a1	5
a1	pepa1c316	IPVKKDEYVNKEYSFTWDETIVAR		3	2930.49	1	a1.a1	1
a1	pepa1c317	IQDFANSK		2	922.463	1	a1.a2	1
a1	pepa1c318	IQEHFHK		2	938.485	1	a1.a1	6
a1	pepa1c319	IQEHFHKEVPIK		2	1504.83	1	a1.a1	2
a1	pepa1c320	IQPEGVAGEIYIAGDGVGR		2	1900.98	1	a1.a2	14
a1	pepa1c321	IQQTANIHQVTGPNIFQAVWGIVISK		3	2862.56	1	a1.a1	7
a1	pepa1c322	IQSSIDIQEGGIIK		2	1500.83	1	a1.a2	4
a1	pepa1c323	IQSSIDIR		2	931.521	1	a1.a1	2
a1	pepa1c324	IQYFNNMIISIIK	M7:+15.99491	2	1612.88	1	a1.a3	1
a1	pepa1c325	IQYIIEDCGADFIITESK	C8:+57.02146	2	2115.03	1	a1.a2	8
a1	pepa1c326	IQYKDYAVWQQQFIQSEIYK		2	2578.3	1	a1.a2	10
a1	pepa1c327	IQYKDYAVWQSR		2	1556.79	1	a1.a2	9
a1	pepa1c328	IRDSINQIVNRHESIR		3	1950.06	1	a1.a1	4
a1	pepa1c329	IRIDENGEPVQYISEYRPVDIK		3	2633.36	1	a1.a2	6
a1	pepa1c330	IRYSIEDSGAK		3	1238.64	1	a1.a1	6
a1	pepa1c331	ISDGTIAFIGR		2	1149.63	1	a1.a1	3
a1	pepa1c332	ISDVDIISSAETAAIIEER		2	2032.04	1	a1.a1	8
a1	pepa1c333	ISGQDDIIVGSPVAGR		2	1583.84	1	a1.a2	7
a1	pepa1c334	ISGQEDIIVGSPIAGRPHK		2	1974.08	3	a1.a3 a1.a4 a1.a5	2
a1	pepa1c335	ISQIFEDVIK		2	1191.66	1	a1.a4	1
a1	pepa1c336	ISQIWEDVIK		2	1230.67	3	a1.a3 a1.a4 a1.a5	5
a1	pepa1c337	ISSYSMIHHVAK		2	1372.7	1	a1.a1	7
a1	pepa1c338	ISSYSMIHHVAK	M6:+15.99491	2	1388.7	1	a1.a1	2
a1	pepa1c339	ITGEIDVER		2	1031.54	1	a1.a2	1
a1	pepa1c340	ITGEIDVERINSVMQQIMQR		2	2360.21	1	a1.a2	2
a1	pepa1c341	ITGEIDVERINSVMQQIMQR	M14:+15.99491 - M18:+15.99491	3	2392.2	1	a1.a2	1
a1	pepa1c342	ITIDFDYR		2	1042.52	1	a1.a2	6
a1	pepa1c343	ITMSIAYHSIEFHEK		2	1805.89	1	a1.a2	2
a1	pepa1c344	ITNVYGPTETCVDASVHPVIPENAVQSAYVPIGK	C11:+57.02146	3	3625.82	1	a1.a2	6
a1	pepa1c345	ITPSIFHTIVNTASFAK		2	1847.01	1	a1.a1	6
a1	pepa1c346	ITVDPDTDFISFVR		2	1624.82	1	a1.a5	5
a1	pepa1c347	IVEHGIQK		2	923.531	1	a1.a1	6
a1	pepa1c348	IVEHGIQKGETAAIMNDR		2	1982.01	1	a1.a1	4
a1	pepa1c349	IVEHGIQKGETAAIMNDR	M15:+15.99491	2	1998.01	1	a1.a1	11
a1	pepa1c350	IVKDTSSVICEITAEDTK	C10:+57.02146	2	2009.01	1	a1.a1	4
a1	pepa1c351	IVPPGASGQIYITGQGIAR		3	1898.05	1	a1.a1	4
a1	pepa1c352	IVQIEEKR		2	1014.59	1	a1.a1	5
a1	pepa1c353	IVSADAIDYVIVEQAIQEFIR		2	2392.28	1	a1.a2	5
a1	pepa1c354	IVSADAIDYVIVEQAIQEFIRR		3	2548.38	1	a1.a2	1
a1	pepa1c355	IVSEFIKPF		2	1079.61	1	a1.a2	1
a1	pepa1c356	IVSEFIKPFKIDQIPIFR		2	2190.27	1	a1.a2	12
a1	pepa1c357	IWEEAECEIAYFEAPEEETER	C7:+57.02146	3	2630.12	1	a1.a2	1
a1	pepa1c358	IYAIHQIADDSTGYNMPAVIEIR		2	2590.3	1	a1.a6	1
a1	pepa1c359	IYDGETIEPIR		2	1305.67	1	a1.a2	4
a1	pepa1c360	IYKGEQIPDIR		2	1331.73	1	a1.a2	10
a1	pepa1c361	IYQGADIEIPQIHYK		2	1787.93	1	a1.a1	6
a1	pepa1c362	IYQGADIEIPQIHYKDYAVWHK		3	2687.36	1	a1.a1	1
a1	pepa1c363	IYVIDPHIAVQPSGVAGEIYIAGAGVAR		3	2836.54	2	a1.a3 a1.a5	2
a1	pepa1c364	KAIPEPDIEAGSGEYK		2	1703.85	2	a1.a1 a1.a2	7
a1	pepa1c365	KAIQTVGK		2	844.526	1	a1.a2	1
a1	pepa1c366	KDEYVNKEYSFTWDETIVAR		2	2493.19	1	a1.a1	10
a1	pepa1c367	KDMTIPEIFQEK	M3:+15.99491	2	1494.75	1	a1.a2	7
a1	pepa1c368	KEIPAPQSEAVQPEYAAPK		2	2053.06	1	a1.a1	2
a1	pepa1c369	KGFDPER		2	848.427	2	a1.a1 a1.a2	5
a1	pepa1c370	KGFDPERVEK		2	1204.63	2	a1.a1 a1.a2	2
a1	pepa1c371	KHIIIIDMHHIIADGVSR		2	2068.15	1	a1.a1	7
a1	pepa1c372	KHIIIIDMHHIIADGVSR	M8:+15.99491	3	2084.14	1	a1.a1	9
a1	pepa1c373	KIAEIWEGIIGVK		3	1455.86	1	a1.a1	12
a1	pepa1c374	KIFAIEVK		2	947.593	1	a1.a2	1
a1	pepa1c375	KIVEHGIQK		2	1051.63	1	a1.a1	5
a1	pepa1c376	KIVEHGIQKG		2	1108.65	1	a1.a1	1
a1	pepa1c377	KIVEHGIQKGETAAIMNDR		2	2110.11	1	a1.a1	11
a1	pepa1c378	KIVEHGIQKGETAAIMNDR	M16:+15.99491	2	2126.1	1	a1.a1	12
a1	pepa1c379	KMYGHTEFINHYGPTEATIGAIAGR		3	2734.34	1	a1.a1	2
a1	pepa1c380	KMYGHTEFINHYGPTEATIGAIAGR	M2:+15.99491	3	2750.34	1	a1.a1	7
a1	pepa1c381	KNKADENEICAYFTADR	C10:+57.02146	3	2044.94	1	a1.a1	1
a1	pepa1c382	KNSIEATDGTPAHIQMIAAAGDFEGIK		3	2785.38	1	a1.a2	1
a1	pepa1c383	KNSIEATDGTPAHIQMIAAAGDFEGIK	M16:+15.99491	3	2801.38	1	a1.a2	6
a1	pepa1c384	KPIPIYDCDIFR	C8:+57.02146	3	1536.79	1	a1.a2	4
a1	pepa1c385	KPYTIVNNYGPTENTVVATSAEIHPEEGSISIGR		3	3643.82	2	a1.a1 a1.a2	7
a1	pepa1c386	KQEEHWIKEIDGEIPVITIPTDYSR		3	2996.54	1	a1.a2	4
a1	pepa1c387	KQEEHWIKEIDGEIPVITIPTDYSRPAVQTFEGDR		3	4097.06	1	a1.a2	2
a1	pepa1c388	KTVTNGAAITAYYR		2	1528.81	1	a1.a2	6
a1	pepa1c389	MAIIAPFHFDASVK	M1:+15.99491	2	1562.8	1	a1.a2	6
a1	pepa1c390	MAQTGAVSFDAGTFEVFGAIINGAAIYPVK	M1:+15.99491	3	3061.53	1	a1.a1	1
a1	pepa1c391	MAQTGAVSFDAGTFEVFGAIINGAAIYPVKK		3	3173.63	1	a1.a1	6
a1	pepa1c392	MAQTGAVSFDAGTFEVFGAIINGAAIYPVKK	M1:+15.99491	3	3189.63	1	a1.a1	6
a1	pepa1c393	MEAKEQQTFAEIIEIAK		3	1979.02	1	a1.a1	1
a1	pepa1c394	MEAKEQQTFAEIIEIAK	M1:+15.99491	2	1995.01	1	a1.a1	5
a1	pepa1c395	MEITFYPITDAQK		2	1556.77	1	a1.a2	6
a1	pepa1c396	MEITFYPITDAQK	M1:+15.99491	2	1572.76	1	a1.a2	5
a1	pepa1c397	MEITFYPITDAQKR		2	1712.87	1	a1.a2	3
a1	pepa1c398	MEITFYPITDAQKR	M1:+15.99491	2	1728.86	1	a1.a2	3
a1	pepa1c399	MITAIMGIIK		2	1090.64	1	a1.a2	6
a1	pepa1c400	MITAIMGIIK	M6:+15.99491	2	1106.63	1	a1.a2	10
a1	pepa1c401	MITAIMGIIK	M1:+15.99491 - M6:+15.99491	2	1122.63	1	a1.a2	6
a1	pepa1c402	MITMIENAITHPEHTIDEITIISDAEK	M1:+15.99491 - M4:+15.99491	3	3097.51	1	a1.a2	3
a1	pepa1c403	MITMIENAITHPEHTIDEITIISDAEKEK		3	3322.65	1	a1.a2	1
a1	pepa1c404	MITMIENAITHPEHTIDEITIISDAEKEK	M1:+15.99491 - M4:+15.99491	3	3354.64	1	a1.a2	6
a1	pepa1c405	MIYTSGTTGQPK		2	1283.63	2	a1.a1 a1.a2	1
a1	pepa1c406	MMEAAVDQPAAFVR		2	1535.73	1	a1.a1	6
a1	pepa1c407	MMEAAVDQPAAFVR	M1:+15.99491	2	1551.73	1	a1.a1	11
a1	pepa1c408	MMEAAVDQPAAFVR	M1:+15.99491 - M2:+15.99491	2	1567.72	1	a1.a1	7
a1	pepa1c409	MNYDAEQHDR		2	1278.52	1	a1.a4	2
a1	pepa1c410	MVYREENGDIVQVYKPIGESK		2	2454.23	1	a1.a1	11
a1	pepa1c411	MVYREENGDIVQVYKPIGESK	M1:+15.99491	3	2470.23	1	a1.a1	8
a1	pepa1c412	MVYREGQEDVIQYNR		2	1899.9	1	a1.a2	9
a1	pepa1c413	MVYREGQEDVIQYNR	M1:+15.99491	3	1915.9	1	a1.a2	5
a1	pepa1c414	MYGHTEFINHYGPTEATIGAIAGR		3	2606.25	1	a1.a1	7
a1	pepa1c415	MYGHTEFINHYGPTEATIGAIAGR	M1:+15.99491	3	2622.24	1	a1.a1	6
a1	pepa1c416	MYIINQIGQANTSYNVPAVIIIEGEVDKDR	M1:+15.99491	3	3379.72	1	a1.a1	1
a1	pepa1c417	MYVINQIDR		2	1151.59	1	a1.a1	6
a1	pepa1c418	MYVINQIDR	M1:+15.99491	2	1167.58	1	a1.a1	6
a1	pepa1c419	MYVIQQIEDAQTSYNMPAVIR		2	2470.21	1	a1.a2	3
a1	pepa1c420	MYVIQQIEDAQTSYNMPAVIR	M1:+15.99491	2	2486.21	1	a1.a2	12
a1	pepa1c421	MYVIQQIEDAQTSYNMPAVIR	M1:+15.99491 - M16:+15.99491	2	2502.2	1	a1.a2	8
a1	pepa1c422	NAGYVPVTEEDR		2	1349.63	1	a1.a1	2
a1	pepa1c423	NAGYVPVTEEDRMAQTGAVSFDAGTFEVFGAIINGAAIYPVK	M13:+15.99491	3	4392.15	1	a1.a1	1
a1	pepa1c424	NAIPAPGGAADAETYTAPR		2	1842.9	3	a1.a3 a1.a4 a1.a5	6
a1	pepa1c425	NAIPKPNAAQSGGK		2	1352.73	1	a1.a1	7
a1	pepa1c426	NASAGGSIDAER		2	1147.53	1	a1.a2	6
a1	pepa1c427	NASAGGSIDAERFSK		2	1509.73	1	a1.a2	4
a1	pepa1c428	NETEKAIAAIWQDVINVEK		3	2171.13	1	a1.a2	3
a1	pepa1c429	NFTNKHHWNQSVMIHAK		3	2092.03	2	a1.a1 a1.a2	1
a1	pepa1c430	NFTNKHHWNQSVMIHAK	M13:+15.99491	3	2108.02	2	a1.a1 a1.a2	1
a1	pepa1c431	NGPIIKAEQYR		2	1288.7	1	a1.a1	5
a1	pepa1c432	NHSDTEGIIGMFVNTIAIR		2	2088.05	1	a1.a2	12
a1	pepa1c433	NHSDTEGIIGMFVNTIAIR	M11:+15.99491	2	2104.05	1	a1.a2	11
a1	pepa1c434	NIAIPIDSAAMANITYTSGTTGTPK		2	2508.27	1	a1.a2	12
a1	pepa1c435	NIAIPIDSAAMANITYTSGTTGTPK	M11:+15.99491	2	2524.26	1	a1.a2	10
a1	pepa1c436	NIAYIIYTSGTTGRPK		2	1754.94	1	a1.a2	9
a1	pepa1c437	NIAYIIYTSGTTGRPKG		2	1811.97	1	a1.a2	1
a1	pepa1c438	NIAYVIYTSGTTGKPK		2	1712.92	1	a1.a1	8
a1	pepa1c439	NITNYVSWFSEEAGITENDK		2	2317.06	1	a1.a1	6
a1	pepa1c440	NKADENEICAYFTADR	C9:+57.02146	2	1916.84	1	a1.a1	9
a1	pepa1c441	NKADENEICAYFTADREVAVSEIR	C9:+57.02146	3	2800.32	1	a1.a1	3
a1	pepa1c442	NMTAIGQYEGIIVSIDDGK	M2:+15.99491	2	2040	1	a1.a1	1
a1	pepa1c443	NMTAIGQYEGIIVSIDDGKWR		2	2366.18	1	a1.a1	5
a1	pepa1c444	NMTAIGQYEGIIVSIDDGKWR	M2:+15.99491	2	2382.18	1	a1.a1	5
a1	pepa1c445	NPIFDAVFSMQNANIK	M10:+15.99491	2	1824.9	1	a1.a2	2
a1	pepa1c446	NPIFNVMVTTENPDKEQITIQNISISPYEAHQGTSK		3	4044	1	a1.a1	2
a1	pepa1c447	NPIFNVMVTTENPDKEQITIQNISISPYEAHQGTSK	M7:+15.99491	3	4060	1	a1.a1	3
a1	pepa1c448	NSIEATDGTPAHIQMIAAAGDFEGIK		3	2657.29	1	a1.a2	6
a1	pepa1c449	NSIEATDGTPAHIQMIAAAGDFEGIK	M15:+15.99491	3	2673.28	1	a1.a2	6
a1	pepa1c450	NSIEATDGTPAHIQMIAAAGDFEGIKIK	M15:+15.99491	3	2914.46	1	a1.a2	4
a1	pepa1c451	NSNYITFTPEDR		2	1456.67	1	a1.a3	7
a1	pepa1c452	NVESSAGPHSIAYIIYTSGSTGKPK		3	2564.3	1	a1.a3	6
a1	pepa1c453	PAGDKTFAQFIEEVK		3	1679.86	1	a1.a1	2
a1	pepa1c454	PAVQTFEGDR		2	1119.54	1	a1.a2	6
a1	pepa1c455	PDGTIEYIGR		2	1120.56	2	a1.a2 a1.a6	1
a1	pepa1c456	PDYPDQRIEYIIQDSGAK		2	2108.03	2	a1.a1 a1.a2	1
a1	pepa1c457	PIANAGAIVINEAIK		2	1493.87	1	a1.a1	6
a1	pepa1c458	PIPDANVSR		2	968.516	1	a1.a2	1
a1	pepa1c459	PKPNAAQSGGK		2	1054.56	1	a1.a1	1
a1	pepa1c460	PSEINGIETMAGIFINTIPVR		2	2272.2	1	a1.a1	10
a1	pepa1c461	PSEINGIETMAGIFINTIPVR	M10:+15.99491	2	2288.2	1	a1.a1	3
a1	pepa1c462	PSIFHTIVNTASFAK		2	1632.87	1	a1.a1	12
a1	pepa1c463	PTDVIAFR		2	918.505	1	a1.a1	6
a1	pepa1c464	PTDVIAFRK		2	1046.6	1	a1.a1	6
a1	pepa1c465	PVPTDKTVHQIFEETVQR		3	2124.11	1	a1.a1	1
a1	pepa1c466	PVQYISEYRPVDIK		2	1706.91	1	a1.a2	2
a1	pepa1c467	PVSNTEVYIIDR		2	1405.73	1	a1.a2	5
a1	pepa1c468	QAAEGYKKDQAYWK		2	1685.83	1	a1.a2	2
a1	pepa1c469	QADQGPVEGEVIITPIQR	Q1:-17.02655	2	1933	2	a1.a1 a1.a2	5
a1	pepa1c470	QADQGPVEGEVIITPIQR		2	1950.03	2	a1.a1 a1.a2	10
a1	pepa1c471	QAIIEAWKGK	Q1:-17.02655	2	1126.63	2	a1.a1 a1.a2	6
a1	pepa1c472	QAIIEHHDAIR		2	1302.69	2	a1.a1 a1.a2	2
a1	pepa1c473	QAQQTPDHSAVK	Q1:-17.02655	2	1292.62	1	a1.a1	3
a1	pepa1c474	QAQQTPDHSAVK		3	1309.65	1	a1.a1	2
a1	pepa1c475	QASPSISIWNGYGPTENTTFSTSFIIDR		3	3089.49	1	a1.a1	2
a1	pepa1c476	QASYQQHYPVSPAQR	Q1:-17.02655	2	1742.82	1	a1.a1	7
a1	pepa1c477	QASYQQHYPVSPAQR		2	1759.85	1	a1.a1	9
a1	pepa1c478	QASYQQHYPVSPAQRR	Q1:-17.02655	3	1898.93	1	a1.a1	1
a1	pepa1c479	QDNEEAESYWSER	Q1:-17.02655	2	1625.64	1	a1.a1	6
a1	pepa1c480	QDNEEAESYWSER		2	1642.66	1	a1.a1	5
a1	pepa1c481	QDTYPVSSPQKR	Q1:-17.02655	2	1388.68	1	a1.a2	1
a1	pepa1c482	QDTYPVSSPQKR		2	1405.71	1	a1.a2	9
a1	pepa1c483	QEEHWIKEIDGEIPVITIPTDYSRPAVQTFEGDR		3	3968.97	1	a1.a2	1
a1	pepa1c484	QEGISVPDSYTGDVIIIDGSR	Q1:-17.02655	2	2204.07	2	a1.a1 a1.a2	1
a1	pepa1c485	QEGISVPDSYTGDVIIIDGSR		2	2221.1	2	a1.a1 a1.a2	8
a1	pepa1c486	QEHYPISIAQQR	Q1:-17.02655	2	1452.72	1	a1.a2	1
a1	pepa1c487	QFESVPEIVSIKR	Q1:-17.02655	2	1514.82	1	a1.a2	7
a1	pepa1c488	QFESVPEIVSIKR		3	1531.85	1	a1.a2	11
a1	pepa1c489	QGFNIAKDIIFK	Q1:-17.02655	2	1376.76	1	a1.a1	5
a1	pepa1c490	QIAAYMEASAVSGGHQVIKPADK	Q1:-17.02655	3	2354.18	1	a1.a1	1
a1	pepa1c491	QIAAYMEASAVSGGHQVIKPADK	M6:+15.99491 - Q1:-17.02655	3	2370.18	1	a1.a1	2
a1	pepa1c492	QIAAYMEASAVSGGHQVIKPADK		3	2371.21	1	a1.a1	1
a1	pepa1c493	QIAAYMEASAVSGGHQVIKPADK	M6:+15.99491	3	2387.2	1	a1.a1	2
a1	pepa1c494	QIAAYMEASAVSGGHQVIKPADKQDMYPISSAQK	Q1:-17.02655	3	3602.76	1	a1.a1	1
a1	pepa1c495	QIAAYMEASAVSGGHQVIKPADKQDMYPISSAQK	M26:+15.99491 - Q1:-17.02655	3	3618.76	1	a1.a1	1
a1	pepa1c496	QIAAYMEASAVSGGHQVIKPADKQDMYPISSAQK		3	3619.79	1	a1.a1	1
a1	pepa1c497	QIAAYMEASAVSGGHQVIKPADKQDMYPISSAQK	M6:+15.99491 - M26:+15.99491 - Q1:-17.02655	3	3634.75	1	a1.a1	3
a1	pepa1c498	QIAAYMEASAVSGGHQVIKPADKQDMYPISSAQK	M26:+15.99491	3	3635.78	1	a1.a1	2
a1	pepa1c499	QIAAYMEASAVSGGHQVIKPADKQDMYPISSAQK	M6:+15.99491 - M26:+15.99491	3	3651.78	1	a1.a1	4
a1	pepa1c500	QIAAYMEASAVSGGHQVIKPADKQDMYPISSAQKR	M26:+15.99491	3	3791.89	1	a1.a1	3
a1	pepa1c501	QIAAYMEASAVSGGHQVIKPADKQDMYPISSAQKR	M6:+15.99491 - M26:+15.99491	3	3807.88	1	a1.a1	1
a1	pepa1c502	QIEEQAVAAK	Q1:-17.02655	2	1069.55	1	a1.a2	2
a1	pepa1c503	QIEEQAVAAK		2	1086.58	1	a1.a2	4
a1	pepa1c504	QIEEQAVAAKIPK	Q1:-17.02655	2	1407.78	1	a1.a2	1
a1	pepa1c505	QIEGEIPVIDIPADHARPPVR	Q1:-17.02655	3	2305.23	2	a1.a4 a1.a5	1
a1	pepa1c506	QIFASIIIGQTIYIVPK	Q1:-17.02655	2	1887.1	1	a1.a2	6
a1	pepa1c507	QIFASIIIGQTIYIVPK		2	1904.13	1	a1.a2	7
a1	pepa1c508	QIPDYMVPAYFTEVTEIPITPSGK	Q1:-17.02655	3	2679.33	1	a1.a2	5
a1	pepa1c509	QIPDYMVPAYFTEVTEIPITPSGK		3	2696.35	1	a1.a2	6
a1	pepa1c510	QIPDYMVPAYFTEVTEIPITPSGK	M6:+15.99491	3	2712.35	1	a1.a2	5
a1	pepa1c511	QIPDYMVPAYFTEVTEIPITPSGKVDR	Q1:-17.02655	3	3049.52	1	a1.a2	1
a1	pepa1c512	QIPDYMVPAYFTEVTEIPITPSGKVDR	M6:+15.99491	3	3082.54	1	a1.a2	2
a1	pepa1c513	QIVEVFNSTK	Q1:-17.02655	2	1147.6	1	a1.a1	2
a1	pepa1c514	QIVEVFNSTKAEIPEGMAVHQVFEEQAK	M17:+15.99491 - Q1:-17.02655	3	3157.55	1	a1.a1	5
a1	pepa1c515	QIVEVFNSTKAEIPEGMAVHQVFEEQAK	M17:+15.99491	3	3174.58	1	a1.a1	5
a1	pepa1c516	QKEHIER	Q1:-17.02655	2	922.474	1	a1.a1	5
a1	pepa1c517	QKGVGPDSPVAVIIER	Q1:-17.02655	2	1647.91	1	a1.a2	6
a1	pepa1c518	QKGVGPDSPVAVIIER		2	1664.93	1	a1.a2	10
a1	pepa1c519	QKIHDSVDFNIEMIER	M13:+15.99491 - Q1:-17.02655	2	1972.94	1	a1.a2	1
a1	pepa1c520	QKIHDSVDFNIEMIER	M13:+15.99491	2	1989.97	1	a1.a2	5
a1	pepa1c521	QMIGMFVSTVPIR	Q1:-17.02655	2	1461.76	1	a1.a2	7
a1	pepa1c522	QMIGMFVSTVPIR		2	1478.79	1	a1.a2	7
a1	pepa1c523	QMIGMFVSTVPIR	M2:+15.99491 - M5:+15.99491 - Q1:-17.02655	2	1493.75	1	a1.a2	2
a1	pepa1c524	QMIGMFVSTVPIR	M2:+15.99491 - M5:+15.99491	2	1510.78	1	a1.a2	6
a1	pepa1c525	QNETFTQIISR		2	1336.69	1	a1.a2	2
a1	pepa1c526	QTISYNMPSVIIMEGEIDISR	Q1:-17.02655	2	2379.16	1	a1.a1	1
a1	pepa1c527	QTISYNMPSVIIMEGEIDISR	M13:+15.99491 - Q1:-17.02655	2	2395.15	1	a1.a1	1
a1	pepa1c528	QTISYNMPSVIIMEGEIDISR		2	2396.18	1	a1.a1	4
a1	pepa1c529	QTISYNMPSVIIMEGEIDISR	M7:+15.99491 - M13:+15.99491 - Q1:-17.02655	2	2411.15	1	a1.a1	4
a1	pepa1c530	QTISYNMPSVIIMEGEIDISR	M7:+15.99491	2	2412.18	1	a1.a1	13
a1	pepa1c531	QTISYNMPSVIIMEGEIDISR	M7:+15.99491 - M13:+15.99491	2	2428.17	1	a1.a1	4
a1	pepa1c532	QTNISAIEHQEYPFEDIVNQIDIPR	Q1:-17.02655	3	2952.44	1	a1.a1	6
a1	pepa1c533	QTNISAIEHQEYPFEDIVNQIDIPR		3	2969.46	1	a1.a1	6
a1	pepa1c534	QTNISAIEHQEYPFEDIVNQIDIPRDMSR	M27:+15.99491	3	3474.66	1	a1.a1	2
a1	pepa1c535	QVHHIVESIQQTIYQSGSQTIR	Q1:-17.02655	2	2535.29	1	a1.a2	10
a1	pepa1c536	QVHHIVESIQQTIYQSGSQTIR		2	2552.32	1	a1.a2	7
a1	pepa1c537	QVSGESEAIYAISFSGMIR	Q1:-17.02655	2	2027.97	1	a1.a1	3
a1	pepa1c538	QVSGESEAIYAISFSGMIR		2	2045	1	a1.a1	1
a1	pepa1c539	QVSGESEAIYAISFSGMIR	M17:+15.99491	2	2061	1	a1.a1	12
a1	pepa1c540	QVVIAERK	Q1:-17.02655	2	925.547	1	a1.a1	2
a1	pepa1c541	QVVIAERK		2	942.573	1	a1.a1	1
a1	pepa1c542	QYWMEIIDAVTGNPNQPISSISIVTETEK		3	3263.61	1	a1.a2	2
a1	pepa1c543	QYWMEIIDAVTGNPNQPISSISIVTETEK	M4:+15.99491	3	3279.61	1	a1.a2	3
a1	pepa1c544	RFVADPFVPGER		2	1389.73	2	a1.a1 a1.a2	1
a1	pepa1c545	RIPDKGVGYGIIR		3	1443.84	1	a1.a1	13
a1	pepa1c546	RIQEYAQSSK		2	1209.62	1	a1.a3	5
a1	pepa1c547	RISDGTIAFIGR		3	1305.73	1	a1.a1	8
a1	pepa1c548	RNASAGGSIDAER		2	1303.64	1	a1.a2	1
a1	pepa1c549	RPTIGRPIANAGAIVINEAIK		3	2174.28	1	a1.a1	5
a1	pepa1c550	RTPASTAVVYEGTK		2	1479.78	1	a1.a1	8
a1	pepa1c551	RTPASTAVVYEGTKITYR		3	2013.08	1	a1.a1	3
a1	pepa1c552	SAAFITGVIGIIK		2	1289.78	1	a1.a4	7
a1	pepa1c553	SAEVMVSIIGVMK		2	1363.73	1	a1.a1	4
a1	pepa1c554	SAEVMVSIIGVMK	M5:+15.99491 - M12:+15.99491	2	1395.72	1	a1.a1	3
a1	pepa1c555	SAIDGNIINHIVAFENYPIDQEIENGSMEDR		3	3503.64	1	a1.a1	6
a1	pepa1c556	SAIDGNIINHIVAFENYPIDQEIENGSMEDR	M28:+15.99491	3	3519.63	1	a1.a1	6
a1	pepa1c557	SAIKETIPDYMIPAFWVTINEIPVTANGK		3	3218.68	1	a1.a2	2
a1	pepa1c558	SDEAIMASFVR	M6:+15.99491	2	1241.58	1	a1.a2	4
a1	pepa1c559	SEIPSGQSISPETEKPNAIDVVGYIENGK		3	3058.52	1	a1.a2	6
a1	pepa1c560	SEVKQNETFTQIISR		2	1779.92	1	a1.a2	12
a1	pepa1c561	SGSAYVPIDPEHPIQR		2	1765.89	1	a1.a2	10
a1	pepa1c562	SIFQNYEAIR		2	1240.63	1	a1.a1	4
a1	pepa1c563	SIMAETDTTMYMFIIAAFNVIISK	M10:+15.99491 - M12:+15.99491	3	2742.34	1	a1.a1	5
a1	pepa1c564	SIMAETDTTMYMFIIAAFNVIISK	M3:+15.99491 - M10:+15.99491 - M12:+15.99491	3	2758.34	1	a1.a1	7
a1	pepa1c565	SINIIVSR		2	901.547	1	a1.a6	1
a1	pepa1c566	SKIVQIEEK		2	1073.62	1	a1.a1	2
a1	pepa1c567	SKIVQIEEKR		2	1229.72	1	a1.a1	12
a1	pepa1c568	SMDMIVSIIAVIK		2	1419.8	1	a1.a2	7
a1	pepa1c569	SMDMIVSIIAVIK	M2:+15.99491	2	1435.79	1	a1.a2	11
a1	pepa1c570	SMDMIVSIIAVIK	M2:+15.99491 - M4:+15.99491	2	1451.79	1	a1.a2	7
a1	pepa1c571	SPDMIIAVIAVIK		2	1369.81	2	a1.a3 a1.a5	6
a1	pepa1c572	SPDMIIAVIAVIK	M4:+15.99491	2	1385.81	2	a1.a3 a1.a5	3
a1	pepa1c573	SPDMIIGVISIIK		2	1385.81	1	a1.a6	4
a1	pepa1c574	SPIFSVMFNMQNMEIPSIR		2	2241.09	1	a1.a1	1
a1	pepa1c575	SPIFSVMFNMQNMEIPSIR	M10:+15.99491	2	2257.08	1	a1.a1	1
a1	pepa1c576	SPIFSVMFNMQNMEIPSIR	M10:+15.99491 - M13:+15.99491	2	2273.08	1	a1.a1	8
a1	pepa1c577	SPIFSVMFNMQNMEIPSIR	M7:+15.99491 - M10:+15.99491 - M13:+15.99491	2	2289.07	1	a1.a1	9
a1	pepa1c578	SSYSMIHHVAK		2	1259.62	1	a1.a1	4
a1	pepa1c579	SSYSMIHHVAK	M5:+15.99491	2	1275.62	1	a1.a1	4
a1	pepa1c580	STIKETIPDYMIPAFWVTINEIPVTANGK		3	3248.69	1	a1.a1	1
a1	pepa1c581	STIKETIPDYMIPAFWVTINEIPVTANGK	M11:+15.99491	3	3264.69	1	a1.a1	1
a1	pepa1c582	SVETVVGMIAVIK		2	1345.78	1	a1.a1	12
a1	pepa1c583	SVETVVGMIAVIK	M8:+15.99491	2	1361.77	1	a1.a1	9
a1	pepa1c584	TAAVICER	C6:+57.02146	2	919.467	1	a1.a2	1
a1	pepa1c585	TAFEQDAGGDPVQR		2	1490.69	1	a1.a3	6
a1	pepa1c586	TAPAGDKTFAQFIEEVK		2	1851.95	1	a1.a1	5
a1	pepa1c587	TASIQAFEHQSYPIEEIIEK		2	2333.17	1	a1.a1	8
a1	pepa1c588	TASIQAFEHQSYPIEEIIEKIPITR		3	2913.54	1	a1.a1	5
a1	pepa1c589	TDFFEPSAFDMGR		2	1519.65	1	a1.a1	6
a1	pepa1c590	TDFFEPSAFDMGR	M11:+15.99491	2	1535.65	1	a1.a1	4
a1	pepa1c591	TDIFSREEINMICER	C13:+57.02146	2	1912.89	1	a1.a2	1
a1	pepa1c592	TDIFSREEINMICER	C13:+57.02146 - M11:+15.99491	3	1928.88	1	a1.a2	3
a1	pepa1c593	TDRNAIPKPNAAQSGGK		2	1724.9	1	a1.a1	5
a1	pepa1c594	TDSGEPEICAYVEGIQR	C9:+57.02146	2	1923.88	3	a1.a3 a1.a4 a1.a5	5
a1	pepa1c595	TEAGDHIIIAVHHIVVDGVSWR		2	2424.28	1	a1.a1	11
a1	pepa1c596	TEEEAAAAFIKPFDISQAPIFR		3	2451.26	1	a1.a3	6
a1	pepa1c597	TEQEAAAAFIKPFDISQAPIFR		3	2450.27	2	a1.a4 a1.a5	1
a1	pepa1c598	TFADYINEVK		2	1199.59	1	a1.a2	3
a1	pepa1c599	TFADYINEVKETAISAFDAQDYPIEDIIGNVQVQR		3	3972.95	1	a1.a2	5
a1	pepa1c600	TFAQFIEEVK		2	1211.63	1	a1.a1	6
a1	pepa1c601	TGHVQPAGIAGEICVSGEGIVK	C14:+57.02146	2	2179.12	1	a1.a2	13
a1	pepa1c602	TGSETAKAVEK		2	1120.58	1	a1.a1	3
a1	pepa1c603	THPDIQGVPGMFVNTVAIR		2	2052.07	1	a1.a1	11
a1	pepa1c604	THPDIQGVPGMFVNTVAIR	M11:+15.99491	3	2068.06	1	a1.a1	8
a1	pepa1c605	THSFAEYAER		2	1210.55	1	a1.a2	7
a1	pepa1c606	TIEFSITAEETEQITTK		2	1940.97	1	a1.a2	4
a1	pepa1c607	TIGIEAIGIDDNFFDIGGHSIK		2	2332.18	1	a1.a1	9
a1	pepa1c608	TIISIPIDENDEENPETAVTAENIAYMIYTSGTTGQPK		3	4125.97	1	a1.a2	2
a1	pepa1c609	TIISIPIDENDEENPETAVTAENIAYMIYTSGTTGQPK	M27:+15.99491	3	4141.96	1	a1.a2	4
a1	pepa1c610	TIISIPIDENDEGNPETAVTAENIAYMIYTSGTTGQPK		3	4053.95	1	a1.a1	7
a1	pepa1c611	TIISIPIDENDEGNPETAVTAENIAYMIYTSGTTGQPK	M27:+15.99491	3	4069.94	1	a1.a1	5
a1	pepa1c612	TIQAIIEHHDAIR		2	1516.82	2	a1.a1 a1.a2	10
a1	pepa1c613	TISQSIPDYMVPAHIIQMDSIPITPNGK	M10:+15.99491	3	3082.56	1	a1.a1	9
a1	pepa1c614	TISQSIPDYMVPAHIIQMDSIPITPNGK	M10:+15.99491 - M18:+15.99491	3	3098.55	1	a1.a1	5
a1	pepa1c615	TIVQIFEEQAANTPDHTAIQYEGESITYR		3	3324.6	1	a1.a2	6
a1	pepa1c616	TKVHYEDISHADENR		2	1813.85	1	a1.a1	12
a1	pepa1c617	TKVHYEDISHADENRQK		2	2070	1	a1.a1	4
a1	pepa1c618	TKVHYEDISHADENRQKEHIER		3	2734.33	1	a1.a1	2
a1	pepa1c619	TNADVQDMPGMFVNTIAIR		2	2093.02	1	a1.a1	6
a1	pepa1c620	TNADVQDMPGMFVNTIAIR	M11:+15.99491	2	2109.01	1	a1.a1	11
a1	pepa1c621	TNADVQDMPGMFVNTIAIR	M8:+15.99491 - M11:+15.99491	2	2125.01	1	a1.a1	11
a1	pepa1c622	TNIDGGQAFSEFVK		2	1512.73	1	a1.a2	6
a1	pepa1c623	TNIDGGQAFSEFVKDR		2	1783.86	1	a1.a2	8
a1	pepa1c624	TPANGQGKPYSDYIK		2	1638.81	1	a1.a1	11
a1	pepa1c625	TPASTAVVYEGTK		2	1323.68	1	a1.a1	6
a1	pepa1c626	TPASTAVVYEGTKITYR		2	1856.98	1	a1.a1	5
a1	pepa1c627	TPDAHAVIDQACSITYR	C12:+57.02146	2	1917.91	1	a1.a4	1
a1	pepa1c628	TPFIQIIK		2	959.593	1	a1.a4	2
a1	pepa1c629	TRPEGGKPFVQYIQEVR		2	2004.07	3	a1.a3 a1.a4 a1.a5	5
a1	pepa1c630	TSFDMIDGEVVQTVHK		2	1805.87	1	a1.a1	5
a1	pepa1c631	TSFDMIDGEVVQTVHK	M5:+15.99491	2	1821.87	1	a1.a1	14
a1	pepa1c632	TSFEQDAGGDPVQR		2	1506.68	1	a1.a5	6
a1	pepa1c633	TSFEQDEGGDPVQR		2	1564.69	1	a1.a4	2
a1	pepa1c634	TSFMEANGEPVQR		2	1465.67	1	a1.a1	6
a1	pepa1c635	TSFMEANGEPVQR	M4:+15.99491	2	1481.67	1	a1.a1	7
a1	pepa1c636	TSFVSGADDEPVQR		2	1507.7	1	a1.a4	6
a1	pepa1c637	TTFEIKDGETVQR		2	1523.77	1	a1.a2	5
a1	pepa1c638	TVFVHQQIQK		2	1227.68	1	a1.a1	3
a1	pepa1c639	TVFVHQQIQKPR		2	1480.84	1	a1.a1	6
a1	pepa1c640	TVGWFTAQYPVVIDISDADASAVIK		3	2666.37	1	a1.a1	6
a1	pepa1c641	TVGWFTSMYPMVIDMK		2	1905.9	1	a1.a2	1
a1	pepa1c642	TVGWFTSMYPMVIDMK	M8:+15.99491	2	1921.89	1	a1.a2	2
a1	pepa1c643	TVGWFTSMYPMVIDMK	M11:+15.99491 - M15:+15.99491	2	1937.89	1	a1.a2	7
a1	pepa1c644	TVGWFTSMYPMVIDMK	M8:+15.99491 - M11:+15.99491 - M15:+15.99491	2	1953.88	1	a1.a2	7
a1	pepa1c645	TVHQIFEETAQR		2	1458.73	1	a1.a2	10
a1	pepa1c646	TVHQIFEETVQR		2	1486.77	1	a1.a1	10
a1	pepa1c647	TVQTFSDSFK		2	1159.56	1	a1.a2	2
a1	pepa1c648	TVTNGAAITAYYRK		2	1528.81	1	a1.a2	3
a1	pepa1c649	TYIVSQFEDAGVGYNMPAAAIIEGPIDIQK		3	3210.6	1	a1.a2	6
a1	pepa1c650	TYIVSQFEDAGVGYNMPAAAIIEGPIDIQK	M16:+15.99491	3	3226.6	1	a1.a2	4
a1	pepa1c651	TYIVSQFEDAGVGYNMPAAAIIEGPIDIQKIER		3	3608.83	1	a1.a2	5
a1	pepa1c652	TYIVSQFEDAGVGYNMPAAAIIEGPIDIQKIER	M16:+15.99491	3	3624.83	1	a1.a2	4
a1	pepa1c653	VAAPEADAEIIDIDQAIEEGAEESINADVNAR		3	3338.59	1	a1.a2	7
a1	pepa1c654	VADIWAQVIQAEQVGAYDHFFDIGGHSIAGMK	M31:+15.99491	3	3489.69	1	a1.a2	3
a1	pepa1c655	VDIYEPDAFAK		2	1267.62	1	a1.a1	6
a1	pepa1c656	VEHRNVISIIK		2	1307.78	1	a1.a6	1
a1	pepa1c657	VESAFEQTSFDFNIIVYPGK		2	2291.12	1	a1.a1	2
a1	pepa1c658	VFVHQQIQKPR		2	1379.79	1	a1.a1	1
a1	pepa1c659	VFVIHGNQMQPIGAAGEICISGAGIAR	C19:+57.02146 - M9:+15.99491	3	2782.41	1	a1.a6	1
a1	pepa1c660	VGVITKPSIEMSAAVIGVIK		3	2012.18	2	a1.a1 a1.a2	13
a1	pepa1c661	VGVITKPSIEMSAAVIGVIK	M11:+15.99491	3	2028.18	2	a1.a1 a1.a2	9
a1	pepa1c662	VHEAYHTEMNDIIITAFGIAMK		3	2504.23	1	a1.a2	1
a1	pepa1c663	VHYEDISHADENR		2	1584.7	1	a1.a1	10
a1	pepa1c664	VHYEDISHADENRQK		2	1840.86	1	a1.a1	11
a1	pepa1c665	VIDAFSHQDYPFEWIVEDINIPR		3	2803.37	1	a1.a2	6
a1	pepa1c666	VIFEKPTIQEIAIYIEENESK		3	2493.31	1	a1.a1	1
a1	pepa1c667	VIFEKPTIQEIAIYIEENESKEEQTFEPIR		3	3622.85	1	a1.a1	4
a1	pepa1c668	VIGMFVNTIAIR		2	1333.77	2	a1.a2 a1.a4	6
a1	pepa1c669	VIGMFVNTIAIR	M4:+15.99491	2	1349.76	2	a1.a2 a1.a4	4
a1	pepa1c670	VIITGGDKIK		2	1043.65	2	a1.a1 a1.a2	5
a1	pepa1c671	VIITGGDKIKR		2	1199.75	2	a1.a1 a1.a2	1
a1	pepa1c672	VKQASPSISIWNGYGPTENTTFSTSFIIDR		3	3316.65	1	a1.a1	3
a1	pepa1c673	VMFGIDKQITAQIK	M2:+15.99491	3	1607.88	1	a1.a1	3
a1	pepa1c674	VQESVVIAVDQGAGDK		2	1614.83	1	a1.a2	1
a1	pepa1c675	VQESVVIAVDQGAGDKIICAYYVGEGDISSQEMR	C19:+57.02146	3	3686.77	1	a1.a2	1
a1	pepa1c676	VSFEIVDIYGSDEEMIR		2	2001.95	1	a1.a1	6
a1	pepa1c677	VSFEIVDIYGSDEEMIR	M15:+15.99491	2	2017.94	1	a1.a1	2
a1	pepa1c678	VSGQNDVVTGTFMGNR		2	1681.8	1	a1.a2	7
a1	pepa1c679	VSGQNDVVTGTFMGNR	M13:+15.99491	2	1697.79	1	a1.a2	9
a1	pepa1c680	VSVHIEGHGR		2	1090.58	1	a1.a2	4
a1	pepa1c681	VSVISVFQSIIAAYIYR		3	1929.08	1	a1.a2	6
a1	pepa1c682	VYIIGEGNQVQPEGVAGEI		2	1972	2	a1.a1 a1.a2	1
a1	pepa1c683	VYIIGEGNQVQPEGVAGEICVAGR	C20:+57.02146	2	2515.26	2	a1.a1 a1.a2	17
a1	pepa1c684	WDTGKITIDFDYR		3	1629.79	1	a1.a2	1
a1	pepa1c685	WIGKQDNEEAESYWSER		2	2126.94	1	a1.a1	11
a1	pepa1c686	WIPDGNIEFIGR		2	1416.73	1	a1.a1	1
a1	pepa1c687	WIPDGTIEYIGR		2	1419.73	1	a1.a2	4
a1	pepa1c688	WIPDGTIEYIGREDDQVK		2	2134.05	1	a1.a2	5
a1	pepa1c689	WIPDGTIEYIGREDDQVKVR		2	2389.22	1	a1.a2	1
a1	pepa1c690	WIPNGDIEFIGR		2	1416.73	1	a1.a2	3
a1	pepa1c691	WTGGGIEYIGR		2	1208.61	1	a1.a2	3
a1	pepa1c692	WVNGGIEYIGR		2	1263.65	1	a1.a1	5
a1	pepa1c693	YASQDDIIVGSPTAGR		2	1649.81	1	a1.a1	10
a1	pepa1c694	YDYVPIYEIQKR		2	1586.82	1	a1.a1	1
a1	pepa1c695	YITAPEHK		2	958.5	1	a1.a2	3
a1	pepa1c696	YITAPEHKEDVAFSIQPDVSFNYIGQFDEMSDAGIFTR	M30:+15.99491	3	4354.03	1	a1.a2	1
a1	pepa1c697	YITHPENK		2	1001.51	1	a1.a3	1
a1	pepa1c698	YNFTDDVIFGTVVSGRPSEINGIETMAGIFINTIPVR	M26:+15.99491	3	4059.05	1	a1.a1	1
a1	pepa1c699	YNGAAFDSAFIER		2	1460.68	1	a1.a1	6
a1	pepa1c700	YPYNIIINDIR		2	1393.75	1	a1.a2	5
a1	pepa1c701	YPYNIIINDIRETK		2	1751.93	1	a1.a2	2
a1	pepa1c702	YSIEDSGAK		2	969.453	1	a1.a1	4
a1	pepa1c703	YTGQDDIIVGTPSAGR		2	1649.81	1	a1.a2	8
a2	pepa2a1	AAITTVIHK		2	953.578	1	a2.a1	1
a2	pepa2a2	AAITTVIHKK		2	1081.67	1	a2.a1	2
a2	pepa2a3	AEVYVISK		2	908.509	1	a2.a1	3
a2	pepa2a4	AEVYVISKEEGGR		2	1436.74	1	a2.a1	12
a2	pepa2a5	AIEGDAEWEAK		2	1218.56	1	a2.a1	7
a2	pepa2a6	AITTVIHKK		2	1010.64	1	a2.a1	1
a2	pepa2a7	AKPGTITPHSK		2	1136.64	1	a2.a1	6
a2	pepa2a8	AMAYDQIDGAPEERER		2	1850.83	1	a2.a1	2
a2	pepa2a9	ANIGTIGHVDHGK		2	1318.69	1	a2.a1	13
a2	pepa2b10	AYDQIDGAPEER		2	1363.61	1	a2.a1	6
a2	pepa2b11	AYDQIDGAPEERER		2	1648.76	1	a2.a1	7
a2	pepa2b12	CDMVDDEEIIEIVEMEVR	C1:+57.02146 - C1:-17.02655	2	2206.96	1	a2.a1	13
a2	pepa2b13	CDMVDDEEIIEIVEMEVR	C1:+57.02146 - M15:+15.99491 - C1:-17.02655	2	2222.95	1	a2.a1	21
a2	pepa2b14	CDMVDDEEIIEIVEMEVR	C1:+57.02146	3	2223.98	1	a2.a1	13
a2	pepa2b15	CDMVDDEEIIEIVEMEVR	C1:+57.02146 - M3:+15.99491 - M15:+15.99491 - C1:-17.02655	2	2238.95	1	a2.a1	9
a2	pepa2b16	CDMVDDEEIIEIVEMEVR	C1:+57.02146 - M3:+15.99491	2	2239.98	1	a2.a1	27
a2	pepa2b17	CDMVDDEEIIEIVEMEVR	C1:+57.02146 - M3:+15.99491 - M15:+15.99491	3	2255.97	1	a2.a1	12
a2	pepa2b18	DCPGHADYVK	C2:+57.02146	2	1161.5	1	a2.a1	5
a2	pepa2b19	DEEIIEIVEMEVR		2	1603.79	1	a2.a1	2
a2	pepa2b20	DEVEIIGIQEENKK		2	1643.85	1	a2.a1	5
a2	pepa2b21	DIISEYDFPGD		2	1270.55	1	a2.a1	4
a2	pepa2b22	DIISEYDFPGDD		2	1385.57	1	a2.a1	2
a2	pepa2b23	DIISEYDFPGDDVPVVK		2	1907.93	1	a2.a1	69
a2	pepa2b24	DIISEYDFPGDDVPVVKG		2	1964.95	1	a2.a1	3
a2	pepa2b25	DIISEYDFPGDDVPVVKGSAIK		2	2364.2	1	a2.a1	5
a2	pepa2b26	DTEKPFMMPVEDVFSITGR		3	2199.05	1	a2.a1	7
a2	pepa2b27	DTEKPFMMPVEDVFSITGR	M7:+15.99491	2	2215.04	1	a2.a1	28
a2	pepa2b28	DTEKPFMMPVEDVFSITGR	M7:+15.99491 - M8:+15.99491	3	2231.04	1	a2.a1	14
a2	pepa2b29	EHIIISK		2	839.499	1	a2.a1	1
a2	pepa2b30	ERGITISTAHVEYETETR		2	2092.03	1	a2.a1	9
a2	pepa2b31	EVEIIGIQEENKK		2	1528.82	1	a2.a1	4
a2	pepa2b32	FKAEVYVISK		2	1183.67	1	a2.a1	11
a2	pepa2b33	FKAEVYVISKEEGGR		2	1711.9	1	a2.a1	23
a2	pepa2b34	FSNYRPQFYFR		2	1524.74	1	a2.a1	2
a2	pepa2b35	GAIIVVSAADGPMPQTR		2	1682.89	1	a2.a1	1
a2	pepa2b36	GDEVEIIGIQEENKK		2	1700.87	1	a2.a1	6
a2	pepa2b37	GITISTAHVEYETETR		2	1806.89	1	a2.a1	37
a2	pepa2b38	GQVIAKPGTITPH		2	1318.75	1	a2.a1	5
a2	pepa2b39	GQVIAKPGTITPHSK		2	1533.88	1	a2.a1	33
a2	pepa2b40	GQVKVGDEVEIIGIQEENKK		2	2212.18	1	a2.a1	12
a2	pepa2b41	GSAIKAIEGDAEWEAK		2	1674.83	1	a2.a1	1
a2	pepa2b42	GTAMAYDQIDGAPEER		2	1723.76	1	a2.a1	9
a2	pepa2b43	GTAMAYDQIDGAPEER	M4:+15.99491	2	1739.75	1	a2.a1	33
a2	pepa2b44	GTAMAYDQIDGAPEERER		3	2008.9	1	a2.a1	19
a2	pepa2b45	GTAMAYDQIDGAPEERER	M4:+15.99491	3	2024.9	1	a2.a1	20
a2	pepa2b46	GTAMAYDQIDGAPEERERG	M4:+15.99491	3	2081.92	1	a2.a1	1
a2	pepa2b47	GTIGHVDHGK		2	1020.52	1	a2.a1	5
a2	pepa2b48	GTITPHSK		2	840.458	1	a2.a1	3
a2	pepa2b49	GTVATGRVER		2	1045.58	1	a2.a1	4
a2	pepa2b50	GVSREEIQR		2	1073.57	1	a2.a1	7
a2	pepa2b51	HANIGTIGHVDHGK		2	1455.75	1	a2.a1	2
a2	pepa2b52	HTPFFSNYRPQ		2	1393.67	1	a2.a1	1
a2	pepa2b53	HYAHVDCPGHAD	C7:+57.02146	2	1378.56	1	a2.a1	4
a2	pepa2b54	HYAHVDCPGHADYVK	C7:+57.02146	2	1768.79	1	a2.a1	38
a2	pepa2b55	IAKPGTITPHSK		2	1249.73	1	a2.a1	9
a2	pepa2b56	IEGDAEWEAK		2	1147.53	1	a2.a1	1
a2	pepa2b57	IFEIMDAVDEYIPTPER		2	2037.98	1	a2.a1	13
a2	pepa2b58	IFEIMDAVDEYIPTPER	M5:+15.99491	2	2053.98	1	a2.a1	12
a2	pepa2b59	IFEIMDAVDEYIPTPERDTEKPFMMPVEDVFSITGR		3	4218.01	1	a2.a1	1
a2	pepa2b60	IFEIMDAVDEYIPTPERDTEKPFMMPVEDVFSITGR	M5:+15.99491	3	4234.01	1	a2.a1	6
a2	pepa2b61	IFEIMDAVDEYIPTPERDTEKPFMMPVEDVFSITGR	M24:+15.99491 - M25:+15.99491	3	4250	1	a2.a1	6
a2	pepa2b62	IFEIMDAVDEYIPTPERDTEKPFMMPVEDVFSITGR	M5:+15.99491 - M24:+15.99491 - M25:+15.99491	3	4266	1	a2.a1	4
a2	pepa2b63	IGTIGHVDHGK		2	1133.61	1	a2.a1	12
a2	pepa2b64	IIDYAEAGDNIGAIIR		2	1703.9	1	a2.a1	41
a2	pepa2b65	IIDYAEAGDNIGAIIRG		2	1760.92	1	a2.a1	1
a2	pepa2b66	ISTAHVEYETETR		2	1535.73	1	a2.a1	5
a2	pepa2b67	ITAAITTVIHK		2	1167.71	1	a2.a1	5
a2	pepa2b68	ITAAITTVIHKK		2	1295.81	1	a2.a1	5
a2	pepa2b69	ITISTAHVEYETETR		2	1749.87	1	a2.a1	5
a2	pepa2b70	ITTVIHKK		2	939.599	1	a2.a1	2
a2	pepa2b71	KAIEGDAEWEAK		2	1346.66	1	a2.a1	1
a2	pepa2b72	KIIDYAEAGDNIGAIIR		2	1831.99	1	a2.a1	13
a2	pepa2b73	KPGTITPHSK		2	1065.61	1	a2.a1	3
a2	pepa2b74	KSGKGTAMAYDQIDGAPEER	M8:+15.99491	3	2140	1	a2.a1	2
a2	pepa2b75	KSGKGTAMAYDQIDGAPEERER		3	2409.15	1	a2.a1	1
a2	pepa2b76	KSHANIGTIGHVDHGK		2	1670.87	1	a2.a1	2
a2	pepa2b77	KTTVTGVEMFRK		3	1396.76	1	a2.a1	3
a2	pepa2b78	KVGDEVEIIGIQEENKK		3	1928.03	1	a2.a1	2
a2	pepa2b79	MMPVEDVFSITGR		2	1481.71	1	a2.a1	3
a2	pepa2b80	NIGTIGHVDHGK		2	1247.65	1	a2.a1	7
a2	pepa2b81	NMITGAAQMDGAIIVVSAADGPMPQTR		3	2715.33	1	a2.a1	6
a2	pepa2b82	NMITGAAQMDGAIIVVSAADGPMPQTR	M9:+15.99491	3	2731.32	1	a2.a1	19
a2	pepa2b83	NMITGAAQMDGAIIVVSAADGPMPQTR	M9:+15.99491 - M23:+15.99491	3	2747.32	1	a2.a1	17
a2	pepa2b84	NMITGAAQMDGAIIVVSAADGPMPQTR	M2:+15.99491 - M9:+15.99491 - M23:+15.99491	3	2763.31	1	a2.a1	9
a2	pepa2b85	NVGVPYIVVF		2	1106.62	1	a2.a1	1
a2	pepa2b86	NVGVPYIVVFIN		2	1333.75	1	a2.a1	4
a2	pepa2b87	NVGVPYIVVFINK		3	1461.85	1	a2.a1	25
a2	pepa2b88	NVGVPYIVVFINKCDMVDDEEIIEIVEMEVR	C14:+57.02146	3	3666.81	1	a2.a1	1
a2	pepa2b89	NVGVPYIVVFINKCDMVDDEEIIEIVEMEVR	C14:+57.02146 - M16:+15.99491	3	3682.81	1	a2.a1	2
a2	pepa2b90	NVGVPYIVVFINKCDMVDDEEIIEIVEMEVR	C14:+57.02146 - M16:+15.99491 - M28:+15.99491	3	3698.8	1	a2.a1	1
a2	pepa2b91	PGTITPHSK		2	937.511	1	a2.a1	6
a2	pepa2b92	PQFYFR		2	857.431	1	a2.a1	1
a2	pepa2b93	PYIVVFINK		2	1092.65	1	a2.a1	7
a2	pepa2b94	QVIAKPGTITPHSK	Q1:-17.02655	2	1459.83	1	a2.a1	7
a2	pepa2b95	SGKGTAMAYDQIDGAPEER		2	1995.91	1	a2.a1	15
a2	pepa2b96	SGKGTAMAYDQIDGAPEER	M7:+15.99491	2	2011.9	1	a2.a1	26
a2	pepa2b97	SGKGTAMAYDQIDGAPEERER		3	2281.05	1	a2.a1	23
a2	pepa2b98	SGKGTAMAYDQIDGAPEERER	M7:+15.99491	3	2297.05	1	a2.a1	28
a2	pepa2b99	SHANIGTIGHVDHGK		2	1542.78	1	a2.a1	31
a2	pepa2c100	SHANIGTIGHVDHGKTTITAAITTVIHK		3	2893.56	1	a2.a1	8
a2	pepa2c101	SHANIGTIGHVDHGKTTITAAITTVIHKK		3	3021.66	1	a2.a1	6
a2	pepa2c102	SKSHANIGTIGHVDHGK		2	1757.9	1	a2.a1	23
a2	pepa2c103	SKSHANIGTIGHVDHGKTTITAAITTVIHK		3	3108.69	1	a2.a1	3
a2	pepa2c104	STAHVEYETETR		2	1422.65	1	a2.a1	6
a2	pepa2c105	TAAITTVIHKK		2	1182.72	1	a2.a1	5
a2	pepa2c106	TGVEMFRK		2	967.503	1	a2.a1	3
a2	pepa2c107	TGVEMFRK	M5:+15.99491	2	983.498	1	a2.a1	1
a2	pepa2c108	TIGHVDHGK		2	963.501	1	a2.a1	8
a2	pepa2c109	TISTAHVEYETETR		2	1636.78	1	a2.a1	7
a2	pepa2c110	TTDVTGIIHIPEGVEMVMPGDNTEMNVEIISTIAIEEGTR		3	4312.1	1	a2.a1	6
a2	pepa2c111	TTDVTGIIHIPEGVEMVMPGDNTEMNVEIISTIAIEEGTR	M18:+15.99491	3	4328.1	1	a2.a1	8
a2	pepa2c112	TTDVTGIIHIPEGVEMVMPGDNTEMNVEIISTIAIEEGTR	M16:+15.99491 - M18:+15.99491	3	4344.09	1	a2.a1	20
a2	pepa2c113	TTDVTGIIHIPEGVEMVMPGDNTEMNVEIISTIAIEEGTR	M16:+15.99491 - M18:+15.99491 - M25:+15.99491	3	4360.09	1	a2.a1	7
a2	pepa2c114	TTITAAITTVIH		2	1241.71	1	a2.a1	1
a2	pepa2c115	TTITAAITTVIHK		2	1369.81	1	a2.a1	11
a2	pepa2c116	TTITAAITTVIHKK		2	1497.9	1	a2.a1	8
a2	pepa2c117	TTVTGVEMFR		2	1140.57	1	a2.a1	10
a2	pepa2c118	TTVTGVEMFR	M8:+15.99491	2	1156.57	1	a2.a1	12
a2	pepa2c119	TTVTGVEMFRK		2	1268.67	1	a2.a1	6
a2	pepa2c120	TTVTGVEMFRK	M8:+15.99491	2	1284.66	1	a2.a1	13
a2	pepa2c121	TVGSGVVSTIT		2	1020.56	1	a2.a1	1
a2	pepa2c122	TVGSGVVSTITE		2	1149.6	1	a2.a1	3
a2	pepa2c123	TVTGVEMFRK		2	1167.62	1	a2.a1	1
a2	pepa2c124	VATGRVER		2	887.506	1	a2.a1	1
a2	pepa2c125	VDDEEIIEIVEMEVR		2	1817.88	1	a2.a1	9
a2	pepa2c126	VEIIGIQEENKK		2	1399.78	1	a2.a1	1
a2	pepa2c127	VGDEVEIIGIQEENK		2	1671.84	1	a2.a1	6
a2	pepa2c128	VGDEVEIIGIQEENKK		2	1799.94	1	a2.a1	23
a2	pepa2c129	VGVPYIVVFINK		2	1347.8	1	a2.a1	6
a2	pepa2c130	VIAKPGTITPHSK		2	1348.8	1	a2.a1	11
a2	pepa2c131	VTGVEMFRK		2	1066.57	1	a2.a1	2
a2	pepa2c132	VTGVEMFRK	M6:+15.99491	2	1082.57	1	a2.a1	1
a2	pepa2c133	YAHVDCPGHADYVK	C6:+57.02146	2	1631.73	1	a2.a1	1
a3	pepa3a1	AAGATDIYAVEISPER		2	1662.83	1	a3.a1	21
a3	pepa3a2	AAGATDIYAVEISPERQQK		2	2047.05	1	a3.a1	3
a3	pepa3a3	AAVFGCGPIGIIV	C6:+57.02146	2	1273.7	1	a3.a1	1
a3	pepa3a4	AAVFGCGPIGIIVIEAIK	C6:+57.02146	2	1828.04	1	a3.a1	27
a3	pepa3a5	AEEIGAIIVDPSK		2	1341.73	1	a3.a1	1
a3	pepa3a6	AEEIGAIIVDPSKTDDVVAEIAER		2	2540.31	1	a3.a1	28
a3	pepa3a7	AEIHPNDIVIK		2	1248.7	1	a3.a1	5
a3	pepa3a8	AGDKAAVFGCGPIGIIVIEAIK	C10:+57.02146	2	2199.22	1	a3.a1	12
a3	pepa3a9	DIFPAVISIMK		2	1233.69	1	a3.a1	12
a3	pepa3b10	DIFPAVISIMK	M10:+15.99491	2	1249.69	1	a3.a1	23
a3	pepa3b11	DIFPAVISIMKEGYFSADK	M10:+15.99491	2	2147.07	1	a3.a1	4
a3	pepa3b12	DIRIEHIEEPK		2	1378.73	1	a3.a1	2
a3	pepa3b13	DIRIEHIEEPKTEPGK		3	1890.99	1	a3.a1	4
a3	pepa3b14	DIRIEHIEEPKTEPGKVK		2	2118.16	1	a3.a1	12
a3	pepa3b15	EEGFGAIIK		2	963.515	1	a3.a1	1
a3	pepa3b16	EFSGEVVEVGEGVENYK		2	1870.87	1	a3.a1	1
a3	pepa3b17	EGYFSADKIVTK	E1:-18.01056	3	1339.69	1	a3.a1	5
a3	pepa3b18	EGYFSADKIVTK		2	1357.7	1	a3.a1	7
a3	pepa3b19	EGYFSADKIVTKK	E1:-18.01056	3	1467.78	1	a3.a1	2
a3	pepa3b20	EGYFSADKIVTKK		2	1485.8	1	a3.a1	2
a3	pepa3b21	EHIEEPK		2	881.437	1	a3.a1	1
a3	pepa3b22	EHIEEPKTEPGK		2	1393.7	1	a3.a1	6
a3	pepa3b23	EIHPNDIVIKER		2	1462.8	1	a3.a1	2
a3	pepa3b24	FGCGPIGIIVIEAIK	C3:+57.02146	2	1586.9	1	a3.a1	5
a3	pepa3b25	FPAVISIMK		2	1005.58	1	a3.a1	6
a3	pepa3b26	FPAVISIMK	M8:+15.99491	2	1021.58	1	a3.a1	7
a3	pepa3b27	GAEIHPNDIVIK		2	1305.72	1	a3.a1	12
a3	pepa3b28	GAEIHPNDIVIKER		3	1590.86	1	a3.a1	15
a3	pepa3b29	GATDIYAVEISPER		2	1520.76	1	a3.a1	2
a3	pepa3b30	GCGPIGIIVIEAIK	C2:+57.02146	2	1439.83	1	a3.a1	1
a3	pepa3b31	GHEFSGEVVEVGEGVENYK		2	2064.95	1	a3.a1	1
a3	pepa3b32	GIIGYRDIFPAVISIMK		2	1893.07	1	a3.a1	18
a3	pepa3b33	GIIGYRDIFPAVISIMK	M16:+15.99491	3	1909.06	1	a3.a1	8
a3	pepa3b34	GPIGIIVIEAIK		2	1222.78	1	a3.a1	6
a3	pepa3b35	GYRDIFPAVISIMK		2	1609.88	1	a3.a1	1
a3	pepa3b36	HIEEPKTEPGKVK		2	1491.82	1	a3.a1	8
a3	pepa3b37	HNQKDIR		2	910.486	1	a3.a1	6
a3	pepa3b38	IDDIIEEGFGAIIK		2	1532.82	1	a3.a1	6
a3	pepa3b39	IDDIIEEGFGAIIKEK		2	1789.96	1	a3.a1	2
a3	pepa3b40	IEEGFGAIIK		2	1076.6	1	a3.a1	2
a3	pepa3b41	IEHIEEPK		2	994.521	1	a3.a1	1
a3	pepa3b42	IEHIEEPKTEPGK		2	1506.78	1	a3.a1	12
a3	pepa3b43	IEHIEEPKTEPGKVK		2	1733.94	1	a3.a1	9
a3	pepa3b44	IGYRDIFPAVISIMK		3	1722.96	1	a3.a1	4
a3	pepa3b45	IKAGDKAAVFGCGPIGIIVIEAIK	C12:+57.02146	3	2440.4	1	a3.a1	11
a3	pepa3b46	IPDEISYEQGAIVEPSAVAIYAVR		3	2590.34	1	a3.a1	4
a3	pepa3b47	IVIDDIIEEGFGAI		2	1503.79	1	a3.a1	6
a3	pepa3b48	IVIDDIIEEGFGAIIK		2	1744.97	1	a3.a1	49
a3	pepa3b49	IVIDDIIEEGFGAIIKEK		2	2002.11	1	a3.a1	4
a3	pepa3b50	KIVIDDIIEEGFGAIIK		2	1873.07	1	a3.a1	26
a3	pepa3b51	KIVIDDIIEEGFGAIIKEK		2	2130.21	1	a3.a1	8
a3	pepa3b52	PAVISIMK	M7:+15.99491	2	874.507	1	a3.a1	10
a3	pepa3b53	PIGIIVIEAIK		2	1165.76	1	a3.a1	2
a3	pepa3b54	PNDIVIKER		2	1083.62	1	a3.a1	1
a3	pepa3b55	PSKTDDVVAEIAER		2	1529.78	1	a3.a1	10
a3	pepa3b56	QAIQSTTIAGETVIVSIWEK	Q1:-17.02655	2	2157.14	1	a3.a1	78
a3	pepa3b57	QAIQSTTIAGETVIVSIWEK		2	2174.17	1	a3.a1	173
a3	pepa3b58	QQKAEEIGAIIVDPSK		2	1725.94	1	a3.a1	8
a3	pepa3b59	QQKAEEIGAIIVDPSKTDDVVAEIAER	Q1:-17.02655	3	2907.5	1	a3.a1	9
a3	pepa3b60	QQKAEEIGAIIVDPSKTDDVVAEIAER		3	2924.52	1	a3.a1	12
a3	pepa3b61	TDDVVAEIAER		2	1217.6	1	a3.a1	6
a3	pepa3b62	TGGGVDVAFEVTGVPVVIR		2	1872.02	1	a3.a1	161
a3	pepa3b63	TNETAPVTMGHEFSGEVVEVGEGVENYK	M9:+15.99491	3	3025.37	1	a3.a1	2
a3	pepa3b64	VIDDIIEEGFGAIIKEK		2	1889.03	1	a3.a1	1
a3	pepa3b65	WHNQKDIR		2	1096.57	1	a3.a1	4
a4	pepa4a1	ADQDKMGIAIAK		2	1260.66	1	a4.a1	2
a4	pepa4a2	ADQDKMGIAIAK	M6:+15.99491	2	1276.66	1	a4.a1	6
a4	pepa4a3	AKIFDGSYHDVDSNEMAFK		2	2173.99	1	a4.a1	8
a4	pepa4a4	AKIFDGSYHDVDSNEMAFK	M16:+15.99491	2	2189.98	1	a4.a1	7
a4	pepa4a5	AMVPIAEMFGYATAIR		2	1740.88	1	a4.a1	13
a4	pepa4a6	AMVPIAEMFGYATAIR	M2:+15.99491	2	1756.88	1	a4.a1	21
a4	pepa4a7	AMVPIAEMFGYATAIR	M2:+15.99491 - M8:+15.99491	2	1772.87	1	a4.a1	10
a4	pepa4a8	AREFSIEK		2	979.521	1	a4.a1	4
a4	pepa4a9	CNPVIIEPIMK	C1:+57.02146 - C1:-17.02655	2	1296.67	1	a4.a1	6
a4	pepa4b10	CNPVIIEPIMK	C1:+57.02146 - M10:+15.99491 - C1:-17.02655	2	1312.66	1	a4.a1	6
a4	pepa4b11	CNPVIIEPIMK	C1:+57.02146	2	1313.7	1	a4.a1	6
a4	pepa4b12	CNPVIIEPIMK	C1:+57.02146 - M10:+15.99491	2	1329.69	1	a4.a1	5
a4	pepa4b13	CNPVIIEPIMKVEVVIPEEYMGDIMGDITSR	C1:+57.02146 - M10:+15.99491 - C1:-17.02655	3	3546.72	1	a4.a1	4
a4	pepa4b14	CNPVIIEPIMKVEVVIPEEYMGDIMGDITSR	C1:+57.02146	3	3547.76	1	a4.a1	2
a4	pepa4b15	CNPVIIEPIMKVEVVIPEEYMGDIMGDITSR	C1:+57.02146 - M10:+15.99491	3	3563.75	1	a4.a1	5
a4	pepa4b16	CNPVIIEPIMKVEVVIPEEYMGDIMGDITSR	C1:+57.02146 - M10:+15.99491 - M21:+15.99491 - M25:+15.99491 - C1:-17.02655	3	3578.71	1	a4.a1	3
a4	pepa4b17	CNPVIIEPIMKVEVVIPEEYMGDIMGDITSR	C1:+57.02146 - M21:+15.99491 - M25:+15.99491	3	3579.75	1	a4.a1	7
a4	pepa4b18	CNPVIIEPIMKVEVVIPEEYMGDIMGDITSR	C1:+57.02146 - M10:+15.99491 - M21:+15.99491 - M25:+15.99491	3	3595.74	1	a4.a1	3
a4	pepa4b19	DGSYHDVDSNEMAFK	M12:+15.99491	2	1730.7	1	a4.a1	3
a4	pepa4b20	DIVIIESMEFPEPVIDVAIEPK		2	2483.3	1	a4.a1	2
a4	pepa4b21	DTTTGDTICDEK	C9:+57.02146	2	1355.56	1	a4.a1	5
a4	pepa4b22	DTTTGDTICDEKDIVIIESMEFPEPVIDVAIEPK	C9:+57.02146	3	3819.84	1	a4.a1	6
a4	pepa4b23	DTTTGDTICDEKDIVIIESMEFPEPVIDVAIEPK	C9:+57.02146 - M20:+15.99491	3	3835.84	1	a4.a1	2
a4	pepa4b24	EEISTVYAGDIAAAVGIK		2	1806.95	1	a4.a1	10
a4	pepa4b25	EFKVEANVGAPQVAYR	E1:-18.01056	2	1759.91	1	a4.a1	5
a4	pepa4b26	EFKVEANVGAPQVAYR		2	1777.92	1	a4.a1	16
a4	pepa4b27	EFKVEANVGAPQVAYRETFR		3	2311.18	1	a4.a1	1
a4	pepa4b28	EIPEEYKEQAEEIR	E1:-18.01056	2	1744.84	1	a4.a1	2
a4	pepa4b29	EIPEEYKEQAEEIR		2	1762.85	1	a4.a1	12
a4	pepa4b30	EYIPAVQAGIEDAIENGVIAGFPIIDIK	E1:-18.01056	3	2937.56	1	a4.a1	2
a4	pepa4b31	EYIPAVQAGIEDAIENGVIAGFPIIDIK		3	2955.57	1	a4.a1	10
a4	pepa4b32	FDGSYHDVDSNEMAFK	M13:+15.99491	2	1877.77	1	a4.a1	1
a4	pepa4b33	GAVAVIDAQSGVEPQTETVWR		2	2213.12	1	a4.a1	1
a4	pepa4b34	GIMAHIDAGK	M3:+15.99491	2	1028.52	1	a4.a1	1
a4	pepa4b35	GITITSAATTAQWK		2	1448.77	1	a4.a1	7
a4	pepa4b36	GITITSAATTAQWKG		2	1505.8	1	a4.a1	3
a4	pepa4b37	GQFGHVWIEFEPNEEGAGFEFENAIVGGVVPR		3	3517.68	1	a4.a1	4
a4	pepa4b38	GRVEGMEAR		2	1004.49	1	a4.a1	6
a4	pepa4b39	GTFTMHMDHYEEVPK		2	1821.79	1	a4.a1	9
a4	pepa4b40	GTFTMHMDHYEEVPK	M5:+15.99491	2	1837.79	1	a4.a1	15
a4	pepa4b41	GTFTMHMDHYEEVPK	M5:+15.99491 - M7:+15.99491	2	1853.78	1	a4.a1	7
a4	pepa4b42	GTFTMHMDHYEEVPKSVAEEIIK		3	2691.28	1	a4.a1	1
a4	pepa4b43	GTFTMHMDHYEEVPKSVAEEIIKK		3	2819.37	1	a4.a1	2
a4	pepa4b44	GTFTMHMDHYEEVPKSVAEEIIKK	M5:+15.99491 - M7:+15.99491	3	2851.36	1	a4.a1	1
a4	pepa4b45	GTINVEFYPVIVGSAFK		2	1840.98	1	a4.a1	13
a4	pepa4b46	GTRPDTNEEIER		2	1416.67	1	a4.a1	19
a4	pepa4b47	GTRPDTNEEIERHSSDEEPFSAIAFK		3	2962.38	1	a4.a1	4
a4	pepa4b48	GVIAGFPIIDIK		2	1242.75	1	a4.a1	3
a4	pepa4b49	GVQIVIDAVIDYIPAPTDVAAIK		3	2381.33	1	a4.a1	14
a4	pepa4b50	GVQIVIDAVIDYIPAPTDVAAIKG		2	2438.35	1	a4.a1	3
a4	pepa4b51	GVQIVIDAVIDYIPAPTDVAAIKGTRPDTNEEIER		3	3778.99	1	a4.a1	5
a4	pepa4b52	GYRVNIIDTPGHVDFTVEVER		3	2416.23	1	a4.a1	2
a4	pepa4b53	HSSDEEPFSAIAFK		2	1564.73	1	a4.a1	22
a4	pepa4b54	IAEEDPTFR		2	1077.52	1	a4.a1	7
a4	pepa4b55	IFDGSYHDVDSNEMAFK		2	1974.85	1	a4.a1	7
a4	pepa4b56	IFDGSYHDVDSNEMAFK	M14:+15.99491	2	1990.85	1	a4.a1	10
a4	pepa4b57	IGADFIYSVGTIR		2	1411.76	1	a4.a1	7
a4	pepa4b58	IGADFIYSVGTIRDR		2	1682.89	1	a4.a1	5
a4	pepa4b59	IGETHEGASQMDWMEQEQER		2	2391	1	a4.a1	13
a4	pepa4b60	IGETHEGASQMDWMEQEQER	M11:+15.99491	2	2406.99	1	a4.a1	24
a4	pepa4b61	IGETHEGASQMDWMEQEQER	M11:+15.99491 - M14:+15.99491	2	2422.99	1	a4.a1	15
a4	pepa4b62	IGETHEGASQMDWMEQEQERGITITSAATTAQWK	M11:+15.99491 - M14:+15.99491	3	3852.74	1	a4.a1	1
a4	pepa4b63	IIDTPGHVDFTVEVER		2	1826.93	1	a4.a1	1
a4	pepa4b64	IIFYTGR		2	869.488	1	a4.a1	2
a4	pepa4b65	IIQMHANSR		2	1069.56	1	a4.a1	5
a4	pepa4b66	IIQMHANSR	M4:+15.99491	2	1085.55	1	a4.a1	6
a4	pepa4b67	IIQMHANSREEISTVYAGDIAAAVGIK		3	2857.49	1	a4.a1	6
a4	pepa4b68	IIQMHANSREEISTVYAGDIAAAVGIK	M4:+15.99491	3	2873.48	1	a4.a1	6
a4	pepa4b69	IQANAHAIQIPIGAEDNFEGIIDIVENVAYFYEDDIGTR		3	4334.13	1	a4.a1	3
a4	pepa4b70	IQMHANSR	M3:+15.99491	2	972.468	1	a4.a1	1
a4	pepa4b71	IVFVNKMDK		2	1093.61	1	a4.a1	4
a4	pepa4b72	IVFVNKMDK	M7:+15.99491	2	1109.6	1	a4.a1	6
a4	pepa4b73	KGTINVEFYPVIVGSAFK		3	1969.08	1	a4.a1	22
a4	pepa4b74	MDKIGADFIYSVGTIR		2	1785.92	1	a4.a1	12
a4	pepa4b75	MDKIGADFIYSVGTIR	M1:+15.99491	2	1801.92	1	a4.a1	12
a4	pepa4b76	NIGIMAHIDAGK		2	1239.65	1	a4.a1	6
a4	pepa4b77	NIGIMAHIDAGK	M5:+15.99491	2	1255.65	1	a4.a1	12
a4	pepa4b78	NIGIMAHIDAGKTTTTER		2	1928.99	1	a4.a1	9
a4	pepa4b79	NIGIMAHIDAGKTTTTER	M5:+15.99491	2	1944.98	1	a4.a1	8
a4	pepa4b80	NKGVQIVIDAVIDYIPAPTDVAAIK		3	2623.47	1	a4.a1	4
a4	pepa4b81	NKGVQIVIDAVIDYIPAPTDVAAIKGTRPDTNEEIER		3	4021.12	1	a4.a1	4
a4	pepa4b82	NSIIEAVCEIDEEIMDKYIEGEEITIDEIK	C8:+57.02146	3	3540.69	1	a4.a1	4
a4	pepa4b83	NSIIEAVCEIDEEIMDKYIEGEEITIDEIK	C8:+57.02146 - M15:+15.99491	3	3556.68	1	a4.a1	5
a4	pepa4b84	PAPTDVAAIK		2	982.557	1	a4.a1	1
a4	pepa4b85	PEEYKEQAEEIR		2	1520.72	1	a4.a1	11
a4	pepa4b86	PFSAIAFK		2	880.493	1	a4.a1	6
a4	pepa4b87	PIAEMFGYATAIR		2	1439.74	1	a4.a1	1
a4	pepa4b88	PQTETVWR		2	1016.52	1	a4.a1	5
a4	pepa4b89	PVIVGSAFK		2	917.546	1	a4.a1	7
a4	pepa4b90	QATTYGVPR	Q1:-17.02655	2	975.49	1	a4.a1	1
a4	pepa4b91	QATTYGVPR		2	992.516	1	a4.a1	1
a4	pepa4b92	REFKVEANVGAPQVAYR		2	1934.02	1	a4.a1	8
a4	pepa4b93	SDAKEIPEEYKEQAEEIR		2	2164.04	1	a4.a1	15
a4	pepa4b94	SKADQDKMGIAIAK		2	1475.79	1	a4.a1	7
a4	pepa4b95	SKADQDKMGIAIAK	M8:+15.99491	2	1491.78	1	a4.a1	15
a4	pepa4b96	SVAEEIIKK		2	1016.6	1	a4.a1	2
a4	pepa4b97	TQTNPETGQTIISGMGEIHIDIIVDR		3	2838.43	1	a4.a1	5
a4	pepa4b98	TQTNPETGQTIISGMGEIHIDIIVDR	M15:+15.99491	3	2854.43	1	a4.a1	15
a4	pepa4b99	TRNIGIMAHIDAGK		2	1496.8	1	a4.a1	6
a4	pepa4c100	TRNIGIMAHIDAGKTTTTER		3	2186.14	1	a4.a1	1
a4	pepa4c101	TRNIGIMAHIDAGKTTTTER	M7:+15.99491	3	2202.13	1	a4.a1	1
a4	pepa4c102	VAASMAIK	M5:+15.99491	2	806.445	1	a4.a1	8
a4	pepa4c103	VEANVGAPQVAYR		2	1373.72	1	a4.a1	6
a4	pepa4c104	VEVVIPEEYMGDIMGDITSR		2	2253.08	1	a4.a1	12
a4	pepa4c105	VEVVIPEEYMGDIMGDITSR	M14:+15.99491	2	2269.07	1	a4.a1	14
a4	pepa4c106	VEVVIPEEYMGDIMGDITSR	M10:+15.99491 - M14:+15.99491	2	2285.07	1	a4.a1	11
a4	pepa4c107	VIDGAVAVIDAQSGVEPQTETVWR		2	2540.3	1	a4.a1	30
a4	pepa4c108	VMTDPYVGK	M2:+15.99491	2	1025.5	1	a4.a1	7
a4	pepa4c109	VNIIDTPGHVDFTVEVER		2	2040.04	1	a4.a1	14
a4	pepa4c110	VPIAEMFGYATAIR		2	1538.8	1	a4.a1	1
a4	pepa4c111	VYSGTIDSGSYVK		2	1375.67	1	a4.a1	12
a4	pepa4c112	VYSGTIDSGSYVKNSTK		2	1805.89	1	a4.a1	1
a4	pepa4c113	YIEGEEITIDEIK		2	1551.78	1	a4.a1	7
a4	pepa4c114	YPVIVGSAFK		2	1080.61	1	a4.a1	2
a5	pepa5a1	AGAVGEGMVFK		2	1065.54	1	a5.a1	1
a5	pepa5a2	AGAVGEGMVFK	M8:+15.99491	2	1081.54	1	a5.a1	6
a5	pepa5a3	AGITVGVSDIVVIDDKQEIIEEAQSK		3	2756.46	1	a5.a1	1
a5	pepa5a4	AGITVGVSDIVVIDDKQEIIEEAQSKVDNVMK	M31:+15.99491	3	3458.79	1	a5.a1	4
a5	pepa5a5	AIEEVIYFASYVVTDPANTPIEK		3	2569.31	1	a5.a1	10
a5	pepa5a6	AIEEVIYFASYVVTDPANTPIEKK		3	2697.4	1	a5.a1	6
a5	pepa5a7	ASIETDSFISAASFQETTR		2	2060.98	1	a5.a1	5
a5	pepa5a8	AVIAQQPINAPFK		2	1396.8	1	a5.a1	5
a5	pepa5a9	AVIAQQPINAPFKK		2	1524.89	1	a5.a1	6
a5	pepa5b10	AYIDKYGNK		2	1071.55	1	a5.a1	5
a5	pepa5b11	CGVEVTR	C1:+57.02146	2	820.399	1	a5.a1	1
a5	pepa5b12	DAGDTDVIPGTIIDIHQFTEANKK		3	2598.3	1	a5.a1	1
a5	pepa5b13	DEIIGIKENVIIGK		2	1540.89	1	a5.a1	7
a5	pepa5b14	DGIFCER	C5:+57.02146	2	896.393	1	a5.a1	3
a5	pepa5b15	DGKPVVTPSQDMVIGNYYITIER		3	2595.31	1	a5.a1	6
a5	pepa5b16	DGKPVVTPSQDMVIGNYYITIER	M12:+15.99491	3	2611.31	1	a5.a1	6
a5	pepa5b17	DKQQEIVVQGAVETR		2	1699.9	1	a5.a1	11
a5	pepa5b18	DWECHCGK	C4:+57.02146 - C6:+57.02146	2	1091.4	1	a5.a1	6
a5	pepa5b19	EGITVIEYFISTHGAR	E1:-18.01056	3	1774.91	1	a5.a1	6
a5	pepa5b20	EGITVIEYFISTHGAR		2	1792.92	1	a5.a1	6
a5	pepa5b21	EHPVIINR		2	977.553	1	a5.a1	2
a5	pepa5b22	EIIKVTDITTVQEYIIHEVQK		3	2499.37	1	a5.a1	4
a5	pepa5b23	EMAIEIFKPF		2	1224.63	1	a5.a1	1
a5	pepa5b24	EMAIEIFKPFVMK	E1:-18.01056	2	1564.83	1	a5.a1	2
a5	pepa5b25	EMAIEIFKPFVMK		2	1582.84	1	a5.a1	3
a5	pepa5b26	EMAIEIFKPFVMK	M2:+15.99491	2	1598.83	1	a5.a1	3
a5	pepa5b27	ERMGHIEIAAPVSHIWYFK	M3:+15.99491	3	2300.16	1	a5.a1	5
a5	pepa5b28	ETDCGTDRGIIAKPIKEGTETIER	C4:+57.02146	3	2689.35	1	a5.a1	3
a5	pepa5b29	EVDMIKEEIK		2	1233.64	1	a5.a1	1
a5	pepa5b30	FATSDINDIYR		2	1314.63	1	a5.a1	6
a5	pepa5b31	FATSDINDIYRR		2	1470.73	1	a5.a1	6
a5	pepa5b32	FQASMGAEAIHK		2	1289.63	1	a5.a1	7
a5	pepa5b33	FQASMGAEAIHK	M5:+15.99491	2	1305.63	1	a5.a1	9
a5	pepa5b34	FRQNIIGK		2	975.574	1	a5.a1	1
a5	pepa5b35	FTCNTPHGVCKR	C3:+57.02146 - C10:+57.02146	2	1476.68	1	a5.a1	2
a5	pepa5b36	GIIAKPIK		2	839.572	1	a5.a1	6
a5	pepa5b37	GIIAKPIKEGTETIER		2	1755	1	a5.a1	11
a5	pepa5b38	GIIAKPIKEGTETIERIEER		3	2282.27	1	a5.a1	5
a5	pepa5b39	GIIGKIIAEIFKR		3	1457.92	1	a5.a1	1
a5	pepa5b40	GIITEEERYER		2	1394.69	1	a5.a1	3
a5	pepa5b41	GIMANPAGR	M3:+15.99491	2	902.452	1	a5.a1	6
a5	pepa5b42	GKRDEIIGIK		2	1128.67	1	a5.a1	2
a5	pepa5b43	GKRDEIIGIKENVIIGK		3	1882.11	1	a5.a1	10
a5	pepa5b44	GNASNFTQIAGMR		2	1366.65	1	a5.a1	6
a5	pepa5b45	GNASNFTQIAGMR	M12:+15.99491	2	1382.65	1	a5.a1	6
a5	pepa5b46	GPTKDWECHCGK	C8:+57.02146 - C10:+57.02146	2	1474.62	1	a5.a1	1
a5	pepa5b47	GQATITEIDGTVVEINEVR		2	2044.06	1	a5.a1	3
a5	pepa5b48	GQATITEIDGTVVEINEVRDK		2	2287.18	1	a5.a1	6
a5	pepa5b49	GQATITEIDGTVVEINEVRDKQQEIVVQGAVETR		3	3724.94	1	a5.a1	4
a5	pepa5b50	GQVITEGSIDPK		2	1243.65	1	a5.a1	6
a5	pepa5b51	GRPVTGPGNRPIK		3	1348.78	1	a5.a1	6
a5	pepa5b52	HPETGEVIVNENEIIDEDK		2	2180.04	1	a5.a1	8
a5	pepa5b53	HPETGEVIVNENEIIDEDKAIEIVEAGIEEVWIR		3	3887.96	1	a5.a1	1
a5	pepa5b54	IAQQPINAPFKK		2	1354.78	1	a5.a1	1
a5	pepa5b55	IEVIEAFR		2	976.547	1	a5.a1	5
a5	pepa5b56	IEYFISTHGAR		2	1293.66	1	a5.a1	1
a5	pepa5b57	IFGPTKDWECHCGK	C10:+57.02146 - C12:+57.02146	2	1734.77	1	a5.a1	7
a5	pepa5b58	IGIQAFEPTIVEGR		2	1529.83	1	a5.a1	6
a5	pepa5b59	IHPIVCTAYNADFDGDQMAVHVPISAEAQAEAR	C6:+57.02146	3	3596.69	1	a5.a1	5
a5	pepa5b60	IHPIVCTAYNADFDGDQMAVHVPISAEAQAEAR	C6:+57.02146 - M18:+15.99491	3	3612.69	1	a5.a1	8
a5	pepa5b61	IIAEIFKR		2	989.615	1	a5.a1	5
a5	pepa5b62	IIDIGAPSIIVQNEK		2	1609.92	1	a5.a1	6
a5	pepa5b63	IIDIGAPSIIVQNEKR		2	1766.02	1	a5.a1	6
a5	pepa5b64	IIEIPIK		2	825.545	1	a5.a1	6
a5	pepa5b65	IIITTVGK		2	844.551	1	a5.a1	5
a5	pepa5b66	IIMIAAQNIINPK		2	1438.85	1	a5.a1	6
a5	pepa5b67	IIMIAAQNIINPK	M3:+15.99491	2	1454.84	1	a5.a1	6
a5	pepa5b68	IIQDIDIVKEVDMIKEEIK		3	2271.25	1	a5.a1	4
a5	pepa5b69	IIQDIDIVKEVDMIKEEIK	M13:+15.99491	2	2287.25	1	a5.a1	4
a5	pepa5b70	IIQDIDIVKEVDMIKEEIKTSQGQR		3	2928.57	1	a5.a1	1
a5	pepa5b71	IKVAEGDKITR		2	1229.72	1	a5.a1	6
a5	pepa5b72	IQEIFEAR		2	1005.54	1	a5.a1	5
a5	pepa5b73	IVDVAQDVIIR		2	1240.73	1	a5.a1	4
a5	pepa5b74	IVDVAQDVIIRETDCGTDR	C15:+57.02146	3	2175.07	1	a5.a1	3
a5	pepa5b75	IVFNEIIPESFPYMNEPTK		2	2268.13	1	a5.a1	5
a5	pepa5b76	IVFNEIIPESFPYMNEPTK	M14:+15.99491	2	2284.12	1	a5.a1	11
a5	pepa5b77	IVFNEIIPESFPYMNEPTKSNIEEK		3	2968.47	1	a5.a1	4
a5	pepa5b78	IVFNEIIPESFPYMNEPTKSNIEEK	M14:+15.99491	3	2984.46	1	a5.a1	5
a5	pepa5b79	KGIADTAIK		2	916.547	1	a5.a1	6
a5	pepa5b80	KQIISEKEYR		2	1293.72	1	a5.a1	9
a5	pepa5b81	KVKPVSNVQPTDDMVPVE		2	1982.03	1	a5.a1	5
a5	pepa5b82	KVKPVSNVQPTDDMVPVE	M14:+15.99491	2	1998.02	1	a5.a1	9
a5	pepa5b83	MGHIEIAAPVSHIWYFK		2	1999.03	1	a5.a1	9
a5	pepa5b84	MGHIEIAAPVSHIWYFK	M1:+15.99491	2	2015.02	1	a5.a1	10
a5	pepa5b85	MGIVIDMSPR		2	1118.57	1	a5.a1	2
a5	pepa5b86	MGIVIDMSPR	M7:+15.99491	2	1134.56	1	a5.a1	10
a5	pepa5b87	MGIVIDMSPR	M1:+15.99491 - M7:+15.99491	2	1150.56	1	a5.a1	5
a5	pepa5b88	MIDVNNFEYMNIGIASPDK	M1:+15.99491 - M10:+15.99491	2	2203	1	a5.a1	3
a5	pepa5b89	MIDVNNFEYMNIGIASPDKIR		2	2440.2	1	a5.a1	8
a5	pepa5b90	MIDVNNFEYMNIGIASPDKIR	M10:+15.99491	2	2456.2	1	a5.a1	8
a5	pepa5b91	MIDVNNFEYMNIGIASPDKIR	M1:+15.99491 - M10:+15.99491	2	2472.19	1	a5.a1	2
a5	pepa5b92	MIQEAVDAIIDNGRR		2	1700.88	1	a5.a1	2
a5	pepa5b93	MIQEAVDAIIDNGRR	M1:+15.99491	2	1716.87	1	a5.a1	2
a5	pepa5b94	MQGVEIGDKHVEVMVR		2	1826.93	1	a5.a1	4
a5	pepa5b95	MQGVEIGDKHVEVMVR	M14:+15.99491	2	1842.92	1	a5.a1	3
a5	pepa5b96	MQGVEIGDKHVEVMVR	M1:+15.99491 - M14:+15.99491	2	1858.92	1	a5.a1	4
a5	pepa5b97	MYQCGIPK	C4:+57.02146	2	996.465	1	a5.a1	1
a5	pepa5b98	MYQCGIPK	C4:+57.02146 - M1:+15.99491	2	1012.46	1	a5.a1	1
a5	pepa5b99	NIATGSDVEVGEAVGIIAAQSIGEPGTQITMR		3	3184.62	1	a5.a1	4
a5	pepa5c100	NPKGQATITEIDGTVVEINEVRDK		3	2626.37	1	a5.a1	1
a5	pepa5c101	NSGNKPSWMIIDVIPVIPPEIRPMVQIDGGR		3	3428.82	1	a5.a1	2
a5	pepa5c102	NSGNKPSWMIIDVIPVIPPEIRPMVQIDGGR	M9:+15.99491 - M24:+15.99491	3	3460.81	1	a5.a1	3
a5	pepa5c103	NTDEAIIAYQNGYVHIHTR		2	2215.09	1	a5.a1	7
a5	pepa5c104	NVTFTEEQR		2	1123.54	1	a5.a1	5
a5	pepa5c105	PEVWDVIESVIK		2	1413.76	1	a5.a1	1
a5	pepa5c106	PEVWDVIESVIKEHPVIINR		3	2372.3	1	a5.a1	5
a5	pepa5c107	PGTIIDIHQFTEANKK		2	1811.97	1	a5.a1	4
a5	pepa5c108	PIKEGTETIER		2	1272.68	1	a5.a1	6
a5	pepa5c109	PIKEGTETIERIEER		2	1799.95	1	a5.a1	1
a5	pepa5c110	PSRMGIVIDMSPR		2	1458.76	1	a5.a1	1
a5	pepa5c111	QIISEKEYR	Q1:-17.02655	2	1148.59	1	a5.a1	1
a5	pepa5c112	QQEIVVQGAVETR		2	1456.78	1	a5.a1	1
a5	pepa5c113	QVKHPETGEVIVNENEIIDEDK		3	2535.26	1	a5.a1	2
a5	pepa5c114	RDEIIGIK		2	943.557	1	a5.a1	4
a5	pepa5c115	RDEIIGIKENVIIGK		2	1697	1	a5.a1	7
a5	pepa5c116	RGIITEEERYER		3	1550.79	1	a5.a1	2
a5	pepa5c117	RIEVIEAFR		2	1132.65	1	a5.a1	6
a5	pepa5c118	RIIDIGAPSIIVQNEKR		3	1922.12	1	a5.a1	7
a5	pepa5c119	RIVDVAQDVIIR		3	1396.83	1	a5.a1	5
a5	pepa5c120	SAFTCNTPHGVCK	C5:+57.02146 - C12:+57.02146	2	1478.65	1	a5.a1	7
a5	pepa5c121	SAFTCNTPHGVCKR	C5:+57.02146 - C12:+57.02146	2	1634.75	1	a5.a1	7
a5	pepa5c122	SIDEINPIYMMSDSGAR	M10:+15.99491	2	1914.86	1	a5.a1	13
a5	pepa5c123	SIDEINPIYMMSDSGAR	M10:+15.99491 - M11:+15.99491	2	1930.85	1	a5.a1	3
a5	pepa5c124	SISHMIK		2	815.445	1	a5.a1	2
a5	pepa5c125	SISHMIK	M5:+15.99491	2	831.44	1	a5.a1	2
a5	pepa5c126	SKIIITTVGK		2	1059.68	1	a5.a1	3
a5	pepa5c127	SNIEEKTPDR		2	1188.59	1	a5.a1	4
a5	pepa5c128	SNIEEKTPDRFFIEK		2	1852.94	1	a5.a1	6
a5	pepa5c129	SSFREGITVIEYFISTHGAR		3	2270.16	1	a5.a1	6
a5	pepa5c130	SVIVVGPHIK		2	1048.65	1	a5.a1	6
a5	pepa5c131	SWSFGEVKKPETINYR		2	1940.99	1	a5.a1	8
a5	pepa5c132	TADSGYITR		2	983.48	1	a5.a1	2
a5	pepa5c133	TFHTGGVAGDDITQGIPR		2	1841.91	1	a5.a1	14
a5	pepa5c134	TPDRFFIEK		2	1152.61	1	a5.a1	1
a5	pepa5c135	VAEGDKITR		2	988.543	1	a5.a1	8
a5	pepa5c136	VAVAANSIK		2	872.52	1	a5.a1	1
a5	pepa5c137	VIDAGDTDVIPGTIIDIHQFTEANK		3	2682.36	1	a5.a1	2
a5	pepa5c138	VIDAGDTDVIPGTIIDIHQFTEANKK		3	2810.46	1	a5.a1	6
a5	pepa5c139	VIIEGNRPATGRPVIIGITK		3	2104.26	1	a5.a1	4
a5	pepa5c140	VISIWSAAK		2	974.567	1	a5.a1	5
a5	pepa5c141	VISIWSAAKDVIQGK		2	1614.92	1	a5.a1	5
a5	pepa5c142	VITDAAIKGK		2	1015.61	1	a5.a1	6
a5	pepa5c143	VKPVSNVQPTDDMVPVE		2	1853.93	1	a5.a1	1
a5	pepa5c144	VKPVSNVQPTDDMVPVE	M13:+15.99491	2	1869.93	1	a5.a1	10
a5	pepa5c145	VQPEVWDVIESVIK		3	1640.89	1	a5.a1	12
a5	pepa5c146	VTDITTVQEYIIHEVQK		2	2016.07	1	a5.a1	6
a5	pepa5c147	YGNKFQASMGAEAIHK		2	1751.85	1	a5.a1	8
a5	pepa5c148	YGNKFQASMGAEAIHK	M9:+15.99491	2	1767.85	1	a5.a1	12
a5	pepa5c149	YKGVVCDR	C6:+57.02146	2	996.494	1	a5.a1	6
a6	pepa6a1	AEHIVDIVR		2	1051.59	1	a6.a1	2
a6	pepa6a2	AIVYENGPHVTTPEWMIIPFHK		3	2579.31	1	a6.a1	7
a6	pepa6a3	AIVYENGPHVTTPEWMIIPFHK	M16:+15.99491	3	2595.31	1	a6.a1	6
a6	pepa6a4	AVGVIIEDVITK		2	1256.75	1	a6.a1	5
a6	pepa6a5	AVGVIIEDVITKK		2	1384.84	1	a6.a1	6
a6	pepa6a6	AVGVIIEDVITKKEYK		3	1805.04	1	a6.a1	3
a6	pepa6a7	DAVIDFMSER		2	1182.55	1	a6.a1	6
a6	pepa6a8	DEIWTSDSGIITIAGGK		2	1762.89	1	a6.a1	5
a6	pepa6a9	DGIKGGGYYVEYR		2	1476.71	1	a6.a1	13
a6	pepa6b10	DRIKEEGEKDFGPCK	C14:+57.02146	2	1807.86	1	a6.a1	12
a6	pepa6b11	EAVKFGAEPVNYSK		2	1538.79	1	a6.a1	6
a6	pepa6b12	EEGEKDFGPCK	C10:+57.02146	2	1295.56	1	a6.a1	2
a6	pepa6b13	EGIAAGISEK		2	974.516	1	a6.a1	1
a6	pepa6b14	EGIAAGISEKDAK		2	1288.67	1	a6.a1	6
a6	pepa6b15	EGKTYVGTTDTVYK		2	1561.77	1	a6.a1	4
a6	pepa6b16	EGKTYVGTTDTVYKEAIEHPR		3	2394.19	1	a6.a1	4
a6	pepa6b17	ETIQKEPIVK		2	1184.69	1	a6.a1	5
a6	pepa6b18	ETIQKEPIVKK		2	1312.78	1	a6.a1	7
a6	pepa6b19	FDINWVR		2	949.49	1	a6.a1	1
a6	pepa6b20	FFDINWVR		2	1096.56	1	a6.a1	3
a6	pepa6b21	FGAEPVNYSK		2	1111.54	1	a6.a1	10
a6	pepa6b22	GGGYYVEYR		2	1063.48	1	a6.a1	6
a6	pepa6b23	GGTFGSFTTSIGIR		2	1400.72	1	a6.a1	11
a6	pepa6b24	GIHIVFDQSVFPIK		2	1599.89	1	a6.a1	13
a6	pepa6b25	GKAVGVIIEDVITK		2	1441.86	1	a6.a1	11
a6	pepa6b26	GKAVGVIIEDVITKK		2	1569.96	1	a6.a1	9
a6	pepa6b27	GTTDTVYKEAIEHPR		2	1716.86	1	a6.a1	1
a6	pepa6b28	GVIIEDVITKK		2	1214.74	1	a6.a1	6
a6	pepa6b29	IFFDINWVR		2	1209.64	1	a6.a1	12
a6	pepa6b30	IIEDVITKK		2	1058.65	1	a6.a1	1
a6	pepa6b31	IIGGGITGAGTAIDAASR		2	1600.87	1	a6.a1	5
a6	pepa6b32	IKEEGEKDFGPCK	C12:+57.02146	2	1536.74	1	a6.a1	15
a6	pepa6b33	IQKEPIVKK		2	1082.69	1	a6.a1	5
a6	pepa6b34	ITIEVMKEAVK		2	1260.72	1	a6.a1	6
a6	pepa6b35	ITIEVMKEAVK	M6:+15.99491	2	1276.72	1	a6.a1	5
a6	pepa6b36	IVNATGPWVDQIR		2	1468.79	1	a6.a1	7
a6	pepa6b37	IVNATGPWVDQIREK		2	1725.93	1	a6.a1	3
a6	pepa6b38	KAVGVIIEDVITK		2	1384.84	1	a6.a1	6
a6	pepa6b39	KDEIWTSDSGIITIAGGK		2	1890.98	1	a6.a1	21
a6	pepa6b40	KDGIKGGGYYVEYR		2	1604.81	1	a6.a1	11
a6	pepa6b41	KEEGEKDFGPCK	C11:+57.02146	2	1423.65	1	a6.a1	6
a6	pepa6b42	KIVNATGPWVDQIR		2	1596.89	1	a6.a1	7
a6	pepa6b43	KIVNATGPWVDQIREK		2	1854.02	1	a6.a1	2
a6	pepa6b44	KMAEHIVDIVR		2	1310.73	1	a6.a1	9
a6	pepa6b45	KMAEHIVDIVR	M2:+15.99491	2	1326.72	1	a6.a1	6
a6	pepa6b46	KMAEHIVDIVRDR		2	1581.85	1	a6.a1	1
a6	pepa6b47	KTYDIFIIGGGITGAGTAIDAASR		2	2368.25	1	a6.a1	18
a6	pepa6b48	MAEHIVDIVR		2	1182.63	1	a6.a1	6
a6	pepa6b49	MAEHIVDIVR	M1:+15.99491	3	1198.63	1	a6.a1	4
a6	pepa6b50	MAEHIVDIVRDR		2	1453.76	1	a6.a1	3
a6	pepa6b51	MITDMTKK		2	967.495	1	a6.a1	2
a6	pepa6b52	MITDMTKK	M1:+15.99491	2	983.49	1	a6.a1	4
a6	pepa6b53	MMNHQFSSIER		2	1379.62	1	a6.a1	5
a6	pepa6b54	MMNHQFSSIER	M1:+15.99491	2	1395.61	1	a6.a1	13
a6	pepa6b55	MMNHQFSSIER	M1:+15.99491 - M2:+15.99491	3	1411.61	1	a6.a1	8
a6	pepa6b56	MMNHQFSSIERDR	M1:+15.99491 - M2:+15.99491	3	1682.74	1	a6.a1	1
a6	pepa6b57	MNHQFSSIERDR		2	1519.71	1	a6.a1	1
a6	pepa6b58	MPISGGHVGGSK	M1:+15.99491	2	1142.56	1	a6.a1	1
a6	pepa6b59	MTTEDRDYVIK		2	1370.66	1	a6.a1	7
a6	pepa6b60	MTTEDRDYVIK	M1:+15.99491	2	1386.66	1	a6.a1	4
a6	pepa6b61	MVAEVGKER		2	1018.54	1	a6.a1	6
a6	pepa6b62	MVAEVGKER	M1:+15.99491	2	1034.53	1	a6.a1	5
a6	pepa6b63	MVFAIPR		2	833.471	1	a6.a1	9
a6	pepa6b64	MVFAIPR	M1:+15.99491	2	849.466	1	a6.a1	3
a6	pepa6b65	NIMSFVTAK		2	1010.53	1	a6.a1	5
a6	pepa6b66	NIMSFVTAK	M3:+15.99491	2	1026.53	1	a6.a1	5
a6	pepa6b67	NIPVHIIAEAEYSIEEEMTATPADFFVR		3	3192.56	1	a6.a1	11
a6	pepa6b68	NIPVHIIAEAEYSIEEEMTATPADFFVR	M18:+15.99491	3	3208.55	1	a6.a1	5
a6	pepa6b69	NIPVHIIAEAEYSIEEEMTATPADFFVRR	M18:+15.99491	3	3364.65	1	a6.a1	3
a6	pepa6b70	NMPISGGHVGGSK		2	1240.61	1	a6.a1	4
a6	pepa6b71	NMPISGGHVGGSK	M2:+15.99491	2	1256.61	1	a6.a1	13
a6	pepa6b72	PISGGHVGGSK		2	995.527	1	a6.a1	7
a6	pepa6b73	QAVYFDTPDGR	Q1:-17.02655	2	1251.56	1	a6.a1	7
a6	pepa6b74	QAVYFDTPDGR		2	1268.59	1	a6.a1	7
a6	pepa6b75	SINYMFPEINITANDIESSWAGIRPIIHEEGKDPSEISR		3	4429.18	1	a6.a1	3
a6	pepa6b76	SINYMFPEINITANDIESSWAGIRPIIHEEGKDPSEISR	M5:+15.99491	3	4445.17	1	a6.a1	3
a6	pepa6b77	TGRIFFDINWVR		3	1523.81	1	a6.a1	1
a6	pepa6b78	TIQKEPIVK		2	1055.65	1	a6.a1	1
a6	pepa6b79	TKEGIAAGISEK		2	1203.66	1	a6.a1	12
a6	pepa6b80	TKEGIAAGISEKDAK		2	1517.82	1	a6.a1	11
a6	pepa6b81	TKNMPISGGHVGGSK		2	1469.75	1	a6.a1	4
a6	pepa6b82	TKNMPISGGHVGGSK	M4:+15.99491	2	1485.75	1	a6.a1	7
a6	pepa6b83	TYDIFIIGGGITGAGTAIDAASR		2	2240.16	1	a6.a1	30
a6	pepa6b84	TYKDAVIDFMSER		2	1574.75	1	a6.a1	13
a6	pepa6b85	TYKDAVIDFMSER	M10:+15.99491	2	1590.75	1	a6.a1	17
a6	pepa6b86	TYVGTTDTVYKEAIEHPR		2	2080.03	1	a6.a1	8
a6	pepa6b87	VAISEMQDFAAGTSSR		2	1669.79	1	a6.a1	9
a6	pepa6b88	VAISEMQDFAAGTSSR	M6:+15.99491	2	1685.78	1	a6.a1	33
a6	pepa6b89	VEAIKDEAAK		2	1073.58	1	a6.a1	4
a6	pepa6b90	VEAIKDEAAKR		2	1229.69	1	a6.a1	11
a6	pepa6b91	VFDRVEAIKDEAAK		2	1590.85	1	a6.a1	6
a6	pepa6b92	VFDRVEAIKDEAAKR		3	1746.95	1	a6.a1	16
a6	pepa6b93	VGTTDTVYKEAIEHPR		2	1815.92	1	a6.a1	5
a6	pepa6b94	VGVIIEDVITKK		3	1313.8	1	a6.a1	4
a6	pepa6b95	VKEIIYEK		2	1021.59	1	a6.a1	5
a6	pepa6b96	VKEIIYEKGK		2	1206.71	1	a6.a1	5
a6	pepa6b97	VYDFIAGVK		2	1011.55	1	a6.a1	7
a6	pepa6b98	VYDFIAGVKK		2	1139.65	1	a6.a1	6
a6	pepa6b99	YDFIAGVKK		2	1040.58	1	a6.a1	4
a6	pepa6c100	YENGPHVTTPEWMIIPFHK		3	2296.12	1	a6.a1	1
a6	pepa6c101	YGSNVDRVFDRVEAIKDEAAKR		3	2538.31	1	a6.a1	3
a6	pepa6c102	YIKQFEVK		2	1054.59	1	a6.a1	3
a7	pepa7a1	AHMVDDKIHAR	M3:+15.99491	3	1308.65	1	a7.a1	2
a7	pepa7a2	AIGFGSDQEIIDIIGENEYIR		2	2352.17	1	a7.a1	12
a7	pepa7a3	AIIEIYER		2	1006.56	1	a7.a1	5
a7	pepa7a4	AIMGANMQR		2	991.482	1	a7.a1	3
a7	pepa7a5	AIMGANMQR	M3:+15.99491	2	1007.48	1	a7.a1	2
a7	pepa7a6	DIEDEEDAKQADGIAISGDEEPEETASADVER		3	3433.49	1	a7.a1	5
a7	pepa7a7	DIEDEEDAKQADGIAISGDEEPEETASADVERDVVTKE		3	4104.84	1	a7.a1	3
a7	pepa7a8	DSGAAVICK	C8:+57.02146	2	920.451	1	a7.a1	6
a7	pepa7a9	DSGAAVICKHPGIVER	C8:+57.02146	3	1708.88	1	a7.a1	1
a7	pepa7b10	DTSIRVPHGGGGIIHDVK		3	1857.99	1	a7.a1	13
a7	pepa7b11	DVHYSHYGR		2	1133.51	1	a7.a1	5
a7	pepa7b12	DVTYSAPIR		2	1021.53	1	a7.a1	5
a7	pepa7b13	EEDVWETIEEAGMSR	M13:+15.99491	2	1796.76	1	a7.a1	3
a7	pepa7b14	EFFGSSQISQFMDQTNPIAEITHK		3	2755.3	1	a7.a1	6
a7	pepa7b15	EFFGSSQISQFMDQTNPIAEITHK	M12:+15.99491	3	2771.3	1	a7.a1	6
a7	pepa7b16	EFFGSSQISQFMDQTNPIAEITHKR		3	2911.4	1	a7.a1	1
a7	pepa7b17	EFFGSSQISQFMDQTNPIAEITHKR	M12:+15.99491	3	2927.4	1	a7.a1	7
a7	pepa7b18	EIQSIGMDVK		2	1119.57	1	a7.a1	4
a7	pepa7b19	EIQSIGMDVK	M7:+15.99491	2	1135.57	1	a7.a1	2
a7	pepa7b20	EMFQDISPIEDFTGNISIEFIDYSIGEPK		3	3334.57	1	a7.a1	2
a7	pepa7b21	EMFQDISPIEDFTGNISIEFIDYSIGEPK	M2:+15.99491	3	3350.57	1	a7.a1	2
a7	pepa7b22	ERAGMEVR		2	947.473	1	a7.a1	2
a7	pepa7b23	ERDVTYSAPIR		2	1306.68	1	a7.a1	7
a7	pepa7b24	ETGEVKDQDVFMGDFPIMTDTGTFIINGAER	M12:+15.99491 - M18:+15.99491	3	3465.58	1	a7.a1	4
a7	pepa7b25	FGEMEVWAIEAYGAAYTIQEIITVK	M4:+15.99491	3	2848.41	1	a7.a1	4
a7	pepa7b26	FGFIETPYR		2	1129.57	1	a7.a1	6
a7	pepa7b27	FGFIETPYRR		3	1285.67	1	a7.a1	2
a7	pepa7b28	FRGENTVVSR		2	1164.61	1	a7.a1	6
a7	pepa7b29	GAEVKDGDIIVGK		2	1300.71	1	a7.a1	2
a7	pepa7b30	GAWIEYETDAK		2	1282.6	1	a7.a1	4
a7	pepa7b31	GAWIEYETDAKDVVYVR		2	2013.99	1	a7.a1	12
a7	pepa7b32	GDNVPEPGVPESFK		2	1471.71	1	a7.a1	4
a7	pepa7b33	GEIIADGPSMEIGEIAIGR		2	1927.98	1	a7.a1	6
a7	pepa7b34	GEIIADGPSMEIGEIAIGR	M10:+15.99491	2	1943.97	1	a7.a1	5
a7	pepa7b35	GFTATVIPNR		2	1075.59	1	a7.a1	3
a7	pepa7b36	GNIDKYSIIK		2	1150.65	1	a7.a1	4
a7	pepa7b37	GVTEITAEER		2	1104.55	1	a7.a1	5
a7	pepa7b38	HYSHYGR		2	919.417	1	a7.a1	1
a7	pepa7b39	IAETIVDPETGEIIAEK		2	1827.96	1	a7.a1	6
a7	pepa7b40	IAETIVDPETGEIIAEKGQIIDR		2	2510.34	1	a7.a1	6
a7	pepa7b41	IAETIVDPETGEIIAEKGQIIDRR		3	2666.44	1	a7.a1	5
a7	pepa7b42	IAHMVDDKIHAR		2	1405.74	1	a7.a1	7
a7	pepa7b43	IAHMVDDKIHAR	M4:+15.99491	2	1421.73	1	a7.a1	12
a7	pepa7b44	IDDEGAFIDDSIVAR		2	1635.79	1	a7.a1	7
a7	pepa7b45	IDYITADEEDNYVVAQANAR		2	2270.06	1	a7.a1	11
a7	pepa7b46	IFAPTDQEGEQVINVIGNAYIEEEIK		3	2919.46	1	a7.a1	1
a7	pepa7b47	IGAEVKDGDIIVGK		2	1413.8	1	a7.a1	8
a7	pepa7b48	IGAEVKDGDIIVGKVTPK		3	1839.06	1	a7.a1	1
a7	pepa7b49	IIHAIFGEK		2	1027.59	1	a7.a1	2
a7	pepa7b50	IINKETGEVKDQDVFMGDFPIMTDTGTFIINGAER	M16:+15.99491 - M22:+15.99491	3	3933.89	1	a7.a1	2
a7	pepa7b51	IIPEEDMPYIPDGTPIDIMINPIGVPSR		3	3092.57	1	a7.a1	6
a7	pepa7b52	IIPEEDMPYIPDGTPIDIMINPIGVPSR	M7:+15.99491	3	3108.56	1	a7.a1	12
a7	pepa7b53	IIPEEDMPYIPDGTPIDIMINPIGVPSR	M7:+15.99491 - M19:+15.99491	3	3124.56	1	a7.a1	6
a7	pepa7b54	IISGDEEEIEMR		2	1420.66	1	a7.a1	5
a7	pepa7b55	IPVTVIIR		2	910.609	1	a7.a1	7
a7	pepa7b56	IRPGEPPTVENAK		2	1407.76	1	a7.a1	11
a7	pepa7b57	IRSVGEIIQNQFR		2	1559.87	1	a7.a1	6
a7	pepa7b58	ISAIGPGGITR		2	1041.61	1	a7.a1	4
a7	pepa7b59	ISEGDKMAGR		2	1063.52	1	a7.a1	5
a7	pepa7b60	ISEVIEIPNIIEIQTSSYQWFIDEGIR		3	3192.65	1	a7.a1	3
a7	pepa7b61	IVKDDVYTSIHIEEYESEAR		2	2396.16	1	a7.a1	10
a7	pepa7b62	IYPNGGVVEDEVTIQSIK		2	1961.02	1	a7.a1	6
a7	pepa7b63	KGFTATVIPNR		2	1203.68	1	a7.a1	6
a7	pepa7b64	KIPVTVIIR		2	1038.7	1	a7.a1	6
a7	pepa7b65	KISEGDKMAGR		2	1191.62	1	a7.a1	2
a7	pepa7b66	KIYPNGGVVEDEVTIQSIK		2	2089.12	1	a7.a1	7
a7	pepa7b67	MCPIETPEGPNIGIINSISSYAK	C2:+57.02146	2	2491.22	1	a7.a1	9
a7	pepa7b68	MCPIETPEGPNIGIINSISSYAK	C2:+57.02146 - M1:+15.99491	2	2507.22	1	a7.a1	9
a7	pepa7b69	MNIGQVIEIHMGMAAR		2	1770.88	1	a7.a1	3
a7	pepa7b70	MNIGQVIEIHMGMAAR	M13:+15.99491	2	1786.88	1	a7.a1	3
a7	pepa7b71	MNIGQVIEIHMGMAAR	M1:+15.99491 - M11:+15.99491	2	1802.87	1	a7.a1	5
a7	pepa7b72	MNIGQVIEIHMGMAAR	M1:+15.99491 - M11:+15.99491 - M13:+15.99491	2	1818.87	1	a7.a1	9
a7	pepa7b73	MSIQDTNTITPQQIINIR	M1:+15.99491	2	2102.09	1	a7.a1	1
a7	pepa7b74	MSIQDTNTITPQQIINIRPVIASIK		3	2794.55	1	a7.a1	4
a7	pepa7b75	MSIQDTNTITPQQIINIRPVIASIK	M1:+15.99491	3	2810.54	1	a7.a1	8
a7	pepa7b76	MTGQIVQYGR	M1:+15.99491	2	1168.58	1	a7.a1	6
a7	pepa7b77	NRVDYMDVSPK		2	1323.64	1	a7.a1	2
a7	pepa7b78	NTIDKDNTENSDKAIIEIYER		2	2481.21	1	a7.a1	4
a7	pepa7b79	PNVGEDAIR		2	970.496	1	a7.a1	2
a7	pepa7b80	PPGVNQIVR		2	979.569	1	a7.a1	6
a7	pepa7b81	QADGIAISGDEEPEETASADVER		2	2389.06	1	a7.a1	6
a7	pepa7b82	QADGIAISGDEEPEETASADVERDVVTKE		3	3060.41	1	a7.a1	8
a7	pepa7b83	QAVPIMQPEAPFVGTGMEYVSGK	Q1:-17.02655	2	2419.17	1	a7.a1	2
a7	pepa7b84	QAVPIMQPEAPFVGTGMEYVSGK	M17:+15.99491 - Q1:-17.02655	2	2435.16	1	a7.a1	2
a7	pepa7b85	QAVPIMQPEAPFVGTGMEYVSGK		2	2436.19	1	a7.a1	5
a7	pepa7b86	QAVPIMQPEAPFVGTGMEYVSGK	M6:+15.99491 - M17:+15.99491 - Q1:-17.02655	2	2451.16	1	a7.a1	1
a7	pepa7b87	QAVPIMQPEAPFVGTGMEYVSGK	M6:+15.99491	2	2452.19	1	a7.a1	10
a7	pepa7b88	QAVPIMQPEAPFVGTGMEYVSGK	M6:+15.99491 - M17:+15.99491	2	2468.18	1	a7.a1	8
a7	pepa7b89	QAVPIMQPEAPFVGTGMEYVSGKDSGAAVICK	C31:+57.02146	3	3337.63	1	a7.a1	1
a7	pepa7b90	QVVSAATACIPFIENDDSNR	C9:+57.02146 - Q1:-17.02655	2	2190.01	1	a7.a1	1
a7	pepa7b91	QVVSAATACIPFIENDDSNR	C9:+57.02146	2	2207.04	1	a7.a1	6
a7	pepa7b92	RIAETIVDPETGEIIAEKGQIIDR		3	2666.44	1	a7.a1	1
a7	pepa7b93	RVDPETGKVTGR		3	1314.71	1	a7.a1	7
a7	pepa7b94	RYDIANVGR		2	1063.56	1	a7.a1	6
a7	pepa7b95	RYEEVDGQK		2	1123.54	1	a7.a1	1
a7	pepa7b96	RYEEVDGQKVK		3	1350.7	1	a7.a1	7
a7	pepa7b97	SEGDKMAGR		2	950.436	1	a7.a1	1
a7	pepa7b98	SNQGTCYNQRPIVSVGDEVVK	C6:+57.02146	2	2350.15	1	a7.a1	9
a7	pepa7b99	SNQGTCYNQRPIVSVGDEVVKGEIIADGPSMEIGEIAIGR	C6:+57.02146	3	4259.11	1	a7.a1	3
a7	pepa7c100	SNQGTCYNQRPIVSVGDEVVKGEIIADGPSMEIGEIAIGR	C6:+57.02146 - M31:+15.99491	3	4275.1	1	a7.a1	1
a7	pepa7c101	SPSVYFSGKVDK		2	1313.67	1	a7.a1	3
a7	pepa7c102	STGPYSIVTQQPIGGK		2	1632.86	1	a7.a1	6
a7	pepa7c103	SVGEIIQNQFR		2	1290.68	1	a7.a1	6
a7	pepa7c104	TGEPFDNR		2	935.422	1	a7.a1	2
a7	pepa7c105	TGEPFDNRVSVGIMYMIK		2	2057.02	1	a7.a1	4
a7	pepa7c106	TGQIVQYGR		2	1021.54	1	a7.a1	6
a7	pepa7c107	TIDKVIPYIENGIGFR		3	1835.01	1	a7.a1	6
a7	pepa7c108	TIDKVIPYIENGIGFRK		3	1963.1	1	a7.a1	4
a7	pepa7c109	TYEAIVKGDNVPEPGVPESFK		2	2276.15	1	a7.a1	9
a7	pepa7c110	VDPETGKVTGR		2	1158.61	1	a7.a1	2
a7	pepa7c111	VFNREDGDEIPPGVNQIVR		3	2154.09	1	a7.a1	16
a7	pepa7c112	VIIKEIQSIGMDVK		3	1572.9	1	a7.a1	4
a7	pepa7c113	VIIKEIQSIGMDVK	M11:+15.99491	2	1588.9	1	a7.a1	8
a7	pepa7c114	VIPYIENGIGFR		2	1377.75	1	a7.a1	2
a7	pepa7c115	VIVSQIVR		2	913.583	1	a7.a1	4
a7	pepa7c116	VKTYEAIVK		2	1050.62	1	a7.a1	5
a7	pepa7c117	VKTYEAIVKGDNVPEPGVPESFK		2	2503.31	1	a7.a1	8
a7	pepa7c118	VNRFGFIETPYR		3	1498.78	1	a7.a1	2
a7	pepa7c119	VPHGGGGIIHDVK		2	1285.7	1	a7.a1	1
a7	pepa7c120	VSVGIMYMIK	M8:+15.99491	2	1156.61	1	a7.a1	1
a7	pepa7c121	VSVGIMYMIK	M6:+15.99491 - M8:+15.99491	2	1172.61	1	a7.a1	1
a7	pepa7c122	VTGRIDYITADEEDNYVVAQANAR		3	2683.3	1	a7.a1	1
a7	pepa7c123	VYIVQKR		2	905.557	1	a7.a1	4
a7	pepa7c124	YDIANVGR		2	907.464	1	a7.a1	3
a7	pepa7c125	YEEVDGQKVK		2	1194.6	1	a7.a1	6
a7	pepa7c126	YIGIHIASPVFDGAR		3	1615.86	1	a7.a1	9
a7	pepa7c127	YIGIHIASPVFDGAREEDVWETIEEAGMSR	M28:+15.99491	3	3393.61	1	a7.a1	4
a7	pepa7c128	YPVEESKER		2	1136.56	1	a7.a1	2
a7	pepa7c129	YPVEESKERDVTYSAPIR		2	2139.07	1	a7.a1	3
a8	pepa8a1	AAAENIIPTSTGAAK		2	1414.75	1	a8.a1	17
a8	pepa8a2	AAAENIIPTSTGAAKA		2	1485.79	1	a8.a1	3
a8	pepa8a3	AAINNPEVEVVAVNDITDANMIAH		2	2520.24	1	a8.a1	4
a8	pepa8a4	AAINNPEVEVVAVNDITDANMIAH	M21:+15.99491	2	2536.24	1	a8.a1	1
a8	pepa8a5	AAINNPEVEVVAVNDITDANMIAHIIQYDSVHGK		3	3660.83	1	a8.a1	6
a8	pepa8a6	AAINNPEVEVVAVNDITDANMIAHIIQYDSVHGK	M21:+15.99491	3	3676.83	1	a8.a1	5
a8	pepa8a7	ARAAAENIIPTSTGAAK		2	1641.89	1	a8.a1	6
a8	pepa8a8	ASCTTNCIAPFAK	C3:+57.02146 - C7:+57.02146	2	1440.66	1	a8.a1	5
a8	pepa8a9	AVSIVIPEIK		2	1068.67	1	a8.a1	14
a8	pepa8b10	AVSIVIPEIKG		2	1125.69	1	a8.a1	1
a8	pepa8b11	AVSIVIPEIKGK		2	1253.78	1	a8.a1	8
a8	pepa8b12	CIAPFAK	C1:+57.02146	2	806.423	1	a8.a1	2
a8	pepa8b13	DIAAYIAKK		2	992.578	1	a8.a1	6
a8	pepa8b14	EAAEGDIKGIIGYSEEPIVSGDYNGNK		3	2825.35	1	a8.a1	4
a8	pepa8b15	EDKYDAANHDVISNASCTTNCIAPFAK	C17:+57.02146 - C21:+57.02146	3	3012.35	1	a8.a1	3
a8	pepa8b16	GIIGYSEEPIVSGDYNGNK		2	2011.96	1	a8.a1	14
a8	pepa8b17	GIIGYSEEPIVSGDYNGNKNSSTIDAISTMVMEGSMVK		3	3993.88	1	a8.a1	6
a8	pepa8b18	GIIGYSEEPIVSGDYNGNKNSSTIDAISTMVMEGSMVK	M32:+15.99491	3	4009.87	1	a8.a1	4
a8	pepa8b19	GIIGYSEEPIVSGDYNGNKNSSTIDAISTMVMEGSMVK	M32:+15.99491 - M36:+15.99491	3	4025.87	1	a8.a1	2
a8	pepa8b20	GIIGYSEEPIVSGDYNGNKNSSTIDAISTMVMEGSMVK	M30:+15.99491 - M32:+15.99491 - M36:+15.99491	3	4041.86	1	a8.a1	2
a8	pepa8b21	GKINGGAMR		2	903.483	1	a8.a1	1
a8	pepa8b22	GMMTTVHSYTNDQQIIDIPHK		2	2429.16	1	a8.a1	10
a8	pepa8b23	GMMTTVHSYTNDQQIIDIPHK	M2:+15.99491	2	2445.15	1	a8.a1	17
a8	pepa8b24	GMMTTVHSYTNDQQIIDIPHK	M2:+15.99491 - M3:+15.99491	2	2461.15	1	a8.a1	11
a8	pepa8b25	GMMTTVHSYTNDQQIIDIPHKDYR		3	2863.35	1	a8.a1	7
a8	pepa8b26	GMMTTVHSYTNDQQIIDIPHKDYR	M2:+15.99491	3	2879.35	1	a8.a1	15
a8	pepa8b27	GMMTTVHSYTNDQQIIDIPHKDYR	M2:+15.99491 - M3:+15.99491	3	2895.34	1	a8.a1	6
a8	pepa8b28	GMMTTVHSYTNDQQIIDIPHKDYRR		3	3019.45	1	a8.a1	8
a8	pepa8b29	GMMTTVHSYTNDQQIIDIPHKDYRR	M2:+15.99491	3	3035.45	1	a8.a1	9
a8	pepa8b30	GMMTTVHSYTNDQQIIDIPHKDYRR	M2:+15.99491 - M3:+15.99491	3	3051.44	1	a8.a1	5
a8	pepa8b31	HDVISNASCTTNCIAPFAK	C9:+57.02146 - C13:+57.02146	2	2105.98	1	a8.a1	6
a8	pepa8b32	IDAEVSVDGNNIVVNGK		2	1742.89	1	a8.a1	10
a8	pepa8b33	IEVSAERDPAK		2	1214.64	1	a8.a1	3
a8	pepa8b34	INDKFGIKR		2	1090.64	1	a8.a1	5
a8	pepa8b35	ISWGKQGVEIVVESTGFFTK		3	2212.17	1	a8.a1	3
a8	pepa8b36	KVISWYDNESGYSNR		2	1817.85	1	a8.a1	9
a8	pepa8b37	MTTVHSYTNDQQIIDIPHKDYR		3	2675.29	1	a8.a1	2
a8	pepa8b38	NDKFGIKR		2	977.553	1	a8.a1	1
a8	pepa8b39	NSSTIDAISTMVMEGSMVK		2	2000.93	1	a8.a1	13
a8	pepa8b40	NSSTIDAISTMVMEGSMVK	M17:+15.99491	2	2016.93	1	a8.a1	19
a8	pepa8b41	NSSTIDAISTMVMEGSMVK	M11:+15.99491 - M13:+15.99491	2	2032.92	1	a8.a1	27
a8	pepa8b42	NSSTIDAISTMVMEGSMVK	M11:+15.99491 - M13:+15.99491 - M17:+15.99491	2	2048.92	1	a8.a1	9
a8	pepa8b43	QGVEIVVESTGFFTK	Q1:-17.02655	2	1623.83	1	a8.a1	35
a8	pepa8b44	QGVEIVVESTGFFTK		2	1640.85	1	a8.a1	34
a8	pepa8b45	QGVEIVVESTGFFTKR	Q1:-17.02655	2	1779.93	1	a8.a1	7
a8	pepa8b46	QGVEIVVESTGFFTKR		2	1796.95	1	a8.a1	8
a8	pepa8b47	QIIDIPHKDYR		2	1397.75	1	a8.a1	1
a8	pepa8b48	RADAAKHIEAGAK		2	1337.73	1	a8.a1	4
a8	pepa8b49	RGMMTTVHSYTNDQQIIDIPHK	M3:+15.99491	3	2601.26	1	a8.a1	4
a8	pepa8b50	RGMMTTVHSYTNDQQIIDIPHK	M3:+15.99491 - M4:+15.99491	3	2617.25	1	a8.a1	4
a8	pepa8b51	RGMMTTVHSYTNDQQIIDIPHKDYR		3	3019.45	1	a8.a1	4
a8	pepa8b52	RGMMTTVHSYTNDQQIIDIPHKDYR	M3:+15.99491	3	3035.45	1	a8.a1	5
a8	pepa8b53	RGMMTTVHSYTNDQQIIDIPHKDYR	M3:+15.99491 - M4:+15.99491	3	3051.44	1	a8.a1	7
a8	pepa8b54	SIVDIVAEINQEVTAEEVNAAIK		3	2455.29	1	a8.a1	1
a8	pepa8b55	SIVIPEIK		2	898.561	1	a8.a1	2
a8	pepa8b56	TIEVSAERDPAK		2	1315.69	1	a8.a1	12
a8	pepa8b57	TIEVSAERDPAKISWGK		3	1887	1	a8.a1	10
a8	pepa8b58	TPNVSIVDIVAEINQEVTAEEVNAAIK		3	2866.5	1	a8.a1	5
a8	pepa8b59	VGINGFGR		2	819.448	1	a8.a1	6
a8	pepa8b60	VIISAPANEEDITIVMGVNEDK		2	2357.19	1	a8.a1	2
a8	pepa8b61	VIISAPANEEDITIVMGVNEDK	M16:+15.99491	2	2373.19	1	a8.a1	4
a8	pepa8b62	VIISAPANEEDITIVMGVNEDKYDAANHDVISNAS		3	3714.78	1	a8.a1	4
a8	pepa8b63	VIISAPANEEDITIVMGVNEDKYDAANHDVISNAS	M16:+15.99491	3	3730.78	1	a8.a1	2
a8	pepa8b64	VIISAPANEEDITIVMGVNEDKYDAANHDVISNASCTTN	C36:+57.02146	3	4190.95	1	a8.a1	3
a8	pepa8b65	VIISAPANEEDITIVMGVNEDKYDAANHDVISNASCTTN	C36:+57.02146 - M16:+15.99491	3	4206.94	1	a8.a1	1
a8	pepa8b66	VINDKFGIK		2	1033.6	1	a8.a1	3
a8	pepa8b67	VINDKFGIKR		2	1189.71	1	a8.a1	5
a8	pepa8b68	VISWYDNESGYSNR		2	1689.75	1	a8.a1	21
a8	pepa8b69	VPTPNVSIVDIVAEINQEVTAEEVNAAIK		3	3062.63	1	a8.a1	16
a8	pepa8b70	VPTPNVSIVDIVAEINQEVTAEEVNAAIKEAAEGDIK		3	3876.01	1	a8.a1	14
a8	pepa8b71	VSIVDIVAEINQEVTAEEVNAAIK		3	2554.36	1	a8.a1	12
a8	pepa8b72	VSIVDIVAEINQEVTAEEVNAAIKEAAEGDIK		3	3367.75	1	a8.a1	6
a8	pepa8b73	VSIVIPEIK		2	997.63	1	a8.a1	10
a8	pepa8b74	VVDIAAYIAK		2	1062.62	1	a8.a1	14
a8	pepa8b75	VVDIAAYIAKK		2	1190.71	1	a8.a1	6
a8	pepa8b76	VVDIAAYIAKKG		2	1247.74	1	a8.a1	10
a8	pepa8b77	YDAANHDVISNASCTTNCIAPFAK	C14:+57.02146 - C18:+57.02146	3	2640.18	1	a8.a1	4
a9	pepa9a1	AIAPEIVGEEHYAVAR		2	1724.9	1	a9.a1	9
a9	pepa9a2	AKEMGVEV		2	862.434	1	a9.a1	2
a9	pepa9a3	APEIVGEEHYAVAR		2	1540.78	1	a9.a1	13
a9	pepa9a4	DVQGQDVIFFIDNIFR		2	1925.98	1	a9.a1	22
a9	pepa9a5	EGNDIFYEMSDSGVINK		2	1917.85	1	a9.a1	6
a9	pepa9a6	EGNDIFYEMSDSGVINK	M9:+15.99491	2	1933.85	1	a9.a1	6
a9	pepa9a7	EIIAGKYDHIPEDAFR		2	1873.94	1	a9.a1	7
a9	pepa9a8	EIQDIIAIIGMDEIGEEDKIVVHR		3	2735.43	1	a9.a1	3
a9	pepa9a9	ETVQGFKEIIAGK		3	1419.78	1	a9.a1	2
a9	pepa9b10	ETVQGFKEIIAGKYDHIPEDAFR		3	2663.35	1	a9.a1	2
a9	pepa9b11	EVQSTIQR	E1:-18.01056	2	942.501	1	a9.a1	3
a9	pepa9b12	EVQSTIQR		2	960.511	1	a9.a1	6
a9	pepa9b13	FEDGHIPEIYNAIK		2	1645.82	1	a9.a1	21
a9	pepa9b14	FTQAGSEVSAIIGR		2	1435.75	1	a9.a1	8
a9	pepa9b15	GMEAVDTGAPISVPVGDVTIGR		2	2141.09	1	a9.a1	15
a9	pepa9b16	GMEAVDTGAPISVPVGDVTIGR	M2:+15.99491	2	2157.09	1	a9.a1	13
a9	pepa9b17	GRVSQVIGPVVDVR		3	1480.86	1	a9.a1	3
a9	pepa9b18	GSYVPVKETVQGFK		2	1538.82	1	a9.a1	9
a9	pepa9b19	GSYVPVKETVQGFKEIIAGK		2	2150.19	1	a9.a1	13
a9	pepa9b20	GSYVPVKETVQGFKEIIAGKYDHIPEDAFR		3	3393.75	1	a9.a1	6
a9	pepa9b21	IEEVVEKAK		2	1044.59	1	a9.a1	2
a9	pepa9b22	IEEVVEKAKEMGVEV	M11:+15.99491	2	1704.87	1	a9.a1	2
a9	pepa9b23	IGIFGGAGVGK		2	975.563	1	a9.a1	6
a9	pepa9b24	IQFFISQNFHVAEQFTGQK		2	2269.14	1	a9.a1	9
a9	pepa9b25	ISQNFHVAEQFTGQK		2	1733.86	1	a9.a1	1
a9	pepa9b26	ISQPAASENEVGIDITIEVAIHIGDDTVR		3	3062.56	1	a9.a1	27
a9	pepa9b27	ITEMGIYPAVDPIASTSR		2	1920.97	1	a9.a1	4
a9	pepa9b28	ITEMGIYPAVDPIASTSR	M4:+15.99491	2	1936.97	1	a9.a1	4
a9	pepa9b29	ITGITMAEHFR		2	1275.65	1	a9.a1	5
a9	pepa9b30	ITGITMAEHFR	M6:+15.99491	2	1291.65	1	a9.a1	3
a9	pepa9b31	ITSTNVGSVTSIQAIYVPADDYTDPAPATTFAHIDATTNIER		3	4437.17	1	a9.a1	16
a9	pepa9b32	IVGRIEEVVEK		2	1270.74	1	a9.a1	5
a9	pepa9b33	KITEMGIYPAVDPIASTSR		3	2049.07	1	a9.a1	12
a9	pepa9b34	KITEMGIYPAVDPIASTSR	M5:+15.99491	3	2065.06	1	a9.a1	12
a9	pepa9b35	MPSAVGYQPTIATEMGQIQER		2	2307.11	1	a9.a1	10
a9	pepa9b36	MPSAVGYQPTIATEMGQIQER	M1:+15.99491	2	2323.11	1	a9.a1	17
a9	pepa9b37	MPSAVGYQPTIATEMGQIQER	M1:+15.99491 - M15:+15.99491	2	2339.1	1	a9.a1	19
a9	pepa9b38	PAVDPIASTSR		2	1113.59	1	a9.a1	2
a9	pepa9b39	PEIVGEEHYAVAR		2	1469.74	1	a9.a1	11
a9	pepa9b40	QAPSFDQISTEVEIIETGIK	Q1:-17.02655	2	2188.1	1	a9.a1	12
a9	pepa9b41	QAPSFDQISTEVEIIETGIK		2	2205.13	1	a9.a1	12
a9	pepa9b42	QAPSFDQISTEVEIIETGIKVVDIIAPYIK		3	3316.79	1	a9.a1	3
a9	pepa9b43	RIQFFISQNFHVAEQFTGQK		2	2425.24	1	a9.a1	10
a9	pepa9b44	SAVGYQPTIATEMGQIQER		2	2079.02	1	a9.a1	5
a9	pepa9b45	SAVGYQPTIATEMGQIQER	M13:+15.99491	2	2095.01	1	a9.a1	6
a9	pepa9b46	TAMVFGQMNEPPGAR		2	1605.75	1	a9.a1	7
a9	pepa9b47	TAMVFGQMNEPPGAR	M3:+15.99491	2	1621.75	1	a9.a1	33
a9	pepa9b48	TAMVFGQMNEPPGAR	M3:+15.99491 - M8:+15.99491	2	1637.74	1	a9.a1	13
a9	pepa9b49	TIAMASTDGVQR		2	1249.62	1	a9.a1	11
a9	pepa9b50	TIAMASTDGVQR	M4:+15.99491	2	1265.62	1	a9.a1	6
a9	pepa9b51	TIAMASTDGVQRGMEAVDTGAPISVPVGDVTIGR	M4:+15.99491 - M14:+15.99491	3	3403.68	1	a9.a1	3
a9	pepa9b52	TREGNDIFYEMSDSGVINK		2	2175	1	a9.a1	12
a9	pepa9b53	TREGNDIFYEMSDSGVINK	M11:+15.99491	3	2191	1	a9.a1	13
a9	pepa9b54	TVIIQEIINNIAQEHGGISVFAGVGER		3	2864.53	1	a9.a1	6
a9	pepa9b55	VAITGITMAEHFR		2	1445.76	1	a9.a1	6
a9	pepa9b56	VAITGITMAEHFR	M8:+15.99491	2	1461.75	1	a9.a1	6
a9	pepa9b57	VAITGITMAEHFRDVQGQDVIFFIDNIFR	M8:+15.99491	3	3368.71	1	a9.a1	2
a9	pepa9b58	VFNVIGENIDINEPVPADAK		2	2154.11	1	a9.a1	18
a9	pepa9b59	VFNVIGENIDINEPVPADAKK		2	2282.2	1	a9.a1	7
a9	pepa9b60	VFNVIGENIDINEPVPADAKKDPIHR		3	2900.53	1	a9.a1	7
a9	pepa9b61	VSQVIGPVVDVR		2	1267.74	1	a9.a1	6
a9	pepa9b62	VSQVIGPVVDVRFEDGHIPEIYNAIK		3	2894.54	1	a9.a1	3
a9	pepa9b63	VVDIIAPYIK		2	1130.68	1	a9.a1	12
a9	pepa9b64	VVDIIAPYIKG		2	1187.7	1	a9.a1	1
a9	pepa9b65	YDHIPEDAFR		3	1262.58	1	a9.a1	12
a9	pepa9b66	YKEIQDIIAIIGMDEIGEEDKIVVHR		3	3026.59	1	a9.a1	6
a9	pepa9b67	YKEIQDIIAIIGMDEIGEEDKIVVHR	M13:+15.99491	3	3042.58	1	a9.a1	6
b10	pepb10a1	AGGPDYIAIHMQAK		2	1471.74	1	b10.a1	9
b10	pepb10a2	AGGPDYIAIHMQAK	M11:+15.99491	2	1487.73	1	b10.a1	5
b10	pepb10a3	AGGPDYIIIHMQAK		2	1513.78	1	b10.a2	12
b10	pepb10a4	AGGPDYIIIHMQAK	M11:+15.99491	2	1529.78	1	b10.a2	7
b10	pepb10a5	AIATVSEYIGK		2	1151.63	1	b10.a1	6
b10	pepb10a6	AIATVSEYIGKDYPIVINGER		2	2308.22	1	b10.a1	14
b10	pepb10a7	AIATVSEYIGKDYPIVINGERVETEAK		3	2965.55	1	b10.a1	7
b10	pepb10a8	AKQEFHVGNIYFNR		2	1722.87	1	b10.a1	10
b10	pepb10a9	AMQAAIQAFDSWK		2	1466.71	1	b10.a2	6
b10	pepb10b10	AMQAAIQAFDSWK	M2:+15.99491	2	1482.7	1	b10.a2	2
b10	pepb10b11	AMQAAIQAFDSWKK		2	1594.81	1	b10.a2	2
b10	pepb10b12	AMQAAIQAFDSWKK	M2:+15.99491	2	1610.8	1	b10.a2	4
b10	pepb10b13	ARDFDHMIEIANNTEYGITGAIITK		3	2793.39	1	b10.a2	8
b10	pepb10b14	ARDFDHMIEIANNTEYGITGAIITK	M7:+15.99491	3	2809.38	1	b10.a2	6
b10	pepb10b15	AREDFHVGNIYFNR		2	1737.85	1	b10.a2	8
b10	pepb10b16	ASQEHAEQAIQAAAK		2	1552.77	1	b10.a1	16
b10	pepb10b17	AVIHQDVYDEVVEK		2	1643.83	1	b10.a2	11
b10	pepb10b18	DFDHMIEIANNTEYGITGAIITK		3	2566.25	1	b10.a2	6
b10	pepb10b19	DFDHMIEIANNTEYGITGAIITK	M5:+15.99491	3	2582.24	1	b10.a2	9
b10	pepb10b20	DTVVVDEDADIEIAAQSIFTSAFGFAGQK		3	3044.47	1	b10.a1	5
b10	pepb10b21	DYPIVINGERVETEAK		2	1832.94	1	b10.a1	1
b10	pepb10b22	EADADTAEAIDFIEFYAR	E1:-18.01056	2	2028.92	1	b10.a2	5
b10	pepb10b23	EADADTAEAIDFIEFYAR		2	2046.93	1	b10.a2	12
b10	pepb10b24	EAGKPWKEADADTAEAIDFIEFYAR		3	2843.35	1	b10.a2	6
b10	pepb10b25	EAGKPWNEADADTAEAIDFMEYYAR		3	2863.25	1	b10.a1	6
b10	pepb10b26	EAGKPWNEADADTAEAIDFMEYYAR	M20:+15.99491	3	2879.25	1	b10.a1	6
b10	pepb10b27	EAIDFIEFYARQMIKIK	E1:-18.01056	2	2097.12	1	b10.a2	1
b10	pepb10b28	EDFHVGNIYFNR		3	1510.71	1	b10.a2	3
b10	pepb10b29	EEIIGYASTADQEIAEK		2	1866.9	1	b10.a2	1
b10	pepb10b30	EGEKNQYVYTPTGVTVVIPPWNFIFAIM		3	3213.63	1	b10.a1	1
b10	pepb10b31	FVEVIEESGIPK		2	1346.72	1	b10.a1	11
b10	pepb10b32	FVEVMEEAGIPNGVINYIPGDGAEIGDFIVEHPK		3	3655.8	1	b10.a2	4
[truncated: 21,710 more rows]

## Sheet: compar_Spectra
Compar_spectra mode :
[truncated: 1,594 more rows]

## Sheet: spectra
Spectra
[truncated: 108,742 more rows]

## Sheet: peptides_pos
Peptides position
[truncated: 23,427 more rows]
